# Supplementary material for: An ancient germ cell-specific RNA-binding protein protects the germline from cryptic splice site poisoning
Source: eLife. 2019 Jan 24;8:e39304. doi: 10.7554/eLife.39304 (PMC6345566; doi:10.7554/eLife.39304)
Supplement: Figure 3—source data 1. [file elife-39304-fig3-data1.xlsx]

## Sheet: all_results
Ensembl Gene ID	baseMean	log2FoldChange	lfcSE	stat	pvalue	padj	symbol	Column1	Column2	Column3	Column4	Column5	Column6	Column7	Column8	Column9	Column10	Column11	Column12	Column13	Column14	Column15	Column16	Column17	Column18	Column19	Column20	Column21	Column22	Column23	Column24	Column25	Column26
ENSMUST00000098135	280.618	-5.43918	0.286798	-18.9652	3.3053e-80	5.98822e-76	Rbmxl2	HNRNPGT retrogene of RBMX, gene deleted by KO
ENSMUST00000059937	54.845	-2.55688	0.315445	-8.10562	5.24755e-16	4.75349e-12	Gm597	Gm587 Predicted gene
ENSMUST00000049420	94.5545	2.08588	0.287088	7.26565	3.71242e-13	2.24193e-09	Tsga8	X-linked rodent testis-specific transcript with high sequence divergence between mouse strains.
ENSMUST00000120677	57.4152	2.04776	0.284486	7.1981	6.10588e-13	2.76551e-09	NA	retrogene of Mus musculus nucleophosmin 1 (Npm1), on chromosome 11. Correlates with a/s selection of terminal exon within adad1.
ENSMUST00000065916	27.3666	-2.19263	0.325269	-6.74098	1.57327e-11	5.70059e-08	Tg	thyroglobulin, downregulated by max numbers low anyway. Precursor to thyroid hormones.
ENSMUST00000133824	14.2062	-1.97314	0.327637	-6.02232	1.7193e-09	5.19142e-06	NA	ncRNA, pluripotency derived transcript downstream of Rbmxl2 and may use shared promoter, very low expression
ENSMUST00000041998	124.217	1.47415	0.257341	5.72838	1.01392e-08	2.29615e-05	NA	Predicted protein coding gnee, 3 exon
ENSMUST00000143764	1360.33	-1.60256	0.278856	-5.74691	9.0891e-09	2.29615e-05	Fsip2	encodes a protein associated with the sperm fibrous sheath. Less inclusion of long exons.
ENSMUST00000184647	23.4733	1.80546	0.322446	5.59926	2.15265e-08	4.33328e-05	C1rb	complement C1R
ENSMUST00000132464	143.39	-1.58574	0.292496	-5.42139	5.9137e-08	0.000107139	NA	ncRNA
ENSMUST00000180525	85.6171	1.33191	0.249636	5.33541	9.53291e-08	0.000157007	NA	ncRNA antisense to sin3A, increased use of alternative exon
ENSMUST00000029846	198.332	-1.1598	0.21916	-5.29202	1.20971e-07	0.000182636	Cyr61	Cysteine Rich Angiogenic Inducer 61 encodes secreted protein interacting with integrins and proteoglycan
ENSMUST00000132108	32.3122	1.64029	0.315166	5.20452	1.945e-07	0.000251697	NA	ncRNA gm12690
ENSMUST00000153297	76.2371	1.40216	0.268888	5.21466	1.84156e-07	0.000251697	NA	ncRNA Plekhd1os
ENSMUST00000025142	417.15	-1.21488	0.238211	-5.10003	3.39606e-07	0.000410176	Esco1	Establishment Of Sister Chromatid Cohesion N-Acetyltransferase 1, alternative 5' splice site
ENSMUST00000127918	184.733	-1.51537	0.300976	-5.03486	4.78206e-07	0.000541478	NA	Gm13941 protein coding gene
ENSMUST00000039605	1098.89	1.21481	0.249721	4.86468	1.14644e-06	0.00122177	Fam50b	Intronless ORF from ancient retrotransposition event. Homologous to FAM50A on the X chromosome. Very few reads.
ENSMUST00000044210	9.32359	-1.54412	0.319513	-4.83272	1.34681e-06	0.00135556	Myf6	Myogenic factor 6, bHLH transcription factor protein inovlved in muscle differentiation, low levels of expression
ENSMUST00000184823	28.6707	1.44578	0.305166	4.73769	2.16173e-06	0.00206127	NA	ncRNA
ENSMUST00000050900	61.6399	1.42104	0.307209	4.62566	3.73415e-06	0.00338258	NA	Predicted ncRNA gm9818
ENSMUST00000181841	8.93124	1.46752	0.323158	4.54119	5.59379e-06	0.00482584	NA	ncRNA
ENSMUST00000111863	90.5096	-1.26193	0.281099	-4.48926	7.14724e-06	0.00588575	NA	Predicted protein coding gene gm5930
ENSMUST00000139953	30.1326	1.45613	0.326991	4.45311	8.46343e-06	0.00666661	Slc39a8	Solute Carrier Family 39 Member 8, zinc transporter, evidence for downstream splice difference
ENSMUST00000140488	902.266	1.11684	0.253096	4.41272	1.02078e-05	0.00739739	NA	Gm16835 ncRNA, increased extra exon use in KO
ENSMUST00000169881	47.8509	1.32986	0.300934	4.4191	9.91136e-06	0.00739739	NA	ncRNA Gm19704
ENSMUST00000183125	63.3383	-1.22668	0.279984	-4.38124	1.18008e-05	0.00822291	Zfp386	zinc finger protein
ENSMUST00000125681	69.7636	1.22721	0.281509	4.35939	1.30425e-05	0.00875152	NA	Gm5930, strong unannotated splice difference in chr1:130,522,575-130,538,663
ENSMUST00000104619	32.816	1.33854	0.309486	4.32506	1.52491e-05	0.0098667	NA	predicted ncRNA but very conserved region, no expression visible
ENSMUST00000061897	31.2539	-1.34534	0.311661	-4.3167	1.58382e-05	0.00989451	NA	RetroTdg, retrogene of DNA glycosylase gene TDG that is on chromosome 12 not the X Gm9855
ENSMUST00000126910	135.025	-1.31281	0.308004	-4.26232	2.02311e-05	0.0112898	NA	retroEtf1, parent gene Mus musculus eukaryotic translation termination factor 1 (Etf1), mRNA. On chromosome 18. Possible new first exon and internal exons.
ENSMUST00000136950	147.536	-1.2099	0.284102	-4.25867	2.05644e-05	0.0112898	NA	ncRNA Gm13942
ENSMUST00000137606	492.32	1.05712	0.247731	4.26722	1.97928e-05	0.0112898	NA	ncRNA, apparent alternative 3' end
ENSMUST00000164616	12.7457	1.39794	0.327847	4.26399	2.00811e-05	0.0112898	NA	ncRNA, alternative exon 1, in etv6 gene
ENSMUST00000137175	216.761	1.00672	0.240509	4.18578	2.84191e-05	0.0151432	NA	ncRNA
ENSMUST00000105411	34.9804	1.27398	0.305042	4.17642	2.96131e-05	0.0153286	Pcbp3	Mus musculus poly(rC) binding protein 3, alternative splicing of UTR exons
ENSMUST00000023779	319.069	-1.02441	0.246189	-4.16109	3.16735e-05	0.0159397	Nr4a1	Orphan nuclear receptor. Also called testicular receptor 3. But may be present in Leydig cells not germ cells.
ENSMUST00000061823	3471.1	1.01007	0.244882	4.1247	3.71219e-05	0.0181767	NA	Predicted ncRNA, alternative 3' end
ENSMUST00000135371	96.5874	1.04481	0.255023	4.0969	4.18711e-05	0.0199626	Cul4a	premature termination exon, ubiquitin ligase component involved in DNA repair essential for DNA repair in meiosis when CUL4B on X chromosome is silenced
ENSMUST00000032968	58.751	-1.17532	0.287619	-4.08636	4.38193e-05	0.0203558	Cd19	B lymphocyte surface protein, involved in immune recognition
ENSMUST00000156401	53.267	1.09481	0.27096	4.0405	5.33364e-05	0.0241574	NA	ncRNA
ENSMUST00000062990	28.3944	1.23296	0.306594	4.02147	5.78373e-05	0.0249485	Slfnl1	Schlafen Like 1
ENSMUST00000143266	167.437	1.13674	0.282496	4.02392	5.72385e-05	0.0249485	NA	Gm15674 ncRNA
ENSMUST00000113179	52.8037	1.12399	0.281086	3.99875	6.36775e-05	0.026829	Afm	Afamin, encodes secreted protein, may transport vitamin E
ENSMUST00000131472	74.7166	1.15652	0.293436	3.94131	8.10395e-05	0.033368	Nxn	, Nucleoredoxin, redox-dependent regulator of Wnt pathway, increased splicing of annotated terminal exon
ENSMUST00000165165	341.613	-1.04767	0.266279	-3.93448	8.33777e-05	0.0335679	Col6a5	encodes a member of the collagen superfamily of proteins.
ENSMUST00000077517	88.3336	1.17587	0.302081	3.89258	9.91855e-05	0.0387347	Tmem236
ENSMUST00000104937	180.55	0.963674	0.247768	3.88941	0.000100487	0.0387347	Ankrd63
ENSMUST00000180465	81.87	0.968372	0.249935	3.8745	0.000106842	0.0403263	NA
ENSMUST00000009772	1928.89	-1.04147	0.269884	-3.85896	0.000113869	0.0404503	Tex15
ENSMUST00000125269	57.4869	1.13533	0.293891	3.86308	0.000111965	0.0404503	NA
ENSMUST00000162151	7.60498	1.21926	0.315286	3.86717	0.000110107	0.0404503	Slc9c1
ENSMUST00000064405	58.3475	-1.01019	0.265745	-3.80137	0.000143898	0.0501348	Epha3
ENSMUST00000115772	29.3975	-1.15288	0.306624	-3.75992	0.000169971	0.0577162	NA
ENSMUST00000181736	19.6196	-1.21696	0.323925	-3.7569	0.00017203	0.0577162	Rpgrip1
ENSMUST00000055107	120.288	-1.12241	0.302493	-3.71054	0.000206818	0.0681257	Gm4922
ENSMUST00000021674	56.7994	-1.07964	0.292492	-3.69117	0.000223221	0.0720164	Fos
ENSMUST00000150035	8.55138	1.1927	0.323456	3.68738	0.000226579	0.0720164	Mroh8
ENSMUST00000109855	61.3601	1.05204	0.286469	3.67244	0.00024025	0.075045	Ankrd36
ENSMUST00000096399	1397.89	0.720014	0.196629	3.6618	0.000250452	0.0769058	Gml2
ENSMUST00000114517	9.06368	1.1692	0.32167	3.63479	0.000278205	0.0840041	Spin2d
ENSMUST00000062606	44.8474	-1.09124	0.300891	-3.62671	0.000287055	0.0852552	Upk3b
ENSMUST00000172103	15.4802	-1.16952	0.327776	-3.56805	0.000359641	0.105091	NA
ENSMUST00000045286	980.668	0.750937	0.211306	3.55379	0.000379723	0.109197	Tmem59l
ENSMUST00000073380	442.577	-0.997929	0.282771	-3.5291	0.000416972	0.11641	Ms4a13
ENSMUST00000161136	318.549	1.07506	0.304664	3.52867	0.000417653	0.11641	NA
ENSMUST00000029041	35.461	-1.12122	0.322086	-3.48112	0.000499324	0.129232	Fabp4
ENSMUST00000041860	143.391	-0.968201	0.276928	-3.49622	0.000471908	0.129232	Gdpd4
ENSMUST00000058796	161.818	-0.961172	0.275462	-3.48931	0.000484274	0.129232	Kdm4d
ENSMUST00000153786	31.9701	1.04739	0.300858	3.48134	0.000498914	0.129232	NA
ENSMUST00000181337	71.8599	0.949718	0.272658	3.48318	0.000495491	0.129232	NA
ENSMUST00000151220	332.596	0.975179	0.281407	3.46537	0.000529502	0.133236	NA
ENSMUST00000170872	427.733	-0.757545	0.218526	-3.46661	0.000527065	0.133236	Thbs2
ENSMUST00000049887	91.1184	-0.892032	0.258015	-3.45729	0.000545642	0.134042	Nupl2
ENSMUST00000145041	12.8974	-1.13103	0.327231	-3.45637	0.000547503	0.134042	NA
ENSMUST00000100378	6525.37	0.868755	0.251886	3.449	0.000562669	0.13413	Gm1564
ENSMUST00000161291	522.722	0.879714	0.254893	3.45131	0.000557875	0.13413	NA
ENSMUST00000149371	108.263	-1.0242	0.297584	-3.44174	0.000577992	0.135993	Xpo1
ENSMUST00000134142	18.7256	-1.12679	0.327893	-3.43645	0.000589399	0.136899	Tia1
ENSMUST00000152491	18.2432	-1.10835	0.324001	-3.42084	0.000624291	0.143168	NA
ENSMUST00000042671	21.379	1.09026	0.319039	3.41731	0.000632425	0.143221	NA
ENSMUST00000040442	54.8444	1.01503	0.298887	3.39604	0.000683682	0.152917	Aox4
ENSMUST00000031384	176.185	0.835498	0.247024	3.38225	0.000718934	0.157427	B3gnt4
ENSMUST00000184645	37.1464	1.04957	0.310398	3.38138	0.000721226	0.157427	NA
ENSMUST00000124939	81.7193	-0.832311	0.247138	-3.3678	0.000757712	0.163422	Zbtb49
ENSMUST00000026552	10.039	-1.06142	0.31958	-3.3213	0.000896007	0.190976	Cyp2e1
ENSMUST00000061878	170.288	0.7667	0.231516	3.31165	0.000927477	0.195385	Klhdc9
ENSMUST00000075190	259.446	-0.744111	0.225362	-3.30185	0.000960485	0.199677	Cdh11
ENSMUST00000117263	338.854	0.692654	0.209951	3.29912	0.000969894	0.199677	Rad9b
ENSMUST00000152001	166.828	0.848305	0.25779	3.29068	0.000999446	0.203449	NA
ENSMUST00000032701	687.28	0.730886	0.222624	3.28305	0.00102691	0.206717	Tdrd12
ENSMUST00000029034	157.22	-0.905692	0.276926	-3.27052	0.00107349	0.213718	Pmp2
ENSMUST00000126037	52.1332	1.00468	0.308635	3.25523	0.001133	0.223115	Ntmt1
ENSMUST00000070258	29.8767	0.991914	0.305449	3.24739	0.00116468	0.224719	NA
ENSMUST00000109054	43.2039	-0.932952	0.28732	-3.24708	0.00116595	0.224719	NA
ENSMUST00000001715	298.043	0.797554	0.247356	3.22431	0.00126276	0.240434	Gstt3
ENSMUST00000124664	176.275	0.854732	0.265299	3.22177	0.00127403	0.240434	NA
ENSMUST00000150698	31.8913	0.998006	0.31032	3.21605	0.00129966	0.242742	NA
ENSMUST00000081828	1496.36	0.835322	0.262552	3.18155	0.00146491	0.270815	Ccdc176
ENSMUST00000182690	28.3152	0.987104	0.311101	3.17294	0.00150906	0.276158	NA
ENSMUST00000043553	86.5212	0.808865	0.256738	3.15054	0.00162966	0.295246	1700063H04Rik
ENSMUST00000075132	17.5756	1.02213	0.325436	3.1408	0.0016849	0.30223	Cdh12
ENSMUST00000153359	95.651	-0.910488	0.290649	-3.1326	0.00173264	0.307748	Ccnt2
ENSMUST00000000984	210.152	0.674134	0.216737	3.11037	0.00186852	0.31554	Slc7a7
ENSMUST00000020222	316.679	0.811366	0.260838	3.11062	0.00186697	0.31554	NA
ENSMUST00000031045	10.2196	1.01673	0.326192	3.11696	0.00182727	0.31554	Yipf7
ENSMUST00000034811	55.465	0.828609	0.266338	3.11112	0.00186382	0.31554	Cyp19a1
ENSMUST00000069562	26.732	1.01844	0.327123	3.11333	0.00184988	0.31554	Tescl
ENSMUST00000107974	156.501	0.808839	0.260211	3.1084	0.00188101	0.31554	Iglon5
ENSMUST00000150265	10.1735	1.00874	0.326193	3.09248	0.0019849	0.329111	NA
ENSMUST00000180168	13.2396	1.01155	0.327311	3.09049	0.00199825	0.329111	Gm7102
ENSMUST00000014957	229.61	0.875759	0.284271	3.08071	0.00206504	0.337049	Stc1
ENSMUST00000177827	6.23753	-0.97077	0.316271	-3.06942	0.00214472	0.346928	NA
ENSMUST00000027532	261.044	0.749129	0.244394	3.06525	0.0021749	0.348697	Scly
ENSMUST00000029273	11.606	-0.996107	0.325882	-3.05665	0.00223824	0.349571	Il21
ENSMUST00000045586	107.669	-0.88875	0.290424	-3.06018	0.00221206	0.349571	Lcorl
ENSMUST00000061343	211.339	0.687469	0.224779	3.05842	0.00222505	0.349571	Prss48
ENSMUST00000132097	27.2344	0.964085	0.318752	3.02457	0.0024899	0.385552	NA
ENSMUST00000045923	521.167	0.754259	0.251535	2.99862	0.00271205	0.413533	Limd2
ENSMUST00000117244	171.155	0.834813	0.278443	2.99815	0.00271626	0.413533	NA
ENSMUST00000027377	55.5236	-0.839624	0.280865	-2.98943	0.00279502	0.415059	Igfbp5
ENSMUST00000063976	575.288	0.602696	0.201777	2.98693	0.00281792	0.415059	Opa3
ENSMUST00000075884	25.232	-0.935996	0.312682	-2.99345	0.00275845	0.415059	Msln
ENSMUST00000122839	33.9532	0.939108	0.313906	2.99168	0.00277446	0.415059	NA
ENSMUST00000040548	533.866	0.665219	0.223827	2.97203	0.00295842	0.432239	Mag
ENSMUST00000181612	508.212	0.679887	0.229241	2.96581	0.00301885	0.437539	NA
ENSMUST00000044355	1851.98	0.627313	0.212792	2.94801	0.00319824	0.459861	Sepw1
ENSMUST00000028799	8.04095	0.923414	0.315478	2.92704	0.0034221	0.482809	Casc5
ENSMUST00000062967	23.494	-0.922012	0.315115	-2.92595	0.00343408	0.482809	Ccdc64b
ENSMUST00000164853	64.4198	0.806983	0.275834	2.92561	0.00343779	0.482809	Ccdc24
ENSMUST00000061653	17.6984	-0.924966	0.316835	-2.9194	0.00350711	0.485025	Cfd
ENSMUST00000137373	17.7086	0.955289	0.32719	2.91968	0.00350393	0.485025	NA
ENSMUST00000055303	1703.08	0.637647	0.218835	2.91383	0.00357019	0.488612	Mettl6
ENSMUST00000128542	49.1578	0.810279	0.27822	2.91237	0.00358699	0.488612	NA
ENSMUST00000057722	7.51684	0.937152	0.322194	2.90866	0.0036298	0.490754	NA
ENSMUST00000181030	182.559	0.637043	0.219654	2.90022	0.00372906	0.500439	NA
ENSMUST00000148705	147.688	0.694044	0.239825	2.89396	0.00380416	0.506764	NA
ENSMUST00000072829	136.913	0.879603	0.306384	2.87092	0.00409279	0.539398	Zfp936
ENSMUST00000171098	31.3467	0.859337	0.299452	2.8697	0.00410868	0.539398	NA
ENSMUST00000102972	9.7754	0.91629	0.320039	2.86306	0.00419568	0.546858	Hist1h4h
ENSMUST00000044005	426.777	0.625024	0.219261	2.8506	0.00436371	0.564696	Atf7ip2
ENSMUST00000024701	1898.49	0.552667	0.194289	2.84455	0.00444737	0.567689	Pkmyt1
ENSMUST00000148518	172.104	0.670245	0.235637	2.8444	0.00444952	0.567689	Ahdc1
ENSMUST00000115647	8.00871	0.895137	0.317521	2.81914	0.00481518	0.60581	Kdm4d
ENSMUST00000129771	84.6074	0.756274	0.268131	2.82054	0.0047943	0.60581	Nmnat3
ENSMUST00000026210	212.709	0.734596	0.261	2.81455	0.00488458	0.606122	Cpn1
ENSMUST00000044125	10.1991	0.923015	0.327721	2.81646	0.00485554	0.606122	Nkx6-1
ENSMUST00000039500	56.8797	-0.845583	0.300739	-2.81169	0.00492824	0.60738	Tmc1
ENSMUST00000104964	38.8534	-0.864586	0.308225	-2.80505	0.00503085	0.607883	NA
ENSMUST00000124336	48.6163	0.835689	0.297772	2.80648	0.00500865	0.607883	NA
ENSMUST00000147424	45.82	0.864204	0.308104	2.80492	0.00503298	0.607883	4931440P22Rik
ENSMUST00000181141	38.6126	-0.833133	0.297406	-2.80134	0.00508916	0.610598	NA
ENSMUST00000040313	147.585	0.678233	0.244435	2.7747	0.00552525	0.651746	Bcdin3d
ENSMUST00000113853	426.141	0.557477	0.201101	2.77212	0.00556926	0.651746	Ddx31
ENSMUST00000156671	17.7899	0.891284	0.321504	2.77223	0.00556737	0.651746	Cntrob
ENSMUST00000180138	13.0128	0.907235	0.327318	2.77172	0.00557601	0.651746	NA
ENSMUST00000136499	17.9893	0.893894	0.322832	2.76892	0.00562428	0.653174	1700074P13Rik
ENSMUST00000033050	87.4456	-0.679001	0.245794	-2.76248	0.00573639	0.661951	Lyve1
ENSMUST00000138077	57.4839	0.775007	0.28098	2.75822	0.00581165	0.666391	NA
ENSMUST00000027839	795.768	0.548935	0.199763	2.74793	0.00599733	0.674867	Uck2
ENSMUST00000087674	213.183	0.746904	0.271635	2.74966	0.00596571	0.674867	Hmx1
ENSMUST00000180577	130.594	-0.850551	0.309398	-2.74905	0.00597689	0.674867	Snrnp40
ENSMUST00000014647	179.819	0.743253	0.272344	2.7291	0.00635083	0.710234	Pkd2l2
ENSMUST00000182272	253.069	0.628057	0.230517	2.72456	0.00643875	0.714355	Cox6b2
ENSMUST00000185031	575.623	0.719423	0.264189	2.72314	0.00646653	0.714355	NA
ENSMUST00000055413	112.931	0.638436	0.23542	2.7119	0.00668981	0.727947	2510002D24Rik
ENSMUST00000121125	18.2353	0.867625	0.320051	2.7109	0.00671012	0.727947	NA
ENSMUST00000167256	91.9906	0.722215	0.266134	2.71373	0.00665306	0.727947	Taf9
ENSMUST00000052686	2031.12	0.764611	0.282285	2.70864	0.00675586	0.728547	H2afx
ENSMUST00000073325	52.5479	0.725249	0.270012	2.68599	0.00723151	0.775227	Phldb3
ENSMUST00000064200	1332.73	0.541495	0.202089	2.67949	0.00737343	0.78579	Tmem106c
ENSMUST00000041005	77.7393	0.695266	0.259738	2.67679	0.00743303	0.78751	Fxyd2
ENSMUST00000119646	84.182	0.749039	0.280654	2.6689	0.00760995	0.801567	NA
ENSMUST00000057773	85.7732	0.740694	0.277905	2.66527	0.00769256	0.80406	Mblac1
ENSMUST00000152524	256.172	0.671841	0.252195	2.66397	0.00772238	0.80406	NA
ENSMUST00000008094	2602.35	0.591203	0.223579	2.64427	0.0081867	0.838048	Abhd8
ENSMUST00000138207	22.2204	0.865187	0.32729	2.64348	0.00820579	0.838048	NA
ENSMUST00000174516	12.589	0.865467	0.32754	2.64233	0.00823384	0.838048	NA
ENSMUST00000181412	146.398	0.745934	0.281701	2.64796	0.00809792	0.838048	NA
ENSMUST00000027455	13.9868	0.858588	0.327886	2.61856	0.00883029	0.852736	Alppl2
ENSMUST00000061318	157.381	-0.754713	0.288294	-2.61786	0.00884827	0.852736	Adamts12
ENSMUST00000086430	917.344	-0.64528	0.246152	-2.62147	0.00875525	0.852736	Col5a2
ENSMUST00000091554	17.223	-0.844871	0.322371	-2.6208	0.00877226	0.852736	Cntnap3
ENSMUST00000138867	29.9544	0.828599	0.314881	2.63147	0.00850164	0.852736	NA
ENSMUST00000145514	39.4078	-0.782209	0.298361	-2.62169	0.00874958	0.852736	Gls
ENSMUST00000149511	30.951	-0.809222	0.309118	-2.61784	0.00884883	0.852736	Etfdh
ENSMUST00000172132	730.953	0.637544	0.242922	2.62448	0.00867825	0.852736	Tpi1
ENSMUST00000177526	33.853	-0.85714	0.32607	-2.6287	0.0085712	0.852736	NA
ENSMUST00000181198	109.791	0.668409	0.254894	2.6223	0.00873385	0.852736	NA
ENSMUST00000150973	33.3646	0.780689	0.298623	2.6143	0.00894115	0.857073	NA
ENSMUST00000184843	67.0496	-0.734597	0.281244	-2.61196	0.00900251	0.858413	NA
ENSMUST00000102838	197.915	-0.571344	0.218961	-2.60934	0.00907173	0.860485	Sptbn1
ENSMUST00000165538	7.68522	0.827789	0.318109	2.60222	0.00926225	0.87398	Kcnj6
ENSMUST00000112494	88.0177	-0.742577	0.28604	-2.59605	0.00943012	0.88521	Tank
ENSMUST00000019224	192.215	0.661686	0.2557	2.58775	0.00966064	0.897548	Mfsd3
ENSMUST00000147830	89.6895	-0.744412	0.287502	-2.58924	0.00961888	0.897548	Mtcp1
ENSMUST00000050970	607.853	0.590924	0.229996	2.56928	0.0101909	0.938443	Polr1d
ENSMUST00000067444	27.1493	0.793758	0.308996	2.56882	0.0102044	0.938443	Gfap
ENSMUST00000141835	15.058	0.838832	0.327879	2.55836	0.0105167	0.96119	Spag6
ENSMUST00000168012	316.807	0.523534	0.204824	2.55602	0.0105878	0.96119	NA
ENSMUST00000181824	64.9169	0.691494	0.270616	2.55526	0.0106109	0.96119	NA
ENSMUST00000163059	18.555	0.814124	0.318972	2.55234	0.0107003	0.964463	Prpf3
ENSMUST00000000809	137.791	0.657837	0.258378	2.54603	0.0108957	0.977218	Slc5a5
ENSMUST00000029400	1294.18	-0.55912	0.219781	-2.54399	0.0109595	0.978092	Mme
ENSMUST00000063523	46.8817	-0.802904	0.315901	-2.54163	0.0110338	0.979896	Prss58
ENSMUST00000000001	3942.74	-0.0513437	0.195993	-0.261966	0.793347	0.999829	Gnai3
ENSMUST00000000010	30.7603	-0.272425	0.311724	-0.873931	0.382156	0.999829	Hoxb9
ENSMUST00000000058	96.7295	-0.296802	0.324989	-0.913267	0.361102	0.999829	Cav2
ENSMUST00000000080	1119.72	-0.066591	0.210399	-0.316499	0.751624	0.999829	Klf6
ENSMUST00000000090	2629.47	0.417313	0.282359	1.47795	0.139421	0.999829	Cox5a
ENSMUST00000000095	193.268	0.0886283	0.269748	0.32856	0.742488	0.999829	Tbx2
ENSMUST00000000122	46.257	-0.256099	0.301792	-0.848595	0.396106	0.999829	Ngfr
ENSMUST00000000127	15.3245	-0.000447897	0.327386	-0.0013681	0.998908	0.999829	Wnt3
ENSMUST00000000129	167.85	-0.20374	0.234559	-0.868607	0.385062	0.999829	Fer
ENSMUST00000000137	1156.81	-0.0571359	0.255039	-0.224028	0.822736	0.999829	Actr2
ENSMUST00000000153	2776.9	0.0663617	0.220782	0.300576	0.763738	0.999829	Gna12
ENSMUST00000000175	2050.24	0.317364	0.21811	1.45507	0.14565	0.999829	Sdhd
ENSMUST00000000188	1209.54	-0.364899	0.214356	-1.7023	0.088699	0.999829	Ccnd2
ENSMUST00000000199	102.854	-0.338885	0.242284	-1.39871	0.1619	0.999829	Ncs1
ENSMUST00000000201	123.636	-0.340839	0.242244	-1.40701	0.159424	0.999829	Nalcn
ENSMUST00000000228	65.7297	-0.0328861	0.294119	-0.111812	0.910972	0.999829	Drp2
ENSMUST00000000253	15.4023	0.14305	0.325576	0.439376	0.660389	0.999829	Lhx2
ENSMUST00000000260	21.7657	0.461461	0.32559	1.41731	0.156393	0.999829	Gmpr
ENSMUST00000000287	1480.99	0.190662	0.195958	0.972973	0.330567	0.999829	Scpep1
ENSMUST00000000291	901.304	0.122092	0.204112	0.598163	0.549732	0.999829	Mnt
ENSMUST00000000305	820.399	0.212146	0.264097	0.803287	0.421809	0.999829	Tpd52l1
ENSMUST00000000312	21.7882	-0.0692826	0.309683	-0.223721	0.822974	0.999829	Cdh1
ENSMUST00000000314	22.8605	-0.228133	0.313075	-0.728683	0.466195	0.999829	Cdh4
ENSMUST00000000326	131.24	0.0253632	0.231142	0.10973	0.912624	0.999829	Bcl6b
ENSMUST00000000329	41.2732	0.0820039	0.298485	0.274734	0.783521	0.999829	Alox12
ENSMUST00000000348	107.218	0.535289	0.293877	1.82147	0.0685349	0.999829	Rtca
ENSMUST00000000349	449.34	-0.0520776	0.22044	-0.236244	0.813244	0.999829	Dbt
ENSMUST00000000356	5778.81	0.185641	0.19383	0.957752	0.338188	0.999829	Dazap2
ENSMUST00000000369	6.56584	-0.270411	0.315068	-0.858262	0.390748	0.999829	Rem1
ENSMUST00000000384	2015.08	-0.0435065	0.224176	-0.194073	0.846119	0.999829	Trappc10
ENSMUST00000000412	34.156	-0.433189	0.308227	-1.40542	0.159895	0.999829	Egfl6
ENSMUST00000000421	9.07363	0.146477	0.326619	0.448464	0.653818	0.999829	Tssk3
ENSMUST00000000466	11.3712	0.337961	0.327766	1.03111	0.302491	0.999829	Plin2
ENSMUST00000000500	152.45	0.209577	0.248373	0.843798	0.398782	0.999829	Pdgfb
ENSMUST00000000505	1252.6	0.226439	0.192123	1.17862	0.238551	0.999829	Mcm7
ENSMUST00000000543	125.153	-0.151411	0.261758	-0.578439	0.562968	0.999829	Grasp
ENSMUST00000000544	1415.08	0.094013	0.233961	0.401832	0.687807	0.999829	Acvr1b
ENSMUST00000000573	206.898	0.127758	0.213512	0.598364	0.549597	0.999829	Ovgp1
ENSMUST00000000579	1596.16	-0.197049	0.22394	-0.879919	0.378903	0.999829	Sox9
ENSMUST00000000594	144.269	-0.0984366	0.295299	-0.333346	0.738873	0.999829	C1d
ENSMUST00000000608	12142.1	0.145695	0.221455	0.657899	0.510603	0.999829	Gm2a
ENSMUST00000000619	1708.8	-0.1241	0.206515	-0.600928	0.547888	0.999829	Clcn4-2
ENSMUST00000000641	105.429	0.304977	0.262578	1.16147	0.24545	0.999829	Sema4f
ENSMUST00000000642	939.075	0.0235278	0.227234	0.10354	0.917535	0.999829	Hk2
ENSMUST00000000687	12.1704	-0.0446768	0.327638	-0.13636	0.891537	0.999829	Haao
ENSMUST00000000696	24.6478	0.249977	0.325841	0.767175	0.442977	0.999829	Cd52
ENSMUST00000000707	29.3464	-0.244025	0.308252	-0.791641	0.42857	0.999829	Loxl3
ENSMUST00000000724	408.863	-0.0447758	0.255905	-0.17497	0.861103	0.999829	Kat2b
ENSMUST00000000727	1952.53	-0.00937479	0.200116	-0.0468468	0.962635	0.999829	Rab5b
ENSMUST00000000759	1447.15	0.22504	0.218717	1.02891	0.303522	0.999829	Chmp1a
ENSMUST00000000804	2304.02	-0.270609	0.274661	-0.985249	0.324502	0.999829	Ddx3x
ENSMUST00000000808	10.7632	0.0463133	0.327886	0.141248	0.887674	0.999829	Il12rb1
ENSMUST00000000811	7.86002	-0.21427	0.322923	-0.663534	0.506989	0.999829	Kcnn3
ENSMUST00000000828	425.889	0.149944	0.244592	0.61304	0.53985	0.999829	Txnrd3
ENSMUST00000000894	8.63243	-0.0507128	0.325125	-0.155979	0.876049	0.999829	E2f1
ENSMUST00000000896	206.716	0.0732121	0.232609	0.314743	0.752957	0.999829	Pxmp4
ENSMUST00000000924	79.4036	0.462961	0.259227	1.78593	0.0741107	0.999829	Mmp11
ENSMUST00000000939	450.155	0.0894573	0.215478	0.415157	0.678027	0.999829	Hip1r
ENSMUST00000000958	239.232	0.0777815	0.248999	0.312377	0.754754	0.999829	Top1mt
ENSMUST00000000985	1010.65	0.169142	0.206181	0.820355	0.412014	0.999829	Oxa1l
ENSMUST00000001002	100.69	0.019835	0.246109	0.0805943	0.935765	0.999829	Heatr6
ENSMUST00000001027	181.163	0.0666019	0.277982	0.23959	0.810648	0.999829	Aox1
ENSMUST00000001036	1198.66	-0.117213	0.22084	-0.530759	0.595586	0.999829	Tyk2
ENSMUST00000001042	3348.16	0.200856	0.196261	1.02341	0.306114	0.999829	Ilf2
ENSMUST00000001051	415.479	-0.285558	0.308744	-0.924902	0.355017	0.999829	S100a6
ENSMUST00000001055	7.4988	0.0672887	0.318845	0.211039	0.832857	0.999829	Icam2
ENSMUST00000001059	395.064	0.023565	0.208366	0.113094	0.909956	0.999829	Ern1
ENSMUST00000001079	71.5776	-0.209495	0.317225	-0.6604	0.508997	0.999829	Sec24b
ENSMUST00000001080	213.742	0.529888	0.247973	2.13688	0.032608	0.999829	N4bp3
ENSMUST00000001115	366.529	0.27011	0.252998	1.06764	0.285684	0.999829	Grk6
ENSMUST00000001122	86.6756	0.190572	0.246222	0.773984	0.43894	0.999829	Slc13a2
ENSMUST00000001126	76.7609	-0.0356092	0.27665	-0.128716	0.897583	0.999829	Slc46a1
ENSMUST00000001127	622.045	0.269503	0.223461	1.20604	0.227803	0.999829	Poldip2
ENSMUST00000001147	4936.66	-0.395096	0.229303	-1.72303	0.0848834	0.999829	Col6a1
ENSMUST00000001156	121.271	-0.245783	0.248698	-0.98828	0.323016	0.999829	Cfp
ENSMUST00000001172	317.596	0.0871431	0.215941	0.40355	0.686544	0.999829	Ankrd39
ENSMUST00000001179	3196.48	-0.0150295	0.241387	-0.0622629	0.950353	0.999829	Pcnt
ENSMUST00000001181	1158.25	-0.259602	0.287872	-0.901796	0.367165	0.999829	Col6a2
ENSMUST00000001184	1783.57	0.0782541	0.184681	0.423725	0.671766	0.999829	Mxd1
ENSMUST00000001185	4002.47	-0.0236706	0.241841	-0.0978767	0.92203	0.999829	Gmcl1
ENSMUST00000001186	44.2198	0.422514	0.308588	1.36919	0.170941	0.999829	Snrnp27
ENSMUST00000001226	13.2701	0.14539	0.327674	0.443702	0.657258	0.999829	Sh3bp1
ENSMUST00000001240	745.24	0.381616	0.196228	1.94475	0.0518046	0.999829	Agpat3
ENSMUST00000001242	586.536	0.345739	0.255359	1.35393	0.175758	0.999829	D10Jhu81e
ENSMUST00000001279	9.42346	-0.15833	0.321303	-0.492775	0.622172	0.999829	Lsr
ENSMUST00000001280	26.3908	-0.153797	0.31167	-0.493461	0.621687	0.999829	Gramd1a
ENSMUST00000001304	388.714	0.100839	0.302792	0.333029	0.739112	0.999829	Ckb
ENSMUST00000001319	215.444	-0.259295	0.265773	-0.975625	0.329251	0.999829	Efnb2
ENSMUST00000001326	2235.64	-0.0355729	0.208243	-0.170824	0.864362	0.999829	Sp1
ENSMUST00000001327	35.1136	0.057138	0.29832	0.191533	0.848108	0.999829	Itgb7
ENSMUST00000001384	323.193	0.0597839	0.249013	0.240084	0.810265	0.999829	Cnn1
ENSMUST00000001415	696.767	0.136668	0.207808	0.657663	0.510755	0.999829	Apbb3
ENSMUST00000001416	1323.89	0.241079	0.212849	1.13263	0.257369	0.999829	Hars
ENSMUST00000001419	1864.77	0.339273	0.202575	1.6748	0.0939735	0.999829	Zmat2
ENSMUST00000001451	4344.43	0.115975	0.218918	0.529763	0.596276	0.999829	Smg5
ENSMUST00000001455	580.054	0.0606827	0.210734	0.287959	0.773378	0.999829	Mef2d
ENSMUST00000001460	345.011	0.35803	0.279336	1.28172	0.199942	0.999829	Snd1
ENSMUST00000001479	8315.96	-0.00547581	0.185697	-0.0294879	0.976476	0.999829	Kpnb1
ENSMUST00000001480	636.017	0.38719	0.24196	1.60023	0.109548	0.999829	Npepps
ENSMUST00000001485	468.851	0.293928	0.250573	1.17302	0.240787	0.999829	Mrpl10
ENSMUST00000001507	351.618	0.133426	0.291357	0.457948	0.64699	0.999829	Cyp51
ENSMUST00000001513	469.994	0.0578253	0.258946	0.22331	0.823294	0.999829	Tubb6
ENSMUST00000001544	8.1522	0.0416003	0.313392	0.132742	0.894397	0.999829	Vwa5a
ENSMUST00000001547	8364.46	-0.399704	0.279513	-1.43	0.152716	0.999829	Col1a1
ENSMUST00000001562	548.647	0.0432995	0.224682	0.192715	0.847182	0.999829	Tulp3
ENSMUST00000001566	3842.05	0.136833	0.272663	0.501841	0.615779	0.999829	Tubb5
ENSMUST00000001583	459.572	-0.261599	0.205098	-1.27549	0.202137	0.999829	Ell2
ENSMUST00000001595	185.391	0.297474	0.287805	1.0336	0.301324	0.999829	Fkbp10
ENSMUST00000001599	23.833	-0.0114227	0.311267	-0.0366974	0.970726	0.999829	Klhl10
ENSMUST00000001611	1016.06	0.185069	0.204248	0.906101	0.364882	0.999829	Nom1
ENSMUST00000001620	39.5228	-0.258165	0.294295	-0.877231	0.380361	0.999829	Fxr1
ENSMUST00000001631	8.54907	-0.154378	0.327113	-0.471943	0.636968	0.999829	Acap1
ENSMUST00000001652	11.2483	-0.0571624	0.327825	-0.174369	0.861576	0.999829	Bdkrb2
ENSMUST00000001672	9.04519	0.188222	0.326164	0.577079	0.563886	0.999829	Ifrd1
ENSMUST00000001675	285.357	0.00832508	0.241298	0.0345013	0.972477	0.999829	Stk38l
ENSMUST00000001699	11.972	-0.304071	0.326828	-0.930371	0.352179	0.999829	Hoxc10
ENSMUST00000001703	33.1051	-0.171829	0.315779	-0.544143	0.586343	0.999829	Hoxc8
ENSMUST00000001706	8.15442	-0.0299104	0.323454	-0.0924718	0.926323	0.999829	Hoxc9
ENSMUST00000001709	17.961	0.264562	0.320443	0.825615	0.409023	0.999829	Hoxc5
ENSMUST00000001711	49.0132	0.302666	0.307011	0.985847	0.324208	0.999829	Hoxc6
ENSMUST00000001712	3419.61	-0.123831	0.244001	-0.507501	0.611804	0.999829	Cabin1
ENSMUST00000001713	12.3192	0.247981	0.3264	0.759747	0.447406	0.999829	Gstt1
ENSMUST00000001716	252.85	0.521628	0.260385	2.0033	0.0451455	0.999829	Ddt
ENSMUST00000001724	434.781	0.204852	0.214523	0.95492	0.339618	0.999829	Ddx18
ENSMUST00000001757	574.445	0.0939639	0.222034	0.423196	0.672152	0.999829	Eef1e1
ENSMUST00000001780	612.32	0.307268	0.276305	1.11206	0.266112	0.999829	Akt1
ENSMUST00000001802	444.713	0.465904	0.222673	2.09233	0.0364093	0.999829	Naglu
ENSMUST00000001809	233.099	0.0951784	0.304305	0.312773	0.754453	0.999829	Pabpc1
ENSMUST00000001812	856.492	-0.0763	0.239063	-0.319162	0.749603	0.999829	Smo
ENSMUST00000001818	1097.52	0.179249	0.208711	0.858839	0.390429	0.999829	Crnkl1
ENSMUST00000001825	1360	0.0222071	0.223884	0.0991905	0.920987	0.999829	Chordc1
ENSMUST00000001834	2015.73	0.273461	0.21166	1.29199	0.196362	0.999829	Rtcb
ENSMUST00000001836	745.201	-0.0630501	0.21141	-0.298237	0.765523	0.999829	Pwp1
ENSMUST00000001884	163.82	-0.097751	0.246957	-0.395822	0.692236	0.999829	Clpb
ENSMUST00000001920	108.264	0.204346	0.276117	0.740071	0.459257	0.999829	Aif1l
ENSMUST00000001927	33.3474	-0.0894901	0.315498	-0.283647	0.776681	0.999829	Ltbp1
ENSMUST00000001950	4824.85	0.151567	0.193229	0.784389	0.432812	0.999829	Tollip
ENSMUST00000001963	177.188	-0.191376	0.258226	-0.741117	0.458623	0.999829	Ace
ENSMUST00000001974	11.3919	-0.449981	0.327223	-1.37515	0.169085	0.999829	Trmt1
ENSMUST00000001975	3489.94	0.0144808	0.21018	0.068897	0.945072	0.999829	Nacc1
ENSMUST00000001989	29.87	0.147776	0.304344	0.485556	0.627282	0.999829	Uba1
ENSMUST00000002007	925.968	-0.0717236	0.1983	-0.361692	0.717582	0.999829	Siae
ENSMUST00000002008	18.4219	-0.0471941	0.3259	-0.144811	0.88486	0.999829	Vsig2
ENSMUST00000002011	65.2477	0.262314	0.282906	0.927212	0.353817	0.999829	Esam
ENSMUST00000002013	1916.36	0.321538	0.249375	1.28938	0.197267	0.999829	Spa17
ENSMUST00000002029	86.1848	0.161774	0.274114	0.590173	0.555075	0.999829	Emd
ENSMUST00000002043	1376.29	-0.0201293	0.206189	-0.0976256	0.92223	0.999829	Ccdc47
ENSMUST00000002044	1168.39	-0.0570177	0.252863	-0.225488	0.821599	0.999829	Map3k3
ENSMUST00000002048	217.233	0.228017	0.218615	1.04301	0.296945	0.999829	Taco1
ENSMUST00000002063	392.159	-0.248778	0.216016	-1.15166	0.24946	0.999829	Ap4e1
ENSMUST00000002064	99.0688	0.518869	0.275643	1.8824	0.0597822	0.999829	Blvra
ENSMUST00000002084	225.101	0.092811	0.238037	0.389901	0.69661	0.999829	Abcd1
ENSMUST00000002091	1072.66	0.215298	0.252801	0.85165	0.394408	0.999829	Bcap31
ENSMUST00000002099	47.3365	-0.0940072	0.28008	-0.335644	0.737139	0.999829	Ift46
ENSMUST00000002121	2329.83	-0.132763	0.288979	-0.459421	0.645932	0.999829	Supt6
ENSMUST00000002133	73.7879	0.0835325	0.255462	0.326986	0.743678	0.999829	Sdf2
ENSMUST00000002145	146.848	0.349498	0.237876	1.46924	0.141767	0.999829	Hsf2bp
ENSMUST00000002152	9.90821	0.276049	0.324012	0.85197	0.394231	0.999829	Bbc3
ENSMUST00000002172	313.624	0.030443	0.234919	0.12959	0.896891	0.999829	Acp2
ENSMUST00000002180	16.3927	0.324405	0.326007	0.995086	0.319695	0.999829	Spi1
ENSMUST00000002198	2305.86	0.0369301	0.198278	0.186254	0.852246	0.999829	Sf3a1
ENSMUST00000002259	4103.49	0.353127	0.235684	1.49831	0.134053	0.999829	Clgn
ENSMUST00000002275	23.1434	0.302331	0.320759	0.942549	0.345912	0.999829	Vrk3
ENSMUST00000002280	6.52832	0.419821	0.320128	1.31142	0.189717	0.999829	Smg9
ENSMUST00000002284	11.402	0.334487	0.326067	1.02582	0.304975	0.999829	Plaur
ENSMUST00000002289	1752.8	0.185935	0.232343	0.800263	0.423559	0.999829	Uchl3
ENSMUST00000002291	1226.17	0.0719459	0.217877	0.330214	0.741238	0.999829	Paxip1
ENSMUST00000002292	179.347	0.0212111	0.224931	0.0943006	0.92487	0.999829	Rmnd5a
ENSMUST00000002298	22.0234	0.306682	0.320194	0.957801	0.338163	0.999829	Ppm1j
ENSMUST00000002305	3682.07	-0.231593	0.206927	-1.1192	0.263056	0.999829	Kdm7a
ENSMUST00000002320	133.575	0.0390133	0.237281	0.164418	0.869402	0.999829	Ppard
ENSMUST00000002327	24.3328	-0.0322923	0.318743	-0.101312	0.919303	0.999829	Def6
ENSMUST00000002336	13.4711	-0.662555	0.327637	-2.02223	0.043153	0.999829	Zim1
ENSMUST00000002379	11.9214	-0.274931	0.326105	-0.843074	0.399187	0.999829	Cd320
ENSMUST00000002395	361.44	0.117158	0.204121	0.573963	0.565993	0.999829	Rec8
ENSMUST00000002397	580.881	0.313334	0.205257	1.52655	0.126873	0.999829	Gmpr2
ENSMUST00000002400	396.044	0.341764	0.252575	1.35312	0.176017	0.999829	Mdp1
ENSMUST00000002412	23.2423	-0.0503616	0.321262	-0.156762	0.875433	0.999829	Ncan
ENSMUST00000002418	14.9603	-0.0706499	0.326738	-0.216228	0.82881	0.999829	Mef2b
ENSMUST00000002436	809.335	-0.0156898	0.205276	-0.0764326	0.939075	0.999829	Snx9
ENSMUST00000002445	3255.69	0.271988	0.187293	1.45221	0.146443	0.999829	Ranbp3
ENSMUST00000002452	1100.61	0.40159	0.24417	1.64471	0.100029	0.999829	Ndufa11
ENSMUST00000002457	7.81586	-0.100583	0.32308	-0.311325	0.755554	0.999829	Bmp8b
ENSMUST00000002473	1200.63	0.241931	0.210282	1.15051	0.249935	0.999829	Babam1
ENSMUST00000002487	1382.78	-0.076953	0.221031	-0.348155	0.727724	0.999829	Braf
ENSMUST00000002518	3570.79	0.180535	0.276111	0.65385	0.513208	0.999829	Aes
ENSMUST00000002551	1230.1	0.346217	0.228482	1.51529	0.129698	0.999829	Snrpd1
ENSMUST00000002572	20.9055	0.286454	0.326205	0.878139	0.379868	0.999829	Slc9a3r2
ENSMUST00000002625	24.6878	0.312524	0.327355	0.954693	0.339733	0.999829	Uck1
ENSMUST00000002655	754.117	0.426808	0.241404	1.76802	0.0770571	0.999829	Mien1
ENSMUST00000002677	290.93	0.414382	0.273977	1.51247	0.130415	0.999829	Axl
ENSMUST00000002678	230.33	0.0497525	0.300638	0.16549	0.868559	0.999829	Tgfb1
ENSMUST00000002683	1388.42	0.277231	0.191834	1.44516	0.148412	0.999829	Ccdc97
ENSMUST00000002699	4105.11	-0.0517672	0.187505	-0.276085	0.782483	0.999829	Akap8
ENSMUST00000002710	26.9364	0.300534	0.309397	0.971351	0.331373	0.999829	Pdcd2l
ENSMUST00000002733	3200.79	0.24179	0.184502	1.3105	0.190026	0.999829	Gtf2f1
ENSMUST00000002735	485.932	0.384817	0.238586	1.61291	0.106765	0.999829	Clpp
ENSMUST00000002765	661.25	0.0173935	0.225199	0.0772364	0.938435	0.999829	Prkd1
ENSMUST00000002790	46.0954	0.03964	0.327203	0.121148	0.903574	0.999829	Cse1l
ENSMUST00000002808	1001.62	0.212833	0.256764	0.828907	0.407157	0.999829	Prkra
ENSMUST00000002818	2156.28	0.216797	0.226347	0.957808	0.33816	0.999829	Ykt6
ENSMUST00000002825	2499.3	0.133528	0.200383	0.666361	0.50518	0.999829	Baz1b
ENSMUST00000002837	200.936	-0.384998	0.313096	-1.22965	0.218828	0.999829	Tmed5
ENSMUST00000002839	1297.23	0.138643	0.213785	0.648518	0.51665	0.999829	Ppp2r5d
ENSMUST00000002845	3155.16	0.347279	0.221196	1.57	0.116414	0.999829	Mea1
ENSMUST00000002846	7.34549	-0.267132	0.314621	-0.849062	0.395847	0.999829	Gnmt
ENSMUST00000002848	496.554	0.272917	0.23522	1.16026	0.245941	0.999829	Grin2d
ENSMUST00000002850	6.12188	-0.267642	0.318917	-0.839222	0.401345	0.999829	Abcc6
ENSMUST00000002881	142.929	0.527328	0.255129	2.06691	0.0387428	0.999829	Nudt14
ENSMUST00000002883	26.1236	-0.162695	0.313904	-0.518295	0.604253	0.999829	Sfrp4
ENSMUST00000002885	118.687	0.0763136	0.249445	0.305934	0.759655	0.999829	Epdr1
ENSMUST00000002889	1689.07	0.0615543	0.221094	0.278408	0.780699	0.999829	Flii
ENSMUST00000002902	204.512	0.255068	0.241861	1.0546	0.291607	0.999829	Qtrt1
ENSMUST00000002908	42.5479	-0.143695	0.283075	-0.507621	0.611719	0.999829	Plin4
ENSMUST00000002911	4058.07	0.26599	0.185406	1.43463	0.151391	0.999829	Hdgfrp2
ENSMUST00000002914	2496.45	0.106736	0.216959	0.491966	0.622743	0.999829	Chaf1a
ENSMUST00000002923	2136.69	0.406916	0.204075	1.99395	0.0461572	0.999829	Adprh
ENSMUST00000002925	349.065	0.389323	0.226992	1.71514	0.0863195	0.999829	Timmdc1
ENSMUST00000002926	89.3859	0.246503	0.298164	0.826734	0.408388	0.999829	Pla1a
ENSMUST00000002976	713.103	0.138	0.226632	0.608919	0.542578	0.999829	Il17ra
ENSMUST00000002989	471.015	0.390501	0.194492	2.0078	0.0446645	0.999829	Arrdc2
ENSMUST00000003035	8.67362	0.273905	0.322872	0.848338	0.39625	0.999829	Disp1
ENSMUST00000003038	1838.55	0.118487	0.209965	0.564318	0.572538	0.999829	Ap2a2
ENSMUST00000003044	13.2901	0.0748892	0.324895	0.230503	0.817701	0.999829	Pnkp
ENSMUST00000003049	2148.23	-0.0482594	0.225157	-0.214337	0.830284	0.999829	Med25
ENSMUST00000003061	124.015	0.0624422	0.274995	0.227067	0.820372	0.999829	Bcam
ENSMUST00000003117	669.726	0.28621	0.233776	1.22429	0.220842	0.999829	Ap1m1
ENSMUST00000003121	798.288	0.232556	0.22603	1.02887	0.303541	0.999829	Rab8a
ENSMUST00000003123	1054.59	0.252302	0.22346	1.12907	0.258869	0.999829	Fam32a
ENSMUST00000003135	8.54877	-0.164402	0.315622	-0.520883	0.602448	0.999829	Elf3
ENSMUST00000003154	130.118	0.205996	0.255865	0.805096	0.420764	0.999829	Efna2
ENSMUST00000003203	34.2359	-0.386637	0.318251	-1.21488	0.224412	0.999829	Cdk12
ENSMUST00000003207	29.5469	0.156655	0.306164	0.511671	0.608881	0.999829	Lipe
ENSMUST00000003238	9.31152	-0.108936	0.326286	-0.333868	0.738479	0.999829	Foxj2
ENSMUST00000003268	2086.29	0.273938	0.188393	1.45408	0.145925	0.999829	Sh3gl1
ENSMUST00000003274	14.6254	0.158192	0.327309	0.48331	0.628876	0.999829	Ebi3
ENSMUST00000003310	6392.06	-0.0973797	0.186172	-0.523063	0.60093	0.999829	Ranbp2
ENSMUST00000003312	29.9617	-0.0470291	0.305518	-0.153932	0.877663	0.999829	Edar
ENSMUST00000003313	480.733	0.0786353	0.197264	0.398629	0.690167	0.999829	Grk5
ENSMUST00000003319	196.278	0.130712	0.218403	0.59849	0.549513	0.999829	Abcf3
ENSMUST00000003320	1782.99	0.063161	0.202744	0.311531	0.755397	0.999829	Eif2b5
ENSMUST00000003360	34.034	0.524689	0.323917	1.61983	0.10527	0.999829	Car11
ENSMUST00000003369	158.612	-0.255988	0.271237	-0.94378	0.345282	0.999829	Plag1
ENSMUST00000003386	937.534	0.341861	0.227109	1.50527	0.132255	0.999829	Mrpl4
ENSMUST00000003433	3710.1	0.222745	0.210384	1.05876	0.289711	0.999829	Mknk2
ENSMUST00000003436	1588.23	0.439286	0.275941	1.59195	0.111395	0.999829	Abhd17a
ENSMUST00000003438	584.059	0.251517	0.199247	1.26234	0.206826	0.999829	Mob3a
ENSMUST00000003444	1609.3	0.00709011	0.256406	0.0276519	0.97794	0.999829	Ccdc65
ENSMUST00000003445	29.2593	0.131621	0.30744	0.428121	0.668563	0.999829	Fkbp11
ENSMUST00000003450	816.168	0.364589	0.255848	1.42502	0.154151	0.999829	Ddx23
ENSMUST00000003451	16.142	0.139446	0.32394	0.430469	0.666854	0.999829	Rnd1
ENSMUST00000003468	2571.99	0.20129	0.202157	0.99571	0.319391	0.999829	Grik5
ENSMUST00000003501	454.869	0.0213536	0.230769	0.0925323	0.926275	0.999829	Elavl3
ENSMUST00000003509	17.6242	0.0260477	0.325045	0.0801356	0.936129	0.999829	St8sia6
ENSMUST00000003512	718.245	0.177604	0.270657	0.656196	0.511698	0.999829	Fcgrt
ENSMUST00000003521	5827.05	0.237787	0.217356	1.094	0.273956	0.999829	Rps11
ENSMUST00000003527	8996.98	0.0649321	0.208211	0.311858	0.755149	0.999829	Supt5
ENSMUST00000003536	453.779	0.199326	0.23344	0.853864	0.39318	0.999829	Med29
ENSMUST00000003561	17.555	-0.147882	0.323634	-0.456943	0.647712	0.999829	Phyhip
ENSMUST00000003572	2378.36	0.166088	0.206515	0.80424	0.421259	0.999829	Gars
ENSMUST00000003575	1062.04	-0.0299819	0.256204	-0.117023	0.906842	0.999829	Tpm4
ENSMUST00000003599	30.6122	-0.465923	0.30542	-1.52551	0.127131	0.999829	Pcdhgb6
ENSMUST00000003621	746.021	0.216257	0.195596	1.10563	0.268886	0.999829	Dgcr14
ENSMUST00000003622	508.635	0.448146	0.254362	1.76184	0.0780956	0.999829	Slc25a1
ENSMUST00000003635	75.0114	0.021136	0.27627	0.0765048	0.939017	0.999829	Ier3
ENSMUST00000003640	32.4215	-0.0531935	0.323152	-0.164608	0.869252	0.999829	Fosb
ENSMUST00000003642	814.169	0.148072	0.20957	0.706551	0.479846	0.999829	Klc4
ENSMUST00000003655	538.66	0.231952	0.21032	1.10285	0.270092	0.999829	As3mt
ENSMUST00000003659	1271.15	0.297272	0.275714	1.07819	0.28095	0.999829	Comp
ENSMUST00000003677	242.366	0.338643	0.236066	1.43453	0.151421	0.999829	Rnf215
ENSMUST00000003681	14.283	0.0381685	0.327275	0.116625	0.907157	0.999829	Sec14l2
ENSMUST00000003687	930.516	0.0167324	0.217832	0.0768131	0.938772	0.999829	Tgfb3
ENSMUST00000003705	221.495	0.25975	0.275192	0.943889	0.345226	0.999829	Aven
ENSMUST00000003714	100.886	0.011407	0.299859	0.0380413	0.969655	0.999829	Cp
ENSMUST00000003717	47.1991	0.0800433	0.28947	0.276516	0.782151	0.999829	Abcb4
ENSMUST00000003720	373.604	0.116202	0.241667	0.480835	0.630634	0.999829	Crot
ENSMUST00000003754	12.4102	0.199429	0.326557	0.610704	0.541396	0.999829	Calb2
ENSMUST00000003759	135.513	0.10847	0.24655	0.439949	0.659974	0.999829	Ciao1
ENSMUST00000003818	1037.63	0.199203	0.211088	0.943696	0.345325	0.999829	Insig2
ENSMUST00000003843	51.2045	-0.638294	0.301437	-2.1175	0.034217	0.999829	Man1a
ENSMUST00000003850	302.577	0.153281	0.209775	0.730692	0.464967	0.999829	Itpkc
ENSMUST00000003870	21.5404	0.130572	0.327237	0.399014	0.689883	0.999829	Mxi1
ENSMUST00000003912	3650.27	0.385498	0.235572	1.63644	0.101748	0.999829	Calr
ENSMUST00000003947	50.5303	-0.506263	0.307953	-1.64396	0.100184	0.999829	Nqo1
ENSMUST00000003964	52.7433	0.146821	0.294516	0.498515	0.618121	0.999829	Gys1
ENSMUST00000003971	7.13708	0.142554	0.323661	0.440441	0.659618	0.999829	Lin7b
ENSMUST00000004036	267.913	0.0379817	0.215201	0.176494	0.859906	0.999829	Efnb3
ENSMUST00000004050	186.583	0.140808	0.274741	0.512513	0.608292	0.999829	Mmd
ENSMUST00000004051	71.8638	0.0358217	0.267038	0.134145	0.893288	0.999829	Hlf
ENSMUST00000004054	541.731	0.0825452	0.233178	0.354001	0.723338	0.999829	Kpna1
ENSMUST00000004055	12.1769	-0.0556626	0.327761	-0.169827	0.865147	0.999829	Dzip1
ENSMUST00000004057	523.842	0.283175	0.239632	1.18171	0.237322	0.999829	Fam162a
ENSMUST00000004072	8214.94	0.446365	0.249868	1.7864	0.0740341	0.999829	Rpl8
ENSMUST00000004094	16.6292	-0.239333	0.324474	-0.737602	0.460756	0.999829	Ssbp2
ENSMUST00000004097	327.346	0.0679354	0.207323	0.327678	0.743155	0.999829	Cux1
ENSMUST00000004120	50.8883	0.130454	0.305111	0.427563	0.668969	0.999829	Fancl
ENSMUST00000004133	12.3348	-0.130235	0.326651	-0.398698	0.690116	0.999829	Brinp2
ENSMUST00000004137	443.335	0.381552	0.283516	1.34578	0.178372	0.999829	Gstm7
ENSMUST00000004140	48.61	0.484933	0.32463	1.4938	0.135227	0.999829	Gstm1
ENSMUST00000004156	1227.31	0.0744596	0.20238	0.367919	0.712934	0.999829	Map3k11
ENSMUST00000004172	37.153	0.131603	0.293541	0.448329	0.653915	0.999829	Hmox2
ENSMUST00000004173	119.875	-0.0179768	0.246764	-0.0728503	0.941925	0.999829	Cdip1
ENSMUST00000004200	2024.82	0.353022	0.224192	1.57464	0.115338	0.999829	Cwc15
ENSMUST00000004201	129.538	-0.181131	0.282829	-0.640426	0.521896	0.999829	Col5a3
ENSMUST00000004206	4111.54	0.350843	0.214598	1.63489	0.102072	0.999829	Eif3g
ENSMUST00000004208	283.571	-0.302079	0.238296	-1.26766	0.204918	0.999829	Angptl2
ENSMUST00000004214	15.5273	-0.817988	0.32785	-2.49501	0.0125953	0.999829	Cacna1e
ENSMUST00000004222	393.686	0.171906	0.229844	0.747923	0.454507	0.999829	Hira
ENSMUST00000004281	369.561	-0.192929	0.22605	-0.853478	0.393394	0.999829	Dyrk2
ENSMUST00000004294	385.782	0.00362605	0.21288	0.0170333	0.98641	0.999829	Kifc2
ENSMUST00000004326	12.6843	-0.192453	0.326354	-0.589707	0.555387	0.999829	Plxna3
ENSMUST00000004327	401.731	0.0332622	0.231363	0.143766	0.885685	0.999829	G6pdx
ENSMUST00000004343	18.7401	0.0359268	0.316529	0.113502	0.909632	0.999829	Wars2
ENSMUST00000004396	152.843	0.445061	0.285794	1.55728	0.119404	0.999829	Atp6v1f
ENSMUST00000004428	926.719	-0.113769	0.198539	-0.573032	0.566623	0.999829	Clcn5
ENSMUST00000004470	3928.67	-0.0945754	0.218755	-0.432336	0.665497	0.999829	Utp20
ENSMUST00000004494	2334.88	0.180687	0.204419	0.883907	0.376747	0.999829	Sin3b
ENSMUST00000004505	30.0506	-0.318269	0.300168	-1.0603	0.289008	0.999829	Npc1l1
ENSMUST00000004507	585.967	0.251716	0.2256	1.11576	0.264525	0.999829	Ddx56
ENSMUST00000004508	1293.1	0.227383	0.219996	1.03358	0.301333	0.999829	Tmed4
ENSMUST00000004565	1457.7	0.156427	0.258272	0.605668	0.544736	0.999829	Ralb
ENSMUST00000004569	50.7314	-0.0756765	0.285514	-0.265053	0.790968	0.999829	NA
ENSMUST00000004576	827.828	0.0670081	0.194652	0.344245	0.730662	0.999829	Tbccd1
ENSMUST00000004587	54.0473	0.262637	0.283932	0.924998	0.354967	0.999829	Clec11a
ENSMUST00000004614	240.5	0.0998506	0.283691	0.35197	0.724861	0.999829	Zfp110
ENSMUST00000004622	2800.41	0.0686607	0.23491	0.292285	0.770069	0.999829	Gab2
ENSMUST00000004655	37.4484	-0.169743	0.304096	-0.558188	0.576716	0.999829	Psg17
ENSMUST00000004686	340.963	0.158612	0.24339	0.651677	0.51461	0.999829	Pex11g
ENSMUST00000004715	47.0827	-0.0337935	0.275083	-0.122848	0.902227	0.999829	Mospd2
ENSMUST00000004729	257.056	0.349486	0.294557	1.18648	0.235434	0.999829	Etfb
ENSMUST00000004756	52.2386	0.181873	0.269228	0.675533	0.499337	0.999829	Wwox
ENSMUST00000004774	68.7471	-0.0289696	0.268051	-0.108075	0.913936	0.999829	Aqp1
ENSMUST00000004784	308.746	0.268879	0.284365	0.945542	0.344382	0.999829	Cnn2
ENSMUST00000004868	247.159	0.402214	0.226511	1.7757	0.0757828	0.999829	Mtfp1
ENSMUST00000004913	38.2896	0.0664438	0.314083	0.211549	0.832459	0.999829	Pgf
ENSMUST00000004920	1151.01	0.108278	0.267677	0.404509	0.685839	0.999829	Ulk2
ENSMUST00000004936	6.73795	0.0113102	0.30247	0.0373926	0.970172	0.999829	Ccl24
ENSMUST00000004949	528.098	-0.0816988	0.193244	-0.422776	0.672459	0.999829	Traf6
ENSMUST00000004959	42.7131	0.275979	0.302983	0.910873	0.362363	0.999829	Grap
ENSMUST00000004965	2120.2	0.0590189	0.22676	0.26027	0.794656	0.999829	Chmp2b
ENSMUST00000004968	192.833	0.278329	0.262477	1.06039	0.288965	0.999829	Plod3
ENSMUST00000004985	417.48	-0.136781	0.299542	-0.456633	0.647935	0.999829	Brpf3
ENSMUST00000005003	2167.46	0.0939949	0.195067	0.481859	0.629906	0.999829	Lbr
ENSMUST00000005015	1259.42	0.257049	0.208101	1.23521	0.216752	0.999829	Prcc
ENSMUST00000005017	4545.18	0.350699	0.224212	1.56414	0.117784	0.999829	Hdgf
ENSMUST00000005041	312.569	0.310596	0.247393	1.25548	0.209306	0.999829	U2af2
ENSMUST00000005051	533.732	0.243364	0.287027	0.847877	0.396507	0.999829	Ldha
ENSMUST00000005053	839.442	0.0536931	0.241811	0.222046	0.824278	0.999829	Tmem242
ENSMUST00000005057	1315.25	0.3617	0.229981	1.57274	0.11578	0.999829	Thop1
ENSMUST00000005064	247.646	0.643678	0.322196	1.99779	0.0457399	0.999829	Pias4
ENSMUST00000005066	313.563	0.0918788	0.249534	0.368201	0.712723	0.999829	Map2k1
ENSMUST00000005067	2447.44	0.211536	0.193135	1.09528	0.273395	0.999829	Sgta
ENSMUST00000005103	23.4746	0.0822615	0.318497	0.25828	0.796191	0.999829	Nfe2l3
ENSMUST00000005185	327.568	0.401782	0.306304	1.31171	0.189619	0.999829	Cstb
ENSMUST00000005188	80.1602	-0.254921	0.292458	-0.87165	0.383399	0.999829	Sh2b2
ENSMUST00000005234	1728.46	0.0446757	0.228903	0.195173	0.845257	0.999829	Wdr1
ENSMUST00000005255	330.782	-0.43612	0.244022	-1.78721	0.073903	0.999829	Wisp1
ENSMUST00000005256	466.68	0.140246	0.234978	0.596848	0.550609	0.999829	Ndrg1
ENSMUST00000005262	224.037	-0.12049	0.269043	-0.447845	0.654265	0.999829	4930550C14Rik
ENSMUST00000005279	45.3118	-0.412576	0.310847	-1.32726	0.184422	0.999829	Klf5
ENSMUST00000005334	926.913	-0.0737662	0.210318	-0.350737	0.725786	0.999829	Shbg
ENSMUST00000005336	31.2874	0.178454	0.313351	0.569502	0.569015	0.999829	Senp3
ENSMUST00000005352	12.806	-0.406326	0.327125	-1.24211	0.214195	0.999829	Corin
ENSMUST00000005399	31.9765	-0.0653876	0.306053	-0.213648	0.830822	0.999829	Zfp287
ENSMUST00000005406	7816	-0.137192	0.199633	-0.687224	0.491942	0.999829	App
ENSMUST00000005431	552.731	0.0571562	0.202068	0.282856	0.777287	0.999829	Letm1
ENSMUST00000005452	44.8905	-0.162867	0.310167	-0.525096	0.599516	0.999829	Fgfr4
ENSMUST00000005490	42.592	-0.452253	0.282415	-1.60138	0.109293	0.999829	Slc1a6
ENSMUST00000005493	42.5165	0.288321	0.309101	0.932773	0.350937	0.999829	Slc1a3
ENSMUST00000005503	2983.11	0.0757928	0.191811	0.395143	0.692737	0.999829	Msh6
ENSMUST00000005507	104.033	0.313608	0.247456	1.26732	0.205039	0.999829	Mlxipl
ENSMUST00000005532	4121.24	-0.327772	0.226668	-1.44604	0.148165	0.999829	Nid1
ENSMUST00000005548	297.763	0.161856	0.287821	0.562348	0.573879	0.999829	Hmox1
ENSMUST00000005600	469.963	0.0145912	0.236561	0.0616806	0.950817	0.999829	Rfx1
ENSMUST00000005601	17.2832	-0.148108	0.327211	-0.452638	0.650809	0.999829	Il27ra
ENSMUST00000005606	3075.22	0.0953357	0.194577	0.489963	0.62416	0.999829	Prkaca
ENSMUST00000005607	1389.04	0.304215	0.196729	1.54636	0.122017	0.999829	Asf1b
ENSMUST00000005611	205.5	0.372465	0.304643	1.22262	0.221471	0.999829	Myl10
ENSMUST00000005616	90.7328	-0.0271862	0.262161	-0.103701	0.917407	0.999829	Pkn1
ENSMUST00000005620	2947.54	0.214681	0.205901	1.04264	0.297115	0.999829	Dnajb1
ENSMUST00000005630	1025.13	0.142152	0.211456	0.672254	0.501422	0.999829	Msh4
ENSMUST00000005647	12.0385	0.0843503	0.327505	0.257554	0.796751	0.999829	Ndufs3
ENSMUST00000005671	950.225	-0.151288	0.26472	-0.571504	0.567658	0.999829	Igf1r
ENSMUST00000005678	12.0238	-0.0721353	0.327385	-0.220338	0.825608	0.999829	Fcer2a
ENSMUST00000005705	676.479	0.196314	0.228578	0.858851	0.390423	0.999829	Trim28
ENSMUST00000005711	1966.98	0.355675	0.211239	1.68375	0.0922298	0.999829	Chmp2a
ENSMUST00000005749	1161.61	0.166711	0.226497	0.73604	0.461707	0.999829	Ctr9
ENSMUST00000005798	1352.02	0.122638	0.222374	0.551493	0.581296	0.999829	Snx6
ENSMUST00000005810	749.909	0.310009	0.225564	1.37437	0.169326	0.999829	Mthfd2
ENSMUST00000005825	2646.85	-0.0147392	0.233024	-0.063252	0.949566	0.999829	Pan2
ENSMUST00000005826	4846.91	0.052837	0.197836	0.267075	0.789411	0.999829	Cs
ENSMUST00000005829	28.8701	0.00328438	0.32786	0.0100176	0.992007	0.999829	Ampd3
ENSMUST00000005841	731.164	-0.00885568	0.22357	-0.0396104	0.968404	0.999829	Ctcf
ENSMUST00000005862	199.343	0.169141	0.24506	0.690203	0.490066	0.999829	Tfap4
ENSMUST00000005952	1109.33	-0.0349676	0.244709	-0.142894	0.886374	0.999829	Slc30a4
ENSMUST00000005954	9.55173	0.167097	0.325784	0.512908	0.608016	0.999829	Bloc1s6
ENSMUST00000005964	574.837	0.293349	0.26014	1.12766	0.259463	0.999829	Adh5
ENSMUST00000005975	1221.31	0.0936662	0.19059	0.491453	0.623106	0.999829	Gpr108
ENSMUST00000006027	910.192	0.101589	0.264779	0.383674	0.70122	0.999829	Reep5
ENSMUST00000006094	68.3875	-0.553284	0.300675	-1.84014	0.0657481	0.999829	Cyp2d26
ENSMUST00000006101	343.943	0.154314	0.28737	0.536985	0.591278	0.999829	Itgae
ENSMUST00000006104	6.29902	-0.0241793	0.31804	-0.076026	0.939398	0.999829	P2rx5
ENSMUST00000006128	53.711	0.0223635	0.316322	0.0706987	0.943638	0.999829	Rcn1
ENSMUST00000006137	1545.95	0.0850589	0.19266	0.441498	0.658853	0.999829	Trap1
ENSMUST00000006181	644.864	0.279754	0.231964	1.20602	0.22781	0.999829	Napa
ENSMUST00000006235	3619.86	0.0135043	0.238309	0.0566671	0.95481	0.999829	Ctsb
ENSMUST00000006254	604.586	0.381354	0.244761	1.55806	0.119218	0.999829	Tbcb
ENSMUST00000006286	19.5318	0.0174171	0.325257	0.0535489	0.957295	0.999829	Inpp5k
ENSMUST00000006293	1008.91	-0.0931378	0.221588	-0.420319	0.674252	0.999829	Crkl
ENSMUST00000006341	7.62243	0.191267	0.322705	0.592699	0.553382	0.999829	Prss16
ENSMUST00000006353	157.201	0.150621	0.247282	0.609109	0.542452	0.999829	Cdkal1
ENSMUST00000006397	17.5675	-0.0207139	0.322245	-0.0642799	0.948747	0.999829	Epor
ENSMUST00000006435	1242.2	0.300842	0.218633	1.37601	0.168818	0.999829	Atp6v1b2
ENSMUST00000006444	1012.89	-0.119849	0.235232	-0.509494	0.610406	0.999829	Tep1
ENSMUST00000006451	979.109	0.367341	0.194608	1.88759	0.0590807	0.999829	Ttc5
ENSMUST00000006467	7.91784	0.0244281	0.307238	0.0795086	0.936628	0.999829	Arpc2
ENSMUST00000006476	23.0205	-0.0514631	0.315065	-0.163341	0.87025	0.999829	Upk1a
ENSMUST00000006478	1540	0.226358	0.248304	0.911616	0.361971	0.999829	Tmem147
ENSMUST00000006523	121.749	0.33741	0.285603	1.1814	0.237445	0.999829	Crip1
ENSMUST00000006544	38.8171	0.243593	0.304838	0.799088	0.424239	0.999829	Galr3
ENSMUST00000006565	550.209	0.328451	0.262382	1.2518	0.210642	0.999829	Cdc20
ENSMUST00000006587	82.9049	0.330907	0.271079	1.2207	0.222199	0.999829	Tmem189
ENSMUST00000006611	58.715	0.463323	0.312249	1.48383	0.137855	0.999829	Srm
ENSMUST00000006614	76.9139	0.295308	0.269215	1.09692	0.272675	0.999829	Epha2
ENSMUST00000006618	31.5721	-0.153074	0.321801	-0.47568	0.634302	0.999829	Arhgef19
ENSMUST00000006625	30.7738	-0.415042	0.303024	-1.36967	0.170791	0.999829	Rbm14
ENSMUST00000006626	392.842	-0.112102	0.226756	-0.494372	0.621044	0.999829	Actn3
ENSMUST00000006669	218.528	0.182879	0.260268	0.702656	0.48227	0.999829	Pdk1
ENSMUST00000006692	320.421	0.286851	0.241132	1.1896	0.234203	0.999829	Mvd
ENSMUST00000006701	220.284	0.0470416	0.265237	0.177357	0.859228	0.999829	Tmem110
ENSMUST00000006716	404.472	0.262519	0.30917	0.849108	0.395821	0.999829	Wnt6
ENSMUST00000006742	85.475	0.104378	0.252044	0.414126	0.678782	0.999829	Atp7b
ENSMUST00000006760	383.921	0.208466	0.278157	0.749453	0.453584	0.999829	Cdt1
ENSMUST00000006762	71.2207	0.0971567	0.280445	0.346437	0.729014	0.999829	Snai3
ENSMUST00000006764	1330.51	0.49354	0.241176	2.04639	0.0407176	0.999829	Aprt
ENSMUST00000006774	656.082	0.433818	0.253433	1.71177	0.0869399	0.999829	Gtf2h1
ENSMUST00000006818	244.09	-0.00964337	0.237616	-0.0405839	0.967628	0.999829	Tcf23
ENSMUST00000006828	323.027	0.36047	0.235072	1.53344	0.125167	0.999829	Aplp1
ENSMUST00000006851	28.5241	-0.0375928	0.309046	-0.121642	0.903183	0.999829	Qrich1
ENSMUST00000006853	134.547	0.203935	0.233476	0.873472	0.382406	0.999829	P4htm
ENSMUST00000006854	266.585	0.382903	0.271428	1.4107	0.158333	0.999829	Usp19
ENSMUST00000006856	253.851	-0.234877	0.221305	-1.06132	0.288542	0.999829	Pola1
ENSMUST00000006900	210.35	0.404977	0.28224	1.43487	0.151325	0.999829	Acot13
ENSMUST00000006912	195.061	-0.0862999	0.249898	-0.345341	0.729838	0.999829	Pip4k2a
ENSMUST00000006914	1391.82	0.0989068	0.211012	0.468727	0.639265	0.999829	B4galnt1
ENSMUST00000006915	89.3836	0.25276	0.270268	0.93522	0.349675	0.999829	Mettl1
ENSMUST00000006969	18.7569	0.500988	0.317166	1.57957	0.114204	0.999829	Krt23
ENSMUST00000006976	15.5598	0.131939	0.322796	0.408739	0.682731	0.999829	Ttc25
ENSMUST00000007005	128.382	0.495088	0.303184	1.63296	0.102477	0.999829	Acat2
ENSMUST00000007012	1862.99	0.272571	0.236337	1.15332	0.24878	0.999829	Sod2
ENSMUST00000007042	5529.06	0.13322	0.19212	0.693422	0.488045	0.999829	Ik
ENSMUST00000007046	268.764	0.249443	0.213003	1.17108	0.241567	0.999829	Tmco6
ENSMUST00000007139	2897.3	0.338248	0.217311	1.55652	0.119585	0.999829	Eif1b
ENSMUST00000007216	13.916	-0.12337	0.324615	-0.380052	0.703907	0.999829	Ap2m1
ENSMUST00000007236	9.44471	0.0770263	0.326581	0.235856	0.813544	0.999829	Syngr3
ENSMUST00000007248	18.0064	0.142415	0.32544	0.437607	0.661671	0.999829	Hspa1l
ENSMUST00000007257	317.898	0.463733	0.289712	1.60067	0.10945	0.999829	Clic1
ENSMUST00000007296	876.209	0.00318407	0.280594	0.0113476	0.990946	0.999829	Pole
ENSMUST00000007340	17.8017	0.00219525	0.323248	0.00679123	0.994581	0.999829	Atp12a
ENSMUST00000007449	56.0054	-0.349253	0.306221	-1.14053	0.254067	0.999829	Akr1b7
ENSMUST00000007482	733.504	0.180838	0.227315	0.795538	0.426301	0.999829	Mrpl49
ENSMUST00000007533	10.3588	0.109575	0.327824	0.334249	0.738192	0.999829	Vps25
ENSMUST00000007559	811.548	0.294492	0.25808	1.14109	0.253834	0.999829	Gatad1
ENSMUST00000007708	858.463	0.19459	0.265295	0.733484	0.463264	0.999829	Ppp2r1a
ENSMUST00000007733	1381.01	0.223927	0.191876	1.16704	0.243194	0.999829	Tinf2
ENSMUST00000007738	23.8384	-0.159274	0.315362	-0.505052	0.613522	0.999829	Hapln4
ENSMUST00000007747	1517.89	0.177077	0.211057	0.838999	0.40147	0.999829	Dus3l
ENSMUST00000007757	1517.37	-0.158335	0.225418	-0.702409	0.482424	0.999829	Tgfbr1
ENSMUST00000007790	36.6227	-0.129533	0.31322	-0.413551	0.679203	0.999829	Rad51c
ENSMUST00000007814	4734.27	0.120943	0.209044	0.578552	0.562892	0.999829	Khsrp
ENSMUST00000007865	679.532	0.507162	0.262913	1.92901	0.0537292	0.999829	Ccdc124
ENSMUST00000007921	8.29681	0.27043	0.322668	0.838107	0.401971	0.999829	0610009B22Rik
ENSMUST00000007949	13.3849	-0.055932	0.327859	-0.170598	0.86454	0.999829	Twist2
ENSMUST00000007959	4393.71	0.101228	0.223651	0.452615	0.650826	0.999829	Rhoa
ENSMUST00000007980	2887.57	0.271826	0.278891	0.974668	0.329725	0.999829	Hnrnpa0
ENSMUST00000007993	270.842	0.189509	0.238145	0.795774	0.426163	0.999829	Rbm28
ENSMUST00000008016	26.618	0.266443	0.327843	0.812715	0.416382	0.999829	Id3
ENSMUST00000008021	7.97142	-0.158622	0.325924	-0.486685	0.626482	0.999829	Tcap
ENSMUST00000008036	6534.35	0.447316	0.284056	1.57475	0.115315	0.999829	Rplp1
ENSMUST00000008090	7.78499	0.313637	0.322991	0.971037	0.33153	0.999829	Phox2a
ENSMUST00000008131	1363.08	0.339444	0.220339	1.54056	0.123425	0.999829	Ift22
ENSMUST00000008280	1071.73	-0.0887832	0.24871	-0.356975	0.721111	0.999829	Fhl2
ENSMUST00000008297	8.19513	0.130631	0.318853	0.40969	0.682033	0.999829	Clstn3
ENSMUST00000008445	38.7068	0.30437	0.323452	0.941007	0.346701	0.999829	Phax
ENSMUST00000008462	17.4015	0.205491	0.326213	0.629928	0.528741	0.999829	Relt
ENSMUST00000008528	298.826	0.384868	0.266207	1.44575	0.148248	0.999829	Sertad1
ENSMUST00000008537	2231.08	0.152996	0.249791	0.612496	0.54021	0.999829	Carhsp1
ENSMUST00000008542	55.7161	-0.29131	0.288086	-1.01119	0.311924	0.999829	Elk3
ENSMUST00000008573	733.767	-0.041605	0.200496	-0.207511	0.835611	0.999829	Herpud2
ENSMUST00000008579	196.184	0.153266	0.250413	0.612052	0.540503	0.999829	Rdh13
ENSMUST00000008594	652.946	0.1714	0.226202	0.757728	0.448614	0.999829	Nutf2
ENSMUST00000008733	275.294	0.156837	0.220286	0.711968	0.476485	0.999829	Dnajb6
ENSMUST00000008748	1864.96	0.231737	0.200958	1.15317	0.248843	0.999829	Ubqln4
ENSMUST00000008830	293.992	-0.0677141	0.249206	-0.271719	0.785838	0.999829	Zfp955a
ENSMUST00000008847	7.4553	0.251635	0.317214	0.793265	0.427623	0.999829	Vav1
ENSMUST00000008878	2202.25	-0.061147	0.196241	-0.311592	0.755351	0.999829	Gprc5b
ENSMUST00000008893	364.815	0.241683	0.257186	0.93972	0.347361	0.999829	Coro1b
ENSMUST00000008907	2142.52	-0.0574172	0.209698	-0.273808	0.784232	0.999829	Man1a2
ENSMUST00000008991	569.459	-0.299057	0.262266	-1.14028	0.25417	0.999829	Sptbn2
ENSMUST00000008995	456.586	-0.262775	0.241655	-1.0874	0.276861	0.999829	Hdac4
ENSMUST00000009003	1427.73	0.199769	0.225703	0.885097	0.376104	0.999829	Rala
ENSMUST00000009058	28.3711	0.0510478	0.303051	0.168446	0.866232	0.999829	Abcb1b
ENSMUST00000009102	42.907	0.584833	0.312926	1.86892	0.0616344	0.999829	Vps72
ENSMUST00000009120	483.98	-0.21044	0.257654	-0.816753	0.414069	0.999829	Gabpa
ENSMUST00000009138	144.718	0.207211	0.223947	0.925268	0.354827	0.999829	Stk38
ENSMUST00000009143	141.547	0.0306655	0.274064	0.111892	0.910909	0.999829	Bmp7
ENSMUST00000009157	103.485	0.194613	0.239532	0.812474	0.41652	0.999829	Dynll1
ENSMUST00000009174	64.6886	-0.0662648	0.261526	-0.253378	0.799976	0.999829	Pdcl
ENSMUST00000009220	41.3448	0.3662	0.301158	1.21597	0.223996	0.999829	Zmat5
ENSMUST00000009236	1070.55	0.190102	0.214649	0.885641	0.375811	0.999829	Derl3
ENSMUST00000009241	183.66	0.453706	0.267984	1.69303	0.0904493	0.999829	Tbx1
ENSMUST00000009256	1419.39	-0.0203149	0.20138	-0.100878	0.919647	0.999829	Bcl2l13
ENSMUST00000009340	8.87454	0.0942844	0.319147	0.295427	0.767668	0.999829	Mnda
ENSMUST00000009411	893.977	0.198755	0.195736	1.01542	0.309905	0.999829	Zfp212
ENSMUST00000009425	268.302	0.11344	0.265632	0.427059	0.669336	0.999829	Rarres2
ENSMUST00000009435	2973.49	0.171844	0.228062	0.753497	0.451151	0.999829	Pttg1ip
ENSMUST00000009522	10.6007	-0.388988	0.327563	-1.18752	0.235023	0.999829	Slc16a12
ENSMUST00000009538	11.6735	0.0408278	0.327742	0.124573	0.900862	0.999829	Syn2
ENSMUST00000009550	362.502	-0.090157	0.219798	-0.410181	0.681673	0.999829	Elk1
ENSMUST00000009689	11.3878	-0.0036771	0.327727	-0.01122	0.991048	0.999829	Kcnq1
ENSMUST00000009727	61.6051	0.0343515	0.294203	0.116761	0.907049	0.999829	Syngr1
ENSMUST00000009728	15.2501	0.411362	0.325071	1.26545	0.205709	0.999829	Syngr1
ENSMUST00000009740	583.357	-0.0244849	0.252099	-0.0971241	0.922628	0.999829	Taf7l
ENSMUST00000009774	1654.72	0.310331	0.240921	1.2881	0.197711	0.999829	Ppp2cb
ENSMUST00000009777	70.2114	0.169291	0.315029	0.537381	0.591004	0.999829	G0s2
ENSMUST00000009789	51.6847	0.164081	0.293912	0.558266	0.576663	0.999829	P4ha1
ENSMUST00000009798	217.762	0.0912591	0.251963	0.362192	0.717208	0.999829	Oit3
ENSMUST00000009875	22.8082	0.0776504	0.309664	0.250757	0.802002	0.999829	Kcnd1
ENSMUST00000009877	1049.91	0.0609989	0.198256	0.307678	0.758327	0.999829	Tfcp2
ENSMUST00000010007	336.213	0.508387	0.269545	1.88609	0.0592828	0.999829	Sdhb
ENSMUST00000010038	519.883	0.232003	0.254244	0.912521	0.361494	0.999829	Snap47
ENSMUST00000010049	415.421	0.0452272	0.22621	0.199934	0.841532	0.999829	Kdsr
ENSMUST00000010127	777.42	0.110613	0.219355	0.504263	0.614077	0.999829	Tktl1
ENSMUST00000010188	5012.95	0.0944496	0.243823	0.387369	0.698483	0.999829	Zmynd10
ENSMUST00000010189	1070.49	0.263462	0.202913	1.2984	0.19415	0.999829	Tmem115
ENSMUST00000010191	403.699	0.153889	0.254616	0.604396	0.54558	0.999829	Hyal2
ENSMUST00000010192	344.617	0.052392	0.246152	0.212845	0.831448	0.999829	Ifrd2
ENSMUST00000010198	924.365	0.271908	0.219456	1.23901	0.215342	0.999829	Tusc2
ENSMUST00000010201	733.528	0.304646	0.198463	1.53503	0.124778	0.999829	Nprl2
ENSMUST00000010211	60.2467	0.476965	0.282368	1.68916	0.0911889	0.999829	Rassf1
ENSMUST00000010239	7.25874	0.244741	0.308368	0.793665	0.42739	0.999829	Slc3a2
ENSMUST00000010249	375.236	0.288799	0.236994	1.21859	0.222999	0.999829	Tmem179b
ENSMUST00000010286	10.434	-0.401126	0.327756	-1.22386	0.221007	0.999829	Tnfrsf13b
ENSMUST00000010298	929.535	0.13524	0.218963	0.61764	0.536813	0.999829	Spire2
ENSMUST00000010348	313.684	0.470916	0.258807	1.81956	0.0688258	0.999829	Fdx1l
ENSMUST00000010421	6546.17	0.060961	0.212195	0.287288	0.773892	0.999829	2610507B11Rik
ENSMUST00000010434	1157.29	-0.123366	0.194904	-0.632959	0.52676	0.999829	AI597479
ENSMUST00000010451	1297.67	0.184363	0.261905	0.703929	0.481477	0.999829	Tmem86a
ENSMUST00000010520	21.9738	0.495427	0.321187	1.54248	0.122956	0.999829	Nedd8
ENSMUST00000010536	1087.62	-0.0144907	0.185542	-0.0780997	0.937749	0.999829	Gosr1
ENSMUST00000010550	695.523	0.584608	0.289438	2.0198	0.0434039	0.999829	Mrpl52
ENSMUST00000010597	10610.4	0.0923507	0.21695	0.425678	0.670342	0.999829	Kansl3
ENSMUST00000010673	6.20135	0.0622329	0.305865	0.203465	0.838771	0.999829	Gm266
ENSMUST00000010736	14267.7	-0.107722	0.208984	-0.515456	0.606235	0.999829	Dazl
ENSMUST00000010795	61.6666	0.0152942	0.286013	0.0534736	0.957355	0.999829	Acaa1b
ENSMUST00000010804	864.87	0.0833928	0.230668	0.361527	0.717706	0.999829	Plcd1
ENSMUST00000010807	2505.46	-0.0519707	0.24643	-0.210894	0.83297	0.999829	Fads1
ENSMUST00000010904	8.95157	0.217324	0.320915	0.6772	0.498279	0.999829	Phlda2
ENSMUST00000010974	258.226	-0.089428	0.260366	-0.34347	0.731245	0.999829	Kdelr3
ENSMUST00000011029	24.6392	-0.493156	0.3148	-1.56657	0.117216	0.999829	Dnajc19
ENSMUST00000011058	739.876	0.197795	0.235998	0.838121	0.401963	0.999829	Pdhx
ENSMUST00000011196	9.49681	0.534907	0.326597	1.63782	0.101459	0.999829	NA
ENSMUST00000011302	2438.37	0.209121	0.190531	1.09757	0.272391	0.999829	Brf1
ENSMUST00000011315	7.18356	-0.186721	0.322889	-0.578284	0.563073	0.999829	Vipr2
ENSMUST00000011400	183.487	-0.402494	0.233937	-1.72052	0.0853377	0.999829	Adam19
ENSMUST00000011450	2397.36	0.164203	0.19087	0.860288	0.38963	0.999829	Sugp1
ENSMUST00000011492	85.1471	-0.0769819	0.246816	-0.3119	0.755117	0.999829	Acad9
ENSMUST00000011493	2716.51	0.0779074	0.200584	0.388404	0.697717	0.999829	Dmrtc2
ENSMUST00000011526	243.9	-0.0868514	0.244761	-0.354841	0.722708	0.999829	Dhdh
ENSMUST00000011623	23.5685	-0.0787213	0.305756	-0.257465	0.79682	0.999829	Dennd1c
ENSMUST00000011733	176.055	0.126904	0.25404	0.499543	0.617397	0.999829	Fsd1
ENSMUST00000011776	45.0766	0.0713172	0.294364	0.242276	0.808566	0.999829	Pinlyp
ENSMUST00000011896	927.953	0.165252	0.229708	0.719399	0.471895	0.999829	Pgam1
ENSMUST00000011981	582.492	0.297045	0.242363	1.22562	0.220342	0.999829	Snapc2
ENSMUST00000012028	149.192	0.256927	0.27607	0.930658	0.352031	0.999829	Gltp
ENSMUST00000012161	286.496	-0.0794306	0.278607	-0.285099	0.775569	0.999829	Scarf2
ENSMUST00000012279	17.2238	0.578531	0.320445	1.8054	0.0710125	0.999829	Gsc2
ENSMUST00000012281	13.8982	-0.0333287	0.326175	-0.102181	0.918613	0.999829	Bmp5
ENSMUST00000012314	299.602	-0.192897	0.241775	-0.797836	0.424966	0.999829	Zfp729a
ENSMUST00000012348	594.491	0.526438	0.301942	1.7435	0.0812456	0.999829	Gstm2
ENSMUST00000012355	11.718	0.121516	0.325939	0.372817	0.709284	0.999829	Tex22
ENSMUST00000012566	17.5595	0.0909782	0.323512	0.28122	0.778541	0.999829	Tmem167
ENSMUST00000012587	3018.93	0.0590345	0.196407	0.300573	0.76374	0.999829	Kif11
ENSMUST00000012627	128.664	0.282544	0.290186	0.973667	0.330222	0.999829	Rpa3
ENSMUST00000012873	318.103	-0.280309	0.269306	-1.04086	0.297942	0.999829	Zfp729b
ENSMUST00000013130	30.6084	0.171255	0.300656	0.569605	0.568946	0.999829	Strn3
ENSMUST00000013227	24.6895	0.0441534	0.324354	0.136127	0.891721	0.999829	2200002J24Rik
ENSMUST00000013294	208.428	0.254816	0.264054	0.965018	0.334536	0.999829	Gfod2
ENSMUST00000013299	1056.18	0.501234	0.213202	2.35098	0.0187239	0.999829	Enkd1
ENSMUST00000013302	126.627	0.221082	0.306842	0.720506	0.471213	0.999829	4933405L10Rik
ENSMUST00000013304	1165.56	0.309377	0.230436	1.34257	0.179411	0.999829	Atp6v0d1
ENSMUST00000013338	2908.89	0.112767	0.190265	0.592681	0.553395	0.999829	Arih2
ENSMUST00000013458	74.2075	0.432068	0.259046	1.66792	0.0953316	0.999829	Adh4
ENSMUST00000013497	68.239	0.328594	0.305948	1.07402	0.282814	0.999829	4931406B18Rik
ENSMUST00000013559	499.053	-0.0571354	0.220036	-0.259664	0.795123	0.999829	Igf2bp1
ENSMUST00000013633	25.5256	0.109082	0.301935	0.361275	0.717894	0.999829	Fgfrl1
ENSMUST00000013693	674.862	0.143137	0.220973	0.647758	0.517141	0.999829	Commd8
ENSMUST00000013759	1106.04	0.151178	0.235429	0.642136	0.520785	0.999829	Fnbp4
ENSMUST00000013773	41.3136	0.492144	0.318486	1.54526	0.122284	0.999829	Cad
ENSMUST00000013807	1376.03	-0.253056	0.279157	-0.906501	0.364671	0.999829	Pten
ENSMUST00000013851	24.4241	0.32716	0.314044	1.04177	0.29752	0.999829	Tnfaip8l2
ENSMUST00000013949	61.2114	0.226351	0.278166	0.813726	0.415802	0.999829	Birc3
ENSMUST00000013970	1634.63	0.0735938	0.200402	0.36723	0.713447	0.999829	Pip4k2c
ENSMUST00000014022	223.175	0.137664	0.238516	0.577171	0.563824	0.999829	Rnf170
ENSMUST00000014065	250.489	0.0636871	0.233132	0.27318	0.784715	0.999829	Clip3
ENSMUST00000014290	20.0782	0.0183531	0.317684	0.0577718	0.95393	0.999829	Apbb1ip
ENSMUST00000014321	422.606	-0.040044	0.257909	-0.155264	0.876613	0.999829	Tvp23b
ENSMUST00000014370	2289.53	0.105846	0.248199	0.426457	0.669775	0.999829	Cacybp
ENSMUST00000014389	172.373	0.126679	0.217374	0.582769	0.560049	0.999829	Pigl
ENSMUST00000014438	1219.62	0.549973	0.264973	2.07558	0.0379327	0.999829	Ndufa2
ENSMUST00000014499	1865.05	0.0970985	0.198238	0.489808	0.62427	0.999829	Anapc1
ENSMUST00000014505	262.549	-0.336042	0.253927	-1.32338	0.18571	0.999829	Mertk
ENSMUST00000014545	4966	0.24749	0.269332	0.918902	0.358147	0.999829	Ldhc
ENSMUST00000014546	253.614	0.254185	0.270274	0.940473	0.346975	0.999829	Tsg101
ENSMUST00000014614	949.789	0.292553	0.249302	1.17349	0.240599	0.999829	Rnf166
ENSMUST00000014640	2357.26	-0.18856	0.194718	-0.968374	0.332858	0.999829	Ankrd28
ENSMUST00000014642	1282.98	-0.104214	0.264349	-0.394229	0.693412	0.999829	Ankrd52
ENSMUST00000014673	558.559	0.214256	0.292419	0.732701	0.463741	0.999829	Tmbim7
ENSMUST00000014684	45.164	-0.13283	0.28667	-0.463356	0.643109	0.999829	U2af1
ENSMUST00000014691	283.951	-0.238544	0.296436	-0.804708	0.420988	0.999829	Wdfy2
ENSMUST00000014694	1040.63	0.0624166	0.188776	0.330639	0.740917	0.999829	Rbsn
ENSMUST00000014747	6.9373	0.204629	0.322272	0.634956	0.525457	0.999829	Alx3
ENSMUST00000014750	195.816	0.643769	0.270532	2.37964	0.0173293	0.999829	Slc25a11
ENSMUST00000014830	12.576	0.334949	0.326927	1.02454	0.305582	0.999829	Ceacam16
ENSMUST00000014892	827.635	0.225393	0.211556	1.06541	0.286692	0.999829	Tex261
ENSMUST00000014913	2751.53	0.354244	0.23544	1.5046	0.132426	0.999829	Psmb1
ENSMUST00000014917	7.78161	0.288948	0.325346	0.888124	0.374474	0.999829	Dll1
ENSMUST00000014920	13.509	-0.164818	0.327742	-0.502888	0.615043	0.999829	Nol3
ENSMUST00000014990	13.7909	0.438325	0.327706	1.33755	0.181042	0.999829	Tppp3
ENSMUST00000015003	1078.46	0.106059	0.191826	0.552893	0.580337	0.999829	E2f4
ENSMUST00000015011	3661.66	0.107152	0.204474	0.524036	0.600253	0.999829	Surf4
ENSMUST00000015049	1592.18	0.15244	0.226677	0.672499	0.501266	0.999829	Dnajb9
ENSMUST00000015100	2922.3	-0.214674	0.304787	-0.704341	0.48122	0.999829	Ppp1cb
ENSMUST00000015138	4983.04	-0.492991	0.238868	-2.06386	0.0390311	0.999829	Eln
ENSMUST00000015146	1930.48	-0.143296	0.204044	-0.70228	0.482504	0.999829	Efr3a
ENSMUST00000015157	505.726	0.327074	0.240373	1.36069	0.173612	0.999829	Trappc2l
ENSMUST00000015160	409.767	0.223979	0.205909	1.08776	0.276702	0.999829	Acsf3
ENSMUST00000015171	242.238	0.282194	0.208779	1.35164	0.176489	0.999829	Galns
ENSMUST00000015227	11.093	0.527719	0.327643	1.61066	0.107255	0.999829	C8g
ENSMUST00000015239	1057.66	0.363401	0.244543	1.48604	0.137268	0.999829	Fbxw5
ENSMUST00000015256	14.9271	0.256059	0.327825	0.781083	0.434754	0.999829	Slc25a13
ENSMUST00000015277	111.818	-0.520316	0.296296	-1.75607	0.0790765	0.999829	Lrrk1
ENSMUST00000015278	184.549	0.0526498	0.266153	0.197818	0.843187	0.999829	Aldh1a3
ENSMUST00000015333	408.414	0.0792371	0.231105	0.342862	0.731703	0.999829	Casd1
ENSMUST00000015346	204.453	-0.0450399	0.250648	-0.179694	0.857393	0.999829	Cnksr3
ENSMUST00000015391	16.4487	-0.0486097	0.326242	-0.148999	0.881555	0.999829	Nipsnap3b
ENSMUST00000015449	929.259	-0.219582	0.198944	-1.10374	0.269707	0.999829	Sash1
ENSMUST00000015456	248.548	0.323836	0.267354	1.21126	0.225795	0.999829	Gadd45b
ENSMUST00000015467	1094.53	0.0883694	0.259968	0.339924	0.733913	0.999829	Slc39a1
ENSMUST00000015481	53.3064	0.255174	0.326239	0.78217	0.434115	0.999829	Endog
ENSMUST00000015484	93.8287	-0.284639	0.279092	-1.01988	0.307787	0.999829	Cybb
ENSMUST00000015486	271.861	-0.23384	0.210018	-1.11343	0.265524	0.999829	Xk
ENSMUST00000015511	937.786	-0.282865	0.253336	-1.11656	0.264181	0.999829	Plxnd1
ENSMUST00000015540	26.6323	0.281741	0.303785	0.927436	0.3537	0.999829	Cd83
ENSMUST00000015585	26.3799	-0.157657	0.314644	-0.501067	0.616324	0.999829	Gzmc
ENSMUST00000015620	25.9369	0.329128	0.313895	1.04853	0.294395	0.999829	Prrt1
ENSMUST00000015622	11.1805	0.0480897	0.316498	0.151943	0.879232	0.999829	Rnf5
ENSMUST00000015628	7.7204	-0.244766	0.325765	-0.751356	0.452438	0.999829	Fam163a
ENSMUST00000015645	459.407	-0.245596	0.250379	-0.980899	0.326643	0.999829	Hivep2
ENSMUST00000015664	103.226	-0.0696449	0.294966	-0.236111	0.813346	0.999829	Ctsk
ENSMUST00000015712	189.193	-0.194854	0.312198	-0.624135	0.532539	0.999829	Lpl
ENSMUST00000015719	410.247	0.365042	0.265761	1.37357	0.169575	0.999829	Atp6v0e
ENSMUST00000015749	1281.36	0.125331	0.231937	0.540367	0.588944	0.999829	Srf
ENSMUST00000015791	558.007	-0.421465	0.293197	-1.43748	0.150581	0.999829	Lama5
ENSMUST00000015796	33.7192	0.186398	0.293853	0.634324	0.52587	0.999829	Steap1
ENSMUST00000015816	404.833	0.217643	0.227005	0.958762	0.337679	0.999829	Mrpl32
ENSMUST00000015855	865.36	0.124059	0.202768	0.611826	0.540653	0.999829	Prune
ENSMUST00000015858	831.504	0.164242	0.232747	0.705671	0.480393	0.999829	Cers2
ENSMUST00000015877	879.577	0.0747316	0.274538	0.272208	0.785462	0.999829	Capza2
ENSMUST00000015891	271.542	0.219492	0.243393	0.901802	0.367162	0.999829	Vps45
ENSMUST00000015894	171.949	-0.183025	0.257646	-0.710374	0.477472	0.999829	Aph1a
ENSMUST00000015901	1137.2	0.0852846	0.198443	0.429768	0.667364	0.999829	Ppil4
ENSMUST00000015941	14.8529	0.0478894	0.327845	0.146074	0.883863	0.999829	Bhmt2
ENSMUST00000015948	11.4074	-0.152722	0.327817	-0.465878	0.641303	0.999829	Med28
ENSMUST00000015950	109.762	0.362727	0.317637	1.14195	0.253473	0.999829	Qdpr
ENSMUST00000015998	6.63097	-0.00702205	0.320894	-0.0218828	0.982541	0.999829	Cd5l
ENSMUST00000016023	61.172	0.157712	0.298489	0.528368	0.597244	0.999829	Fam184b
ENSMUST00000016033	1401.34	0.0853077	0.211244	0.403834	0.686335	0.999829	Lta4h
ENSMUST00000016086	178.277	0.108616	0.220114	0.49345	0.621694	0.999829	Gtf2ird2
ENSMUST00000016088	455.914	-0.0964613	0.208743	-0.462106	0.644005	0.999829	Gatsl2
ENSMUST00000016105	612.867	0.112488	0.211797	0.531111	0.595342	0.999829	Adss
ENSMUST00000016115	1259.8	0.134793	0.190392	0.707975	0.478961	0.999829	Actr8
ENSMUST00000016138	2215.39	0.169673	0.218808	0.775444	0.438077	0.999829	Fnta
ENSMUST00000016143	770.114	-0.0841843	0.218025	-0.386122	0.699406	0.999829	Wasf3
ENSMUST00000016144	81.8851	0.203504	0.327856	0.620711	0.53479	0.999829	Ppap2a
ENSMUST00000016168	152.713	-0.00349021	0.296453	-0.0117732	0.990607	0.999829	Lbp
ENSMUST00000016172	135.165	-0.274453	0.285868	-0.960066	0.337022	0.999829	Celsr1
ENSMUST00000016231	52.7036	-0.0738044	0.295065	-0.250129	0.802487	0.999829	Fli1
ENSMUST00000016279	757.467	0.11423	0.248578	0.459534	0.64585	0.999829	N4bp2l1
ENSMUST00000016344	127.088	-0.264909	0.273633	-0.968115	0.332987	0.999829	Syt14
ENSMUST00000016383	1407.3	-0.135636	0.202142	-0.670993	0.502225	0.999829	Lonrf3
ENSMUST00000016400	520.295	0.182555	0.253332	0.720615	0.471147	0.999829	Ctsz
ENSMUST00000016401	249.994	0.0926975	0.286354	0.323716	0.746153	0.999829	Slmo2
ENSMUST00000016452	324.684	0.115071	0.283077	0.406502	0.684374	0.999829	Ube2a
ENSMUST00000016463	178.994	0.00922557	0.27516	0.033528	0.973254	0.999829	Slc25a5
ENSMUST00000016498	24.023	0.278543	0.317227	0.878054	0.379915	0.999829	Srms
ENSMUST00000016553	192.363	-0.200052	0.241761	-0.82748	0.407965	0.999829	Nkap
ENSMUST00000016571	973.351	0.445358	0.264342	1.68478	0.0920307	0.999829	Ndufa1
ENSMUST00000016640	191.518	-0.150843	0.23637	-0.638163	0.523368	0.999829	Cd274
ENSMUST00000016664	406.854	0.0184893	0.199301	0.0927705	0.926086	0.999829	Lnx2
ENSMUST00000016670	538.105	0.0892879	0.263215	0.339221	0.734444	0.999829	Dyrk3
ENSMUST00000016672	1836.68	0.148143	0.247548	0.598439	0.549547	0.999829	Mapkapk2
ENSMUST00000016678	116.981	-0.0151172	0.318578	-0.0474522	0.962153	0.999829	Lamp2
ENSMUST00000016771	2028.19	-0.166321	0.236002	-0.704747	0.480968	0.999829	Myh9
ENSMUST00000016781	639.96	0.334753	0.212738	1.57355	0.115592	0.999829	Ift27
ENSMUST00000016902	169.909	0.600127	0.262014	2.29043	0.0219961	0.999829	Bik
ENSMUST00000017065	103.194	-0.234071	0.320139	-0.731155	0.464684	0.999829	Srsf6
ENSMUST00000017086	14.0724	0.221113	0.317335	0.696783	0.485939	0.999829	Tmprss6
ENSMUST00000017090	696.982	0.0439212	0.215117	0.204173	0.838218	0.999829	Kctd5
ENSMUST00000017126	2239.19	-0.0531859	0.269295	-0.1975	0.843436	0.999829	Pom121l2
ENSMUST00000017148	6.94799	0.314072	0.321305	0.97749	0.328327	0.999829	Svs5
ENSMUST00000017153	1979.13	0.184508	0.26241	0.70313	0.481975	0.999829	Sdc4
ENSMUST00000017288	121.395	-0.159645	0.269132	-0.593183	0.553059	0.999829	Rnd3
ENSMUST00000017290	724.342	0.0336208	0.203649	0.165092	0.868872	0.999829	Brca1
ENSMUST00000017332	162.15	0.448882	0.274701	1.63408	0.102243	0.999829	Coa3
ENSMUST00000017348	8.43181	0.103348	0.323054	0.319908	0.749038	0.999829	Gsdma
ENSMUST00000017365	557.517	0.431986	0.243739	1.77233	0.07634	0.999829	Psmd3
ENSMUST00000017430	17.3198	0.219649	0.325054	0.675731	0.499212	0.999829	Glod4
ENSMUST00000017443	634.851	0.333158	0.218084	1.52766	0.126597	0.999829	Dnttip1
ENSMUST00000017544	491.002	0.127149	0.232741	0.546313	0.584851	0.999829	Stac2
ENSMUST00000017552	92.544	0.363767	0.261326	1.392	0.163921	0.999829	Cacnb1
ENSMUST00000017561	41.8238	0.217205	0.313157	0.693596	0.487935	0.999829	Plxdc1
ENSMUST00000017572	213.155	0.16535	0.245373	0.673873	0.500392	0.999829	Psmd11
ENSMUST00000017597	7.78762	-0.144936	0.319742	-0.453289	0.65034	0.999829	Pipox
ENSMUST00000017604	211.482	0.229281	0.29788	0.76971	0.441472	0.999829	Cyba
ENSMUST00000017610	5435.62	-0.0114155	0.234927	-0.0485917	0.961245	0.999829	Timp2
ENSMUST00000017620	164.773	-0.148204	0.290807	-0.50963	0.61031	0.999829	Cant1
ENSMUST00000017629	1718.7	-0.18967	0.199753	-0.949523	0.342355	0.999829	Top2b
ENSMUST00000017637	746.987	0.315666	0.308668	1.02267	0.306464	0.999829	Igfbp4
ENSMUST00000017743	30.9369	0.136302	0.307574	0.443152	0.657656	0.999829	Krt20
ENSMUST00000017751	10.2474	0.198916	0.32787	0.606693	0.544055	0.999829	Tns4
ENSMUST00000017783	2240.63	-0.00853265	0.214639	-0.0397534	0.96829	0.999829	Rab11fip4
ENSMUST00000017836	40.6096	-0.0877034	0.286001	-0.306654	0.759107	0.999829	Rhbdl3
ENSMUST00000017839	444.168	0.130252	0.234001	0.556629	0.577781	0.999829	Rnf135
ENSMUST00000017841	23.9375	-0.164906	0.320797	-0.514053	0.607215	0.999829	Ada
ENSMUST00000017851	13167.8	0.0956756	0.223095	0.428857	0.668028	0.999829	Serinc3
ENSMUST00000017878	8.22997	0.0891874	0.325695	0.273837	0.78421	0.999829	Dbndd2
ENSMUST00000017881	10.2961	0.14498	0.326769	0.443679	0.657275	0.999829	Mmp9
ENSMUST00000017891	48.8865	0.333086	0.289422	1.15087	0.249788	0.999829	Ghdc
ENSMUST00000017900	1182.54	0.0115761	0.238086	0.0486216	0.961221	0.999829	Slc12a7
ENSMUST00000017908	477.329	0.441772	0.201152	2.19621	0.0280769	0.999829	Zswim1
ENSMUST00000017974	63.8442	0.494183	0.301997	1.63638	0.101759	0.999829	Dhx58
ENSMUST00000017975	1135.35	-0.105815	0.20932	-0.50552	0.613194	0.999829	Rab5a
ENSMUST00000017981	589.625	0.202749	0.235998	0.859116	0.390277	0.999829	Nkiras2
ENSMUST00000018002	905.763	0.30099	0.214495	1.40325	0.160542	0.999829	Ift52
ENSMUST00000018005	78.5769	0.196897	0.254128	0.774793	0.438462	0.999829	Mybl2
ENSMUST00000018113	33.489	0.39866	0.327893	1.21582	0.224053	0.999829	Ptgis
ENSMUST00000018143	541.281	0.320187	0.198514	1.61292	0.106762	0.999829	Ddx27
ENSMUST00000018184	600.135	0.319436	0.236638	1.34989	0.177051	0.999829	Rrp7a
ENSMUST00000018186	1216.48	0.290128	0.233686	1.24153	0.214409	0.999829	Cyb5r3
ENSMUST00000018212	385.981	-0.246897	0.292951	-0.842791	0.399345	0.999829	Ints2
ENSMUST00000018246	161.084	0.274262	0.321548	0.852942	0.393691	0.999829	Hist1h2bc
ENSMUST00000018274	15.2262	0.465984	0.319838	1.45694	0.145134	0.999829	Csnk1d
ENSMUST00000018287	32.388	0.57155	0.313408	1.82366	0.0682032	0.999829	Mafk
ENSMUST00000018313	34.3148	0.0448095	0.297075	0.150836	0.880105	0.999829	Mfng
ENSMUST00000018315	147.82	0.301822	0.289859	1.04127	0.297749	0.999829	Vmp1
ENSMUST00000018333	1035.59	0.0552233	0.246872	0.223692	0.822997	0.999829	Uchl5
ENSMUST00000018337	747.096	-0.0882173	0.217412	-0.405762	0.684918	0.999829	Cdc73
ENSMUST00000018353	26.0536	-0.410236	0.306426	-1.33878	0.180643	0.999829	Stk4
ENSMUST00000018382	34.9265	0.305763	0.313581	0.97507	0.329526	0.999829	Gdf9
ENSMUST00000018383	152.629	-0.102965	0.302796	-0.340048	0.73382	0.999829	Zcchc10
ENSMUST00000018466	32.7661	0.190711	0.323226	0.590025	0.555174	0.999829	Tomm34
ENSMUST00000018470	3669.57	0.102752	0.241564	0.42536	0.670574	0.999829	Ywhab
ENSMUST00000018476	6.11543	0.0278567	0.291343	0.0956148	0.923826	0.999829	Stk3
ENSMUST00000018478	340.383	-0.130244	0.253153	-0.514489	0.60691	0.999829	Ksr1
ENSMUST00000018491	10.5304	0.410312	0.326419	1.25701	0.20875	0.999829	Zkscan6
ENSMUST00000018521	186.582	-0.103124	0.287778	-0.358344	0.720086	0.999829	Vezf1
ENSMUST00000018547	84.5612	0.254009	0.286896	0.885369	0.375958	0.999829	Ggnbp2
ENSMUST00000018549	298.165	0.249373	0.255087	0.9776	0.328272	0.999829	Mrm1
ENSMUST00000018556	123.602	0.0430466	0.266472	0.161543	0.871666	0.999829	Kansl1
ENSMUST00000018568	458.495	0.281493	0.218577	1.28785	0.1978	0.999829	Drg2
ENSMUST00000018569	1497.98	0.0807589	0.239512	0.337181	0.73598	0.999829	Dhx40
ENSMUST00000018571	347.568	-0.195471	0.211355	-0.924848	0.355045	0.999829	Ypel2
ENSMUST00000018610	8.32373	-0.203852	0.322147	-0.632794	0.526868	0.999829	Nos2
ENSMUST00000018614	17.1594	-0.133351	0.326994	-0.407809	0.683414	0.999829	Kcnab3
ENSMUST00000018623	6.23924	0.453519	0.320136	1.41664	0.156588	0.999829	1700125H20Rik
ENSMUST00000018625	5447.27	-0.134444	0.182557	-0.736451	0.461456	0.999829	Appbp2
ENSMUST00000018644	29.6359	0.0669186	0.309013	0.216556	0.828555	0.999829	Adora2b
ENSMUST00000018685	24.9041	0.11306	0.304435	0.371376	0.710357	0.999829	Cwc25
ENSMUST00000018691	816.188	-0.104399	0.217029	-0.481036	0.630491	0.999829	Pip4k2b
ENSMUST00000018711	68.4303	-0.107251	0.26636	-0.402654	0.687203	0.999829	Gabarap
ENSMUST00000018727	3752.04	0.17585	0.190057	0.925252	0.354835	0.999829	G3bp1
ENSMUST00000018743	309.616	0.308221	0.243781	1.26433	0.206111	0.999829	Mief2
ENSMUST00000018744	162.531	0.259967	0.228049	1.13996	0.254304	0.999829	Shmt1
ENSMUST00000018795	286.019	0.092432	0.22323	0.414067	0.678825	0.999829	Tada2a
ENSMUST00000018805	387.457	-0.0119604	0.245967	-0.0486259	0.961217	0.999829	Cog1
ENSMUST00000018810	112.682	-0.31146	0.289523	-1.07577	0.282031	0.999829	Cbx1
ENSMUST00000018842	8.31549	-0.395901	0.320597	-1.23489	0.216872	0.999829	Lhx1
ENSMUST00000018851	11669.2	-0.151456	0.258793	-0.585241	0.558386	0.999829	Dync1h1
ENSMUST00000018875	1949.52	0.238645	0.197573	1.20788	0.227092	0.999829	Ap2b1
ENSMUST00000018880	304.518	0.193916	0.266802	0.726817	0.467338	0.999829	Ndel1
ENSMUST00000018884	52.5223	-0.186415	0.273941	-0.680495	0.496191	0.999829	Slc25a35
ENSMUST00000018905	22.5501	0.537265	0.327897	1.63852	0.101313	0.999829	Mpdu1
ENSMUST00000018909	623.513	0.442793	0.239384	1.84971	0.0643548	0.999829	Fxr2
ENSMUST00000018965	54.0859	0.52264	0.300144	1.7413	0.0816318	0.999829	Avpi1
ENSMUST00000018990	3620.5	-0.244835	0.197234	-1.24135	0.214478	0.999829	Pank3
ENSMUST00000018992	527.638	0.341248	0.240011	1.4218	0.155083	0.999829	Rars
ENSMUST00000018993	128.176	-0.0635248	0.26091	-0.243474	0.807638	0.999829	Wwc1
ENSMUST00000019026	736.831	0.216529	0.20873	1.03736	0.299567	0.999829	Mrpl45
ENSMUST00000019044	398.801	0.0731102	0.222011	0.329309	0.741922	0.999829	Slc22a5
ENSMUST00000019064	13.0387	-0.0748191	0.326241	-0.229337	0.818607	0.999829	Cxcl16
ENSMUST00000019065	1251.22	0.121005	0.18906	0.640037	0.522149	0.999829	Pelp1
ENSMUST00000019068	19.0794	-0.311238	0.323887	-0.960946	0.33658	0.999829	Alox15
ENSMUST00000019075	2307.32	-0.0621272	0.198492	-0.312996	0.754284	0.999829	Natd1
ENSMUST00000019109	1164.73	0.139713	0.259125	0.539172	0.589768	0.999829	Ywhah
ENSMUST00000019118	1826.88	0.198572	0.205108	0.968134	0.332977	0.999829	Sart3
ENSMUST00000019143	211.885	0.210628	0.252691	0.833539	0.404541	0.999829	Slc35b4
ENSMUST00000019183	1228.58	-0.033805	0.202294	-0.167109	0.867285	0.999829	Dalrd3
ENSMUST00000019198	28.5951	0.611764	0.303495	2.01573	0.0438285	0.999829	Fis1
ENSMUST00000019199	411.585	0.214867	0.251584	0.854055	0.393075	0.999829	Plod1
ENSMUST00000019268	897.349	-0.0677178	0.224475	-0.301672	0.762902	0.999829	Scrn1
ENSMUST00000019276	6440	0.0177142	0.207957	0.0851821	0.932117	0.999829	BC005537
ENSMUST00000019283	7434.56	0.343777	0.211265	1.62723	0.103689	0.999829	Isyna1
ENSMUST00000019302	41.4686	0.508689	0.324146	1.56932	0.116573	0.999829	Tmem160
ENSMUST00000019333	897.685	0.119989	0.217128	0.552617	0.580526	0.999829	Rnf145
ENSMUST00000019354	1464.55	0.247227	0.229637	1.0766	0.281658	0.999829	Atp6v1e1
ENSMUST00000019405	1015.37	0.139777	0.258488	0.540747	0.588682	0.999829	Map1s
ENSMUST00000019422	575.745	-0.112666	0.249952	-0.45075	0.65217	0.999829	Dpep1
ENSMUST00000019441	3368.41	0.187843	0.207335	0.90599	0.364941	0.999829	Nop9
ENSMUST00000019445	21.5377	0.288956	0.317595	0.909827	0.362914	0.999829	Hsd17b1
ENSMUST00000019447	9.78117	0.0158786	0.326682	0.0486058	0.961233	0.999829	Psmc3ip
ENSMUST00000019464	220.479	0.14073	0.267404	0.526282	0.598692	0.999829	Noxo1
ENSMUST00000019470	1776.68	0.104834	0.193938	0.540552	0.588816	0.999829	Psme3
ENSMUST00000019506	874.75	0.391673	0.250241	1.56518	0.11754	0.999829	D8Ertd738e
ENSMUST00000019514	846.403	0.421911	0.23749	1.77654	0.0756442	0.999829	Calm3
ENSMUST00000019516	2460.08	0.0451167	0.225418	0.200147	0.841366	0.999829	Nrbp2
ENSMUST00000019517	98.5614	0.187096	0.32218	0.580719	0.56143	0.999829	Cops3
ENSMUST00000019572	150.146	0.0569541	0.250732	0.227151	0.820307	0.999829	Zfp874b
ENSMUST00000019577	645.702	0.230195	0.261677	0.879691	0.379027	0.999829	Gipc1
ENSMUST00000019615	2077.85	0.211202	0.234856	0.899283	0.368502	0.999829	Cdc37
ENSMUST00000019616	23.9671	-0.206911	0.311567	-0.664097	0.506628	0.999829	Icam5
ENSMUST00000019625	21.1616	-0.16187	0.319543	-0.506568	0.612458	0.999829	Myh8
ENSMUST00000019631	348.975	0.21489	0.22972	0.935441	0.349561	0.999829	Trip10
ENSMUST00000019638	22.9432	0.199262	0.315936	0.630703	0.528234	0.999829	Cops6
ENSMUST00000019649	2569.82	0.315186	0.260112	1.21173	0.225616	0.999829	Ubb
ENSMUST00000019660	6.16167	0.139328	0.311356	0.447487	0.654523	0.999829	Zkscan1
ENSMUST00000019662	10.174	0.0975613	0.32741	0.297979	0.765719	0.999829	Ap4m1
ENSMUST00000019701	322.025	0.0664219	0.245222	0.270864	0.786495	0.999829	Dusp9
ENSMUST00000019708	12.2357	0.153652	0.321254	0.478288	0.632446	0.999829	Arid3a
ENSMUST00000019721	133.91	0.289774	0.268159	1.08061	0.279871	0.999829	Pdk4
ENSMUST00000019722	11.1438	0.254811	0.327866	0.777181	0.437052	0.999829	Ubxn6
ENSMUST00000019723	567.772	0.30214	0.251251	1.20254	0.229154	0.999829	Mydgf
ENSMUST00000019726	738.275	-0.0198283	0.22309	-0.0888803	0.929177	0.999829	Plin3
ENSMUST00000019734	439.637	0.29416	0.26439	1.1126	0.265881	0.999829	Cyb561
ENSMUST00000019749	148.636	0.347638	0.274277	1.26747	0.204987	0.999829	Hoxd8
ENSMUST00000019803	608.72	0.333492	0.255942	1.303	0.192575	0.999829	Ccdc12
ENSMUST00000019833	7.35937	0.4816	0.264148	1.82322	0.0682705	0.999829	1110001J03Rik
ENSMUST00000019843	10.0281	0.341192	0.324463	1.05156	0.293002	0.999829	Akt3
ENSMUST00000019859	359.271	0.264492	0.235608	1.12259	0.261611	0.999829	Gle1
ENSMUST00000019862	17.815	-0.160911	0.327652	-0.491104	0.623353	0.999829	L3hypdh
ENSMUST00000019876	17.6397	0.180266	0.32199	0.55985	0.575582	0.999829	Calr3
ENSMUST00000019878	377.714	0.334102	0.231638	1.44235	0.149204	0.999829	Leng1
ENSMUST00000019907	198.676	0.138082	0.255416	0.540615	0.588773	0.999829	Fbxo5
ENSMUST00000019908	99.2991	0.150582	0.256192	0.58777	0.556686	0.999829	Mtrf1l
ENSMUST00000019911	354.719	0.186274	0.278482	0.66889	0.503566	0.999829	Hdac2
ENSMUST00000019917	469.068	0.207746	0.244031	0.851307	0.394599	0.999829	Rwdd1
ENSMUST00000019924	45.8191	-0.131196	0.281448	-0.466147	0.64111	0.999829	Hey2
ENSMUST00000019927	264.879	-0.0902581	0.22916	-0.393865	0.693681	0.999829	Trmt11
ENSMUST00000019937	383.687	0.253746	0.247118	1.02682	0.304505	0.999829	Sec63
ENSMUST00000019938	8.97982	0.0921572	0.323187	0.285152	0.775528	0.999829	Nr2e1
ENSMUST00000019944	89.0099	-0.00608145	0.242749	-0.0250524	0.980013	0.999829	Adat2
ENSMUST00000019950	1765.96	0.082224	0.189607	0.433655	0.664539	0.999829	Ltv1
ENSMUST00000019951	10.7902	0.0203373	0.327018	0.0621901	0.950411	0.999829	Cep57l1
ENSMUST00000019962	8725.81	-0.056206	0.204001	-0.275518	0.782918	0.999829	Cd164
ENSMUST00000019974	59.3294	0.0549126	0.294293	0.186591	0.851981	0.999829	Rab32
ENSMUST00000019977	9.66035	-0.443185	0.327733	-1.35228	0.176287	0.999829	Ddo
ENSMUST00000019982	460.863	0.0366092	0.201996	0.181237	0.856181	0.999829	Gtf3c6
ENSMUST00000019987	45.9247	-0.157696	0.29419	-0.536034	0.591935	0.999829	Traf3ip2
ENSMUST00000019991	392.022	0.122907	0.226976	0.541498	0.588165	0.999829	Tube1
ENSMUST00000019992	321.608	-0.284105	0.214791	-1.32271	0.185933	0.999829	Lama4
ENSMUST00000019998	66.683	0.324342	0.27173	1.19362	0.232628	0.999829	Perp
ENSMUST00000019999	91.6664	0.0288939	0.294133	0.0982341	0.921746	0.999829	Arfgef3
ENSMUST00000020000	249.693	0.0347826	0.278198	0.125028	0.900501	0.999829	Hebp2
ENSMUST00000020002	390.416	0.202052	0.301325	0.670545	0.502511	0.999829	Abracl
ENSMUST00000020004	691.566	0.18057	0.235967	0.765236	0.444131	0.999829	Asf1a
ENSMUST00000020012	12.8333	0.341006	0.327844	1.04015	0.298272	0.999829	Qrsl1
ENSMUST00000020015	172.718	-0.19331	0.27886	-0.693213	0.488176	0.999829	Nmbr
ENSMUST00000020017	129.697	-0.0880609	0.270545	-0.325494	0.744807	0.999829	Aim1
ENSMUST00000020022	207.082	0.340926	0.265648	1.28337	0.199361	0.999829	Smpdl3a
ENSMUST00000020023	560.62	-0.273465	0.256789	-1.06494	0.286903	0.999829	Reep3
ENSMUST00000020027	2336.97	-0.100006	0.237039	-0.421896	0.673101	0.999829	Serinc1
ENSMUST00000020034	189.241	0.280956	0.287092	0.97863	0.327763	0.999829	Echdc1
ENSMUST00000020078	1237.17	-0.150944	0.244477	-0.617418	0.536959	0.999829	Lims1
ENSMUST00000020081	754.083	0.231203	0.243556	0.949279	0.342479	0.999829	Zwint
ENSMUST00000020085	187.016	0.134037	0.299854	0.447008	0.654869	0.999829	Ube2d1
ENSMUST00000020099	23.0578	0.0270549	0.321364	0.0841879	0.932907	0.999829	Cdk1
ENSMUST00000020102	24.3382	0.243713	0.325308	0.749176	0.453751	0.999829	Slc17a8
ENSMUST00000020103	345.841	0.425603	0.264278	1.61044	0.107302	0.999829	1700040L02Rik
ENSMUST00000020106	868.103	-0.162614	0.291927	-0.557036	0.577503	0.999829	Arid5b
ENSMUST00000020107	2676.55	-0.221888	0.191905	-1.15624	0.247584	0.999829	Atp2b1
ENSMUST00000020109	944.715	0.143392	0.237862	0.602836	0.546618	0.999829	Actr6
ENSMUST00000020112	4000.36	-0.0242636	0.221964	-0.109313	0.912954	0.999829	Uhrf1bp1l
ENSMUST00000020118	524.173	-0.105597	0.235532	-0.448334	0.653912	0.999829	Dusp6
ENSMUST00000020123	845.435	-0.0354847	0.198171	-0.17906	0.85789	0.999829	Tmpo
ENSMUST00000020149	117.044	-0.144554	0.300031	-0.481796	0.629951	0.999829	Ikbip
ENSMUST00000020150	43.7445	0.170769	0.327357	0.521661	0.601906	0.999829	Ikbip
ENSMUST00000020153	2526.14	0.16817	0.200859	0.837252	0.402451	0.999829	Hbs1l
ENSMUST00000020161	15.134	-0.0613322	0.326343	-0.187938	0.850925	0.999829	Arg1
ENSMUST00000020163	1030.13	-0.117247	0.204419	-0.573564	0.566263	0.999829	Nedd1
ENSMUST00000020165	13.1541	0.109352	0.327897	0.333496	0.73876	0.999829	Pde7b
ENSMUST00000020169	21.9933	-0.228233	0.314808	-0.724991	0.468457	0.999829	Enpp3
ENSMUST00000020171	71.4505	0.319884	0.317259	1.00828	0.313322	0.999829	Ctgf
ENSMUST00000020173	15.3677	-0.083898	0.327102	-0.256489	0.797573	0.999829	Map7
ENSMUST00000020174	924.77	-0.0818126	0.224148	-0.364993	0.715116	0.999829	Stx7
ENSMUST00000020188	377.576	0.352216	0.250614	1.40541	0.159898	0.999829	Ifngr1
ENSMUST00000020203	973	0.408721	0.264127	1.54744	0.121756	0.999829	Snrpf
ENSMUST00000020204	797.471	0.146081	0.235624	0.619976	0.535274	0.999829	Ntn4
ENSMUST00000020208	2228.66	-0.0144843	0.26356	-0.0549563	0.956173	0.999829	Fgd6
ENSMUST00000020209	14.9817	0.547377	0.327878	1.66945	0.0950276	0.999829	Ndufa12
ENSMUST00000020212	3508.01	0.12198	0.192358	0.63413	0.525996	0.999829	Cep83
ENSMUST00000020217	10483.4	0.104357	0.240044	0.434741	0.663751	0.999829	Nudt4
ENSMUST00000020220	188.928	-0.23342	0.236866	-0.985452	0.324402	0.999829	Nuak1
ENSMUST00000020223	434.474	0.202605	0.222293	0.911432	0.362068	0.999829	Tcp11l2
ENSMUST00000020227	2555.7	0.234292	0.210969	1.11055	0.266763	0.999829	Cry1
ENSMUST00000020234	3520.84	-0.176782	0.185281	-0.95413	0.340018	0.999829	Timp3
ENSMUST00000020238	438.451	0.198812	0.246224	0.807443	0.419412	0.999829	Hsp90b1
ENSMUST00000020258	2748.8	0.00692711	0.193037	0.0358848	0.971374	0.999829	Herc4
ENSMUST00000020262	85.3111	0.192581	0.271466	0.70941	0.47807	0.999829	Pbld2
ENSMUST00000020266	10.0523	0.363169	0.327435	1.10913	0.267373	0.999829	Pbld2
ENSMUST00000020268	5742.64	0.0268901	0.211196	0.127323	0.898685	0.999829	Ccar1
ENSMUST00000020270	2354.36	0.141431	0.208005	0.679939	0.496543	0.999829	Ddx50
ENSMUST00000020278	7.27505	0.0598673	0.319947	0.187116	0.851569	0.999829	Tacr2
ENSMUST00000020283	202.685	0.0264548	0.255204	0.103661	0.917438	0.999829	H2afy2
ENSMUST00000020284	580.964	0.419755	0.240323	1.74663	0.0807013	0.999829	Tysnd1
ENSMUST00000020285	2519.55	0.111658	0.220208	0.507055	0.612116	0.999829	Sar1a
ENSMUST00000020286	615.97	0.31266	0.257645	1.21353	0.224926	0.999829	Ppa1
ENSMUST00000020287	6.45414	-0.315552	0.319526	-0.987562	0.323367	0.999829	Npffr1
ENSMUST00000020288	167.138	-0.0830879	0.228619	-0.363434	0.716281	0.999829	Eif4ebp2
ENSMUST00000020289	1417.72	0.0939008	0.231011	0.406478	0.684391	0.999829	Pald1
ENSMUST00000020298	16.749	-0.0386434	0.32581	-0.118607	0.905587	0.999829	Pcbd1
ENSMUST00000020308	1178.95	0.273633	0.274931	0.995278	0.319601	0.999829	Ddit4
ENSMUST00000020312	87.9215	0.203629	0.273015	0.745852	0.455757	0.999829	Mcu
ENSMUST00000020315	4714.59	0.175804	0.19441	0.904297	0.365838	0.999829	Cand1
ENSMUST00000020316	1409.56	0.0775143	0.193096	0.40143	0.688104	0.999829	Tbk1
ENSMUST00000020317	490.506	0.22086	0.277292	0.79649	0.425747	0.999829	Pno1
ENSMUST00000020323	115.482	0.126717	0.282619	0.448365	0.65389	0.999829	Avpr1a
ENSMUST00000020329	279.241	-0.267718	0.238895	-1.12065	0.262436	0.999829	Egfr
ENSMUST00000020334	3267.32	0.0273101	0.204674	0.133432	0.893852	0.999829	Usp15
ENSMUST00000020339	2312.81	-0.022225	0.195933	-0.113432	0.909688	0.999829	Tbc1d15
ENSMUST00000020341	464.818	0.279726	0.233071	1.20017	0.230072	0.999829	2310011J03Rik
ENSMUST00000020343	916.441	-0.0359479	0.21875	-0.164334	0.869469	0.999829	Rab21
ENSMUST00000020346	233.131	0.0267854	0.217497	0.123153	0.901986	0.999829	Thap2
ENSMUST00000020362	25.0504	-0.162816	0.30436	-0.534947	0.592686	0.999829	Kcnmb1
ENSMUST00000020375	1407.63	0.326803	0.216865	1.50694	0.131827	0.999829	Rab3ip
ENSMUST00000020378	15.6201	-0.326675	0.325724	-1.00292	0.315899	0.999829	Best3
ENSMUST00000020381	2013.3	-0.100063	0.219285	-0.456313	0.648165	0.999829	Frs2
ENSMUST00000020382	1627.8	0.214751	0.238365	0.900933	0.367624	0.999829	Yeats4
ENSMUST00000020383	14455.7	0.191658	0.275775	0.69498	0.487068	0.999829	Atp8b3
ENSMUST00000020397	1488.92	0.329357	0.216278	1.52284	0.127799	0.999829	Snrpd3
ENSMUST00000020399	24.3901	-0.130955	0.316041	-0.414361	0.67861	0.999829	Cpm
ENSMUST00000020403	460.868	0.0514852	0.306768	0.167831	0.866716	0.999829	Csrp2
ENSMUST00000020413	1558.77	0.0929783	0.276165	0.336676	0.736361	0.999829	Zpbp
ENSMUST00000020420	5151.92	-0.0098385	0.214667	-0.0458314	0.963445	0.999829	Ap3d1
ENSMUST00000020434	220.674	-0.15435	0.265417	-0.581537	0.560878	0.999829	Glipr1l2
ENSMUST00000020440	836.486	0.472542	0.276115	1.7114	0.087008	0.999829	Timm13
ENSMUST00000020444	103.598	0.163381	0.296332	0.551346	0.581397	0.999829	Llph
ENSMUST00000020449	25.9469	0.222075	0.315928	0.70293	0.482099	0.999829	Helb
ENSMUST00000020450	18.6543	0.42768	0.325374	1.31442	0.188703	0.999829	Slc5a4a
ENSMUST00000020478	210.635	0.202345	0.25432	0.795632	0.426246	0.999829	Hcfc2
ENSMUST00000020484	1548.46	0.0104233	0.185841	0.056087	0.955273	0.999829	Txnrd1
ENSMUST00000020485	65.4326	0.381302	0.276003	1.38151	0.167122	0.999829	Glt8d2
ENSMUST00000020488	1861.36	0.0428833	0.211616	0.202647	0.839411	0.999829	D10Wsu102e
ENSMUST00000020490	3735.99	-0.0280693	0.194146	-0.144578	0.885044	0.999829	Wdr82
ENSMUST00000020493	1735.11	0.00471737	0.194788	0.0242179	0.980679	0.999829	Pofut2
ENSMUST00000020497	7.75618	-0.346603	0.32499	-1.0665	0.286196	0.999829	Aldh1l2
ENSMUST00000020500	240.269	0.46511	0.292802	1.58848	0.112178	0.999829	Appl2
ENSMUST00000020501	14.7465	0.19896	0.323521	0.614982	0.538567	0.999829	Sumo3
ENSMUST00000020504	129.862	0.627118	0.311675	2.01209	0.0442107	0.999829	Hint1
ENSMUST00000020513	403.605	-0.0975216	0.26413	-0.369219	0.711965	0.999829	Papolg
ENSMUST00000020522	879.434	0.356969	0.250527	1.42487	0.154194	0.999829	Pfkl
ENSMUST00000020523	1254.01	0.241174	0.263422	0.915541	0.359908	0.999829	Pex13
ENSMUST00000020528	70.0962	0.355569	0.29557	1.203	0.228978	0.999829	Mpg
ENSMUST00000020543	9.74804	-0.37988	0.306877	-1.23789	0.215757	0.999829	Cpeb4
ENSMUST00000020549	23.308	-0.161771	0.314231	-0.514815	0.606682	0.999829	Gzmm
ENSMUST00000020552	214.395	0.654482	0.322481	2.02952	0.0424052	0.999829	Tpgs1
ENSMUST00000020568	112.166	-0.36926	0.304747	-1.21169	0.225629	0.999829	Wdpcp
ENSMUST00000020576	566.452	0.0498437	0.261572	0.190555	0.848875	0.999829	Ccng1
ENSMUST00000020577	6.34462	0.067213	0.314542	0.213686	0.830792	0.999829	Fgf22
ENSMUST00000020578	76.1767	-0.0140538	0.324225	-0.0433459	0.965426	0.999829	Nudcd2
ENSMUST00000020579	643.912	0.0206025	0.214548	0.0960275	0.923499	0.999829	Hmmr
ENSMUST00000020586	62.8762	0.00510407	0.300636	0.0169776	0.986454	0.999829	Slc22a4
ENSMUST00000020608	2906.9	0.111497	0.234915	0.474626	0.635053	0.999829	Ppp2ca
ENSMUST00000020617	88.1151	-0.220969	0.256653	-0.860964	0.389258	0.999829	Flt4
ENSMUST00000020629	534.989	-0.0781996	0.22494	-0.347646	0.728106	0.999829	Gfpt2
ENSMUST00000020630	1709.28	0.305827	0.237231	1.28915	0.197345	0.999829	Hspa4
ENSMUST00000020643	166.826	0.092755	0.225359	0.411588	0.680642	0.999829	Rufy1
ENSMUST00000020647	392.73	0.323907	0.201501	1.60747	0.10795	0.999829	3010026O09Rik
ENSMUST00000020649	641.575	0.133603	0.198066	0.674538	0.499969	0.999829	Rad50
ENSMUST00000020653	520.068	0.081144	0.27971	0.2901	0.77174	0.999829	Sar1b
ENSMUST00000020657	1184.82	0.143397	0.226465	0.633197	0.526605	0.999829	Ube2b
ENSMUST00000020662	886.46	0.0349639	0.220049	0.158892	0.873754	0.999829	Kremen1
ENSMUST00000020692	439.837	-0.279924	0.241167	-1.16071	0.245761	0.999829	Btg2
ENSMUST00000020695	1852.87	-0.128977	0.21439	-0.601601	0.54744	0.999829	Tns3
ENSMUST00000020699	243.96	0.0540808	0.255313	0.211822	0.832246	0.999829	Gatsl3
ENSMUST00000020702	219.897	0.244677	0.269056	0.909392	0.363143	0.999829	Igfbp3
ENSMUST00000020706	49.4178	-0.407602	0.285369	-1.42833	0.153195	0.999829	Adcy1
ENSMUST00000020707	30.3288	-0.190572	0.32707	-0.582663	0.56012	0.999829	Gabra1
ENSMUST00000020712	716.572	-0.0771944	0.252267	-0.306003	0.759603	0.999829	4921536K21Rik
ENSMUST00000020717	209.007	0.680549	0.289294	2.35245	0.0186501	0.999829	Arf5
ENSMUST00000020719	539.437	0.380743	0.23987	1.58729	0.112447	0.999829	2310033P09Rik
ENSMUST00000020741	76.6888	0.529448	0.297722	1.77833	0.0753502	0.999829	Drg1
ENSMUST00000020753	223.484	-0.177536	0.279957	-0.634155	0.52598	0.999829	Clhc1
ENSMUST00000020754	1743.47	0.340701	0.260796	1.30639	0.19142	0.999829	Cfap36
ENSMUST00000020755	1456.59	-0.152517	0.279032	-0.546596	0.584657	0.999829	Smek2
ENSMUST00000020759	42.8803	-0.380512	0.283575	-1.34184	0.179649	0.999829	Efemp1
ENSMUST00000020768	3094.62	0.404806	0.271021	1.49363	0.135272	0.999829	Pgam2
ENSMUST00000020775	17.1878	0.285654	0.214014	1.33474	0.18196	0.999829	Dynll2
ENSMUST00000020776	4502.45	0.196716	0.207453	0.948245	0.343005	0.999829	Ccdc117
ENSMUST00000020794	259.305	0.0694562	0.219402	0.316571	0.751569	0.999829	Ska2
ENSMUST00000020801	667.091	0.00446346	0.22304	0.020012	0.984034	0.999829	Smg8
ENSMUST00000020804	885.072	0.250018	0.205161	1.21864	0.222979	0.999829	Gdpd1
ENSMUST00000020820	118.921	0.546813	0.272344	2.0078	0.0446642	0.999829	Mrpl22
ENSMUST00000020826	186.694	0.16003	0.255561	0.626191	0.53119	0.999829	Sap30l
ENSMUST00000020827	507.502	-0.0791732	0.267654	-0.295805	0.767379	0.999829	Rnft1
ENSMUST00000020831	538.368	0.306839	0.213858	1.43478	0.15135	0.999829	Fam114a2
ENSMUST00000020835	862.769	0.0791683	0.224991	0.351874	0.724933	0.999829	Ppm1d
ENSMUST00000020837	46.3892	-0.120757	0.31808	-0.379644	0.70421	0.999829	Myo19
ENSMUST00000020849	25.3812	-0.0440498	0.319513	-0.137865	0.890347	0.999829	Tom1l1
ENSMUST00000020851	80.4582	0.574819	0.324567	1.77103	0.0765551	0.999829	Cox11
ENSMUST00000020856	307.432	0.124388	0.264674	0.469967	0.638379	0.999829	Bzw2
ENSMUST00000020864	639.692	0.333013	0.210528	1.5818	0.113696	0.999829	Pctp
ENSMUST00000020877	476.603	-0.0167624	0.2438	-0.0687547	0.945185	0.999829	Twistnb
ENSMUST00000020878	178.625	0.394442	0.291274	1.3542	0.175673	0.999829	Efcab10
ENSMUST00000020886	2085.92	-0.0356401	0.193192	-0.18448	0.853637	0.999829	Nampt
ENSMUST00000020896	182.135	-0.0068329	0.248298	-0.027519	0.978046	0.999829	Tspan13
ENSMUST00000020899	8.20141	-0.41544	0.326536	-1.27226	0.203279	0.999829	Matn3
ENSMUST00000020904	2650.02	-0.132853	0.189606	-0.700679	0.483503	0.999829	Rock2
ENSMUST00000020908	501.014	0.0590753	0.207241	0.285056	0.775602	0.999829	E2f6
ENSMUST00000020909	6586.43	0.171235	0.216215	0.791966	0.428381	0.999829	Laptm4a
ENSMUST00000020922	506.641	-0.133625	0.227013	-0.588622	0.556115	0.999829	Trib2
ENSMUST00000020926	1962.43	0.0125227	0.203197	0.0616285	0.950859	0.999829	Fam84a
ENSMUST00000020927	196.917	0.00723829	0.243656	0.029707	0.976301	0.999829	Hs1bp3
ENSMUST00000020930	2135.99	-0.13992	0.185466	-0.754426	0.450594	0.999829	Gna13
ENSMUST00000020931	6688.12	-0.107916	0.226481	-0.476488	0.633727	0.999829	Smc6
ENSMUST00000020947	446.866	0.26481	0.243334	1.08826	0.276481	0.999829	Rdh14
ENSMUST00000020948	33.7851	0.0992172	0.323066	0.307111	0.758759	0.999829	Abca8b
ENSMUST00000020957	74.7066	0.246983	0.311712	0.792342	0.428161	0.999829	Adi1
ENSMUST00000020958	244.842	-0.116518	0.226156	-0.515211	0.606406	0.999829	Klhl29
ENSMUST00000020959	475.551	0.144219	0.208147	0.692868	0.488392	0.999829	Rnaseh1
ENSMUST00000020962	51.5218	-0.0103395	0.285899	-0.0361649	0.971151	0.999829	Ubxn2a
ENSMUST00000020964	9.49932	-0.0611264	0.32777	-0.186492	0.852059	0.999829	Fkbp1b
ENSMUST00000020967	153.006	-0.0776909	0.298624	-0.260163	0.794738	0.999829	Pfn4
ENSMUST00000020969	79.0101	-0.0990775	0.276378	-0.358486	0.71998	0.999829	Cmpk2
ENSMUST00000020974	728.74	-0.187093	0.242499	-0.771521	0.440398	0.999829	Id2
ENSMUST00000020977	201.974	0.116183	0.228516	0.508426	0.611155	0.999829	Dus4l
ENSMUST00000020980	196.032	0.0265845	0.252618	0.105236	0.916189	0.999829	Rrm2
ENSMUST00000020982	657.696	0.144432	0.22836	0.632477	0.527075	0.999829	Klf11
ENSMUST00000020986	788.048	0.118548	0.23772	0.498689	0.617999	0.999829	Dnajc27
ENSMUST00000020990	141.485	0.502633	0.287142	1.75047	0.080037	0.999829	Pomc
ENSMUST00000020999	236.48	0.0557041	0.237235	0.234805	0.81436	0.999829	Kif3c
ENSMUST00000021001	3068.73	-0.0550174	0.210248	-0.261679	0.793569	0.999829	Rab10
ENSMUST00000021005	26.0253	0.53948	0.311715	1.73069	0.0835077	0.999829	Tpo
ENSMUST00000021028	61.1701	0.297692	0.287461	1.03559	0.300394	0.999829	Itgb3
ENSMUST00000021029	27.2172	-0.065517	0.325899	-0.201035	0.840671	0.999829	Efcab3
ENSMUST00000021046	3890.89	0.160491	0.184268	0.870968	0.383772	0.999829	Ddx42
ENSMUST00000021048	788.497	0.328338	0.228008	1.44003	0.14986	0.999829	Ftsj3
ENSMUST00000021050	64.909	-0.122031	0.262293	-0.465248	0.641754	0.999829	Adap2
ENSMUST00000021052	12.0821	0.0817831	0.327465	0.249746	0.802784	0.999829	Smarcd2
ENSMUST00000021062	2191.01	0.0359603	0.260925	0.137819	0.890384	0.999829	Ddx5
ENSMUST00000021063	68.0817	0.232852	0.316586	0.735511	0.462029	0.999829	Psmd12
ENSMUST00000021066	98.9421	-0.0787167	0.292687	-0.268945	0.787972	0.999829	Cacng4
ENSMUST00000021077	302.881	0.132175	0.282892	0.467227	0.640337	0.999829	Slc9a3r1
ENSMUST00000021078	38.2757	0.527712	0.302697	1.74337	0.0812691	0.999829	Fdxr
ENSMUST00000021083	1215.02	0.344012	0.239986	1.43347	0.151724	0.999829	Hn1
ENSMUST00000021114	672.422	0.459915	0.254837	1.80474	0.0711148	0.999829	Galk1
ENSMUST00000021135	1090.71	0.110811	0.200446	0.552822	0.580385	0.999829	1200014J11Rik
ENSMUST00000021157	221.425	0.415252	0.255736	1.62376	0.104428	0.999829	Med31
ENSMUST00000021158	228.657	0.401019	0.257154	1.55945	0.11889	0.999829	Txndc17
ENSMUST00000021161	753.852	0.0490954	0.267903	0.183258	0.854596	0.999829	Slc13a5
ENSMUST00000021164	37.7029	0.0462924	0.309492	0.149575	0.8811	0.999829	Fam64a
ENSMUST00000021166	361.705	-0.0203074	0.243001	-0.0835693	0.933399	0.999829	Cygb
ENSMUST00000021170	247.931	0.162142	0.262245	0.618286	0.536387	0.999829	Mxra7
ENSMUST00000021197	289.731	0.410629	0.278718	1.47328	0.140677	0.999829	Blmh
ENSMUST00000021201	2155.39	-0.0480434	0.211203	-0.227475	0.820055	0.999829	Cpd
ENSMUST00000021203	178.614	0.331115	0.241165	1.37298	0.169758	0.999829	Timm22
ENSMUST00000021204	1966.74	0.202217	0.229305	0.88187	0.377847	0.999829	Nxn
ENSMUST00000021207	146.647	-0.0673366	0.253853	-0.265258	0.79081	0.999829	Fam101b
ENSMUST00000021209	210.868	-0.0673464	0.225549	-0.298589	0.765254	0.999829	Doc2b
ENSMUST00000021217	16.4141	0.636901	0.327044	1.94745	0.0514809	0.999829	Nme2
ENSMUST00000021227	7.25948	0.489435	0.323337	1.5137	0.130102	0.999829	Ankrd40
ENSMUST00000021239	2922.39	0.0450831	0.193197	0.233353	0.815487	0.999829	Lrrc59
ENSMUST00000021240	14.0538	0.617091	0.325406	1.89637	0.0579106	0.999829	NA
ENSMUST00000021246	12.3576	0.0309773	0.326124	0.0949864	0.924326	0.999829	Snx11
ENSMUST00000021251	3972.25	0.0994766	0.243121	0.409165	0.682419	0.999829	Lrrc46
ENSMUST00000021268	26.3632	-0.161483	0.316953	-0.509487	0.610411	0.999829	Aloxe3
ENSMUST00000021273	1538.28	0.106958	0.198778	0.538076	0.590525	0.999829	Vamp2
ENSMUST00000021283	9.45167	-0.0120739	0.32373	-0.0372962	0.970249	0.999829	Pik3r5
ENSMUST00000021285	8.18971	-0.00949334	0.325174	-0.0291946	0.976709	0.999829	Stx8
ENSMUST00000021286	34.332	0.313516	0.29946	1.04694	0.295128	0.999829	Stx8
ENSMUST00000021287	113.599	-0.0625083	0.282266	-0.221452	0.82474	0.999829	Cfap52
ENSMUST00000021296	308.023	0.392901	0.237691	1.65299	0.0983332	0.999829	Tmem101
ENSMUST00000021307	40.2032	0.323418	0.291031	1.11128	0.266448	0.999829	Ccdc103
ENSMUST00000021311	633.889	-0.0295986	0.206357	-0.143434	0.885947	0.999829	Kif18b
ENSMUST00000021314	1387.94	0.125711	0.197889	0.635259	0.52526	0.999829	Nmt1
ENSMUST00000021324	114.971	0.347752	0.248008	1.40218	0.160862	0.999829	Map3k14
ENSMUST00000021329	2137.04	0.0359461	0.185778	0.193489	0.846576	0.999829	Gosr2
ENSMUST00000021331	354.541	-0.206126	0.222095	-0.928095	0.353358	0.999829	Klhl28
ENSMUST00000021332	1367.76	0.224991	0.245518	0.916393	0.359461	0.999829	Fkbp3
ENSMUST00000021335	1359.59	0.00855422	0.199704	0.0428345	0.965833	0.999829	Scfd1
ENSMUST00000021338	269.908	0.363849	0.260906	1.39456	0.163149	0.999829	Ap4s1
ENSMUST00000021339	189.087	0.380822	0.281356	1.35352	0.175889	0.999829	Dtd2
ENSMUST00000021345	1430.28	0.0321056	0.222515	0.144285	0.885275	0.999829	Gtf2a1
ENSMUST00000021346	19.0071	0.210963	0.325675	0.64777	0.517134	0.999829	Tshr
ENSMUST00000021356	1500.49	0.387352	0.211945	1.82761	0.0676082	0.999829	Dnaaf2
ENSMUST00000021359	149.676	-0.00302057	0.2397	-0.0126015	0.989946	0.999829	Pole2
ENSMUST00000021362	580.806	0.154135	0.22885	0.673523	0.500615	0.999829	Klhdc2
ENSMUST00000021368	2299.31	0.033812	0.196015	0.172498	0.863046	0.999829	Nemf
ENSMUST00000021370	767.83	0.0696173	0.200685	0.346898	0.728668	0.999829	L2hgdh
ENSMUST00000021372	457.922	0.198421	0.234279	0.846943	0.397027	0.999829	Atp5s
ENSMUST00000021375	476.105	-0.126282	0.288678	-0.43745	0.661785	0.999829	Sec23a
ENSMUST00000021377	230.62	0.0441752	0.265123	0.166622	0.867668	0.999829	Cdkl1
ENSMUST00000021378	23.2684	0.324893	0.327748	0.991291	0.321543	0.999829	NA
ENSMUST00000021380	1351.6	-0.0365739	0.218839	-0.167127	0.86727	0.999829	Trappc6b
ENSMUST00000021381	3802.4	0.0122461	0.187161	0.0654311	0.947831	0.999829	Pnn
ENSMUST00000021390	1069	0.167805	0.220383	0.761425	0.446404	0.999829	Galc
ENSMUST00000021405	81.6655	0.620181	0.303488	2.04351	0.0410017	0.999829	Polr2h
ENSMUST00000021410	925.664	-0.00229269	0.234858	-0.00976202	0.992211	0.999829	Ppp2r3c
ENSMUST00000021413	921.075	0.296281	0.271857	1.08984	0.275782	0.999829	Nfkbia
ENSMUST00000021416	530.531	-0.04877	0.231925	-0.210283	0.833447	0.999829	Mbip
ENSMUST00000021423	59.6709	-0.00544001	0.27743	-0.0196086	0.984356	0.999829	Noxred1
ENSMUST00000021424	143.423	0.109515	0.260746	0.420008	0.67448	0.999829	Sptlc2
ENSMUST00000021425	1960.28	0.229226	0.208651	1.09861	0.27194	0.999829	Ahsa1
ENSMUST00000021428	2226.89	0.0832862	0.205673	0.404945	0.685518	0.999829	Snw1
ENSMUST00000021438	155.349	-0.198886	0.224138	-0.887336	0.374898	0.999829	Nova1
ENSMUST00000021443	733.814	-0.0421025	0.228463	-0.184286	0.853789	0.999829	Mthfd1
ENSMUST00000021447	2689.37	0.07284	0.203664	0.357648	0.720607	0.999829	Ppp2r5e
ENSMUST00000021450	2505.44	0.0275375	0.223588	0.123162	0.901979	0.999829	Sgpp1
ENSMUST00000021453	72.94	-0.5169	0.302186	-1.71054	0.0871667	0.999829	Tex21
ENSMUST00000021458	152.757	0.00427883	0.254284	0.016827	0.986575	0.999829	Sptb
ENSMUST00000021459	12.9968	-0.0832631	0.327043	-0.254594	0.799037	0.999829	Rab15
ENSMUST00000021466	1119.11	0.235118	0.238147	0.987281	0.323505	0.999829	Atl1
ENSMUST00000021467	4762.51	0.152855	0.218688	0.698963	0.484575	0.999829	Sav1
ENSMUST00000021471	806.159	-0.133231	0.277882	-0.479452	0.631617	0.999829	Tmx1
ENSMUST00000021479	3448.37	0.177829	0.220336	0.807081	0.41962	0.999829	Actr10
ENSMUST00000021482	65.6513	0.108742	0.325416	0.334164	0.738256	0.999829	Tomm20l
ENSMUST00000021494	537.177	-0.291807	0.285293	-1.02283	0.306386	0.999829	Ccdc175
ENSMUST00000021495	3590.14	-0.0298402	0.236469	-0.126191	0.899581	0.999829	Serpina5
ENSMUST00000021496	9.27034	-0.0260702	0.326278	-0.0799019	0.936315	0.999829	Serpina3a
ENSMUST00000021506	27.9194	0.0239188	0.313241	0.0763593	0.939133	0.999829	Serpina3n
ENSMUST00000021512	765.644	0.290176	0.267125	1.08629	0.277351	0.999829	Dhrs7
ENSMUST00000021514	1657.88	0.119963	0.197838	0.606371	0.544268	0.999829	Ppm1a
ENSMUST00000021522	415.271	0.492411	0.288052	1.70945	0.0873676	0.999829	Glrx5
ENSMUST00000021523	446.924	0.288384	0.231062	1.24808	0.212002	0.999829	Mnat1
ENSMUST00000021527	41.722	0.0492473	0.299169	0.164614	0.869248	0.999829	Prkch
ENSMUST00000021532	751.007	0.138389	0.222414	0.622216	0.5338	0.999829	Snapc1
ENSMUST00000021536	2900.6	0.17682	0.214285	0.825165	0.409278	0.999829	Atp6v1d
ENSMUST00000021539	24.8333	-0.0538069	0.312182	-0.172357	0.863157	0.999829	Vrk1
ENSMUST00000021544	32.1167	-0.33639	0.323056	-1.04127	0.297748	0.999829	Plek2
ENSMUST00000021547	1414.66	-0.168454	0.251648	-0.669405	0.503237	0.999829	Zfyve26
ENSMUST00000021550	14.5461	-0.168025	0.323875	-0.518796	0.603903	0.999829	Arg2
ENSMUST00000021552	311.917	-0.164683	0.293303	-0.561476	0.574473	0.999829	Zfp36l1
ENSMUST00000021554	112.876	-0.21986	0.299199	-0.734828	0.462444	0.999829	Actn1
ENSMUST00000021558	125.281	-0.264224	0.237755	-1.11133	0.266426	0.999829	Galnt16
ENSMUST00000021559	6.75026	-0.142332	0.317433	-0.448383	0.653877	0.999829	Erh
ENSMUST00000021567	6557.31	-0.106286	0.249407	-0.426154	0.669995	0.999829	Pcnx
ENSMUST00000021574	2210.23	0.122362	0.212987	0.574504	0.565627	0.999829	Gtpbp4
ENSMUST00000021592	271.775	0.11497	0.25286	0.454679	0.64934	0.999829	Cdca7l
ENSMUST00000021595	2994.44	0.234009	0.219452	1.06633	0.286273	0.999829	Psmc1
ENSMUST00000021596	866.544	-0.0549405	0.195016	-0.281723	0.778156	0.999829	Nrde2
ENSMUST00000021603	1019.25	-0.400277	0.231469	-1.72929	0.0837573	0.999829	Fbln5
ENSMUST00000021605	820.539	0.0397894	0.205816	0.193325	0.846705	0.999829	Trip11
ENSMUST00000021606	602.164	-0.0143445	0.201287	-0.0712643	0.943187	0.999829	Atxn3
ENSMUST00000021610	169.085	0.112562	0.272948	0.412394	0.68005	0.999829	Chga
ENSMUST00000021611	2725.07	0.084675	0.213925	0.395817	0.69224	0.999829	Pitrm1
ENSMUST00000021617	40.5476	-0.0713047	0.293268	-0.243139	0.807898	0.999829	Asb2
ENSMUST00000021631	1352.86	0.0884541	0.219585	0.402824	0.687078	0.999829	Ppp4r4
ENSMUST00000021634	18.401	0.591076	0.327524	1.80468	0.0711247	0.999829	Akr1c13
ENSMUST00000021641	133.286	-0.274512	0.250229	-1.09704	0.272622	0.999829	Tshz3
ENSMUST00000021645	1198.54	0.118358	0.223439	0.529708	0.596314	0.999829	Dcaf4
ENSMUST00000021649	56.4154	-0.00256374	0.29173	-0.00878806	0.992988	0.999829	Acot2
ENSMUST00000021666	136.777	0.00768953	0.251251	0.0306051	0.975585	0.999829	Abcd4
ENSMUST00000021667	664.911	0.227592	0.221788	1.02617	0.304811	0.999829	Isca2
ENSMUST00000021668	2085.6	0.229581	0.233301	0.984056	0.325088	0.999829	Npc2
ENSMUST00000021676	17.0829	0.394442	0.324151	1.21685	0.223663	0.999829	0610007P14Rik
ENSMUST00000021681	98.8407	-0.21001	0.268155	-0.783166	0.43353	0.999829	Vash1
ENSMUST00000021682	1776.25	0.0466151	0.229232	0.203354	0.838859	0.999829	Angel1
ENSMUST00000021684	321.98	0.0461972	0.202448	0.228194	0.819496	0.999829	Cyp46a1
ENSMUST00000021692	1156.19	-0.177277	0.292781	-0.605494	0.544851	0.999829	Yy1
ENSMUST00000021693	27.582	0.251752	0.316663	0.795017	0.426603	0.999829	Slc25a29
ENSMUST00000021701	107.447	0.402083	0.270001	1.48919	0.136437	0.999829	Mok
ENSMUST00000021707	6.34906	0.392144	0.30834	1.27179	0.203448	0.999829	Amn
ENSMUST00000021714	922.315	0.307009	0.263341	1.16582	0.243686	0.999829	Zfyve21
ENSMUST00000021719	957.783	0.509843	0.266785	1.91106	0.0559969	0.999829	2010107E04Rik
ENSMUST00000021728	84.125	0.358989	0.297454	1.20687	0.227482	0.999829	Siva1
ENSMUST00000021729	6.18035	0.334515	0.30819	1.08542	0.277737	0.999829	Gpr132
ENSMUST00000021738	116.356	-0.0556699	0.24694	-0.225439	0.821638	0.999829	Gpr137b
ENSMUST00000021757	29.6937	0.0276091	0.306476	0.0900856	0.928219	0.999829	Aoah
ENSMUST00000021761	799.53	0.349122	0.238432	1.46424	0.143128	0.999829	Trim27
ENSMUST00000021772	1130.5	-0.209257	0.222812	-0.939164	0.347646	0.999829	Mrs2
ENSMUST00000021773	154.942	0.131877	0.265256	0.497171	0.619069	0.999829	Gpld1
ENSMUST00000021790	608.874	0.286762	0.260537	1.10066	0.271045	0.999829	Tmem14c
ENSMUST00000021796	136.061	0.121661	0.256992	0.473402	0.635926	0.999829	Edn1
ENSMUST00000021800	201.937	-0.226828	0.235315	-0.963935	0.335078	0.999829	Mcur1
ENSMUST00000021802	14.813	-0.36453	0.327538	-1.11294	0.265734	0.999829	Cap2
ENSMUST00000021803	2815.62	-0.0736816	0.226229	-0.325695	0.744655	0.999829	Nup153
ENSMUST00000021810	1069.33	0.176791	0.229759	0.76946	0.44162	0.999829	Id4
ENSMUST00000021813	6.81878	-0.0913384	0.317356	-0.28781	0.773492	0.999829	Barx1
ENSMUST00000021817	566.809	0.0990505	0.198227	0.499682	0.617299	0.999829	Ippk
ENSMUST00000021818	715.307	0.105774	0.230828	0.458238	0.646782	0.999829	Cenpp
ENSMUST00000021822	1085.72	-0.489841	0.267997	-1.82778	0.0675821	0.999829	Ogn
ENSMUST00000021824	8961.15	-0.0499765	0.215355	-0.232065	0.816487	0.999829	Nol8
ENSMUST00000021828	343.033	0.391656	0.291207	1.34494	0.178644	0.999829	Nxnl2
ENSMUST00000021832	689.517	0.110957	0.229436	0.483607	0.628665	0.999829	Wrnip1
ENSMUST00000021851	66.1457	-0.162971	0.258668	-0.630038	0.52867	0.999829	Fam217a
ENSMUST00000021857	274.167	-0.0361685	0.211916	-0.170674	0.86448	0.999829	Fars2
ENSMUST00000021860	59.2061	0.0549771	0.315539	0.174232	0.861683	0.999829	Ly86
ENSMUST00000021864	6195.95	0.0469224	0.203356	0.23074	0.817517	0.999829	Ssr1
ENSMUST00000021866	867.055	0.255439	0.189183	1.35022	0.176945	0.999829	Riok1
ENSMUST00000021880	52.7072	0.395567	0.296035	1.33622	0.181478	0.999829	Ctla2a
ENSMUST00000021898	11.9478	0.216985	0.327577	0.662393	0.507719	0.999829	Shc3
ENSMUST00000021903	16.9266	0.606988	0.327025	1.85609	0.0634407	0.999829	Gadd45g
ENSMUST00000021907	12.8949	-0.25035	0.327437	-0.764576	0.444524	0.999829	Fbp2
ENSMUST00000021911	106.146	-0.015532	0.240046	-0.0647043	0.948409	0.999829	2010111I01Rik
ENSMUST00000021920	1073.07	0.0651884	0.197475	0.330109	0.741318	0.999829	Sptlc1
ENSMUST00000021921	1131.41	-0.33143	0.290099	-1.14247	0.253258	0.999829	Ptch1
ENSMUST00000021929	697.387	0.0788604	0.22284	0.353888	0.723423	0.999829	Habp4
ENSMUST00000021930	855.824	-0.0609787	0.245597	-0.248288	0.803912	0.999829	Sfxn1
ENSMUST00000021933	16465	0.180572	0.237943	0.758887	0.44792	0.999829	Ctsl
ENSMUST00000021937	1360.72	0.226178	0.198869	1.13732	0.255403	0.999829	Zfp346
ENSMUST00000021938	329.783	-0.0698638	0.213617	-0.327051	0.743629	0.999829	Aaed1
ENSMUST00000021939	880.616	0.231903	0.217458	1.06643	0.286231	0.999829	Cdk20
ENSMUST00000021940	3192.58	0.0873863	0.219218	0.398628	0.690168	0.999829	Lman2
ENSMUST00000021942	1841.55	0.364801	0.233891	1.55971	0.118829	0.999829	Prelid1
ENSMUST00000021956	1824.03	0.152782	0.190307	0.80282	0.422079	0.999829	Ddx41
ENSMUST00000021957	1715.15	0.11413	0.200915	0.568052	0.57	0.999829	Fam193b
ENSMUST00000021959	652.814	0.264424	0.259499	1.01898	0.308213	0.999829	Txndc15
ENSMUST00000021963	8.38296	0.276017	0.320157	0.862129	0.388617	0.999829	Caml
ENSMUST00000021970	30.084	0.241178	0.307819	0.783505	0.433331	0.999829	Cxcl14
ENSMUST00000021971	8.27091	0.143955	0.326531	0.440863	0.659312	0.999829	Slc25a48
ENSMUST00000021990	1523.87	0.00635369	0.193719	0.0327984	0.973835	0.999829	Ptdss1
ENSMUST00000021993	125.434	0.15369	0.288046	0.53356	0.593646	0.999829	Uqcrb
ENSMUST00000021997	67.6771	-0.161803	0.26783	-0.604126	0.54576	0.999829	Rsl1
ENSMUST00000022007	21.5381	0.41263	0.314962	1.3101	0.190163	0.999829	1700001L19Rik
ENSMUST00000022009	1628.56	0.147263	0.236504	0.622665	0.533504	0.999829	Cetn3
ENSMUST00000022013	86.575	-0.182913	0.265749	-0.688292	0.491269	0.999829	Adcy2
ENSMUST00000022030	66.3655	0.00635758	0.259148	0.0245326	0.980428	0.999829	Ccnh
ENSMUST00000022032	617.2	0.450587	0.265467	1.69734	0.0896325	0.999829	2210016F16Rik
ENSMUST00000022036	21.3269	0.362669	0.325502	1.11418	0.265201	0.999829	Slc28a3
ENSMUST00000022038	293.291	0.429564	0.230485	1.86374	0.0623581	0.999829	Naa35
ENSMUST00000022051	46.2477	0.258773	0.279474	0.925929	0.354483	0.999829	Nkd2
ENSMUST00000022053	687.759	0.100291	0.212257	0.472495	0.636573	0.999829	Trip13
ENSMUST00000022057	102.936	-0.0692676	0.264874	-0.261512	0.793698	0.999829	Tppp
ENSMUST00000022059	9.43054	-0.00446885	0.327483	-0.013646	0.989112	0.999829	Ahrr
ENSMUST00000022060	983.763	0.22923	0.243378	0.941868	0.34626	0.999829	Pdcd6
ENSMUST00000022062	1737.9	0.136078	0.189425	0.718377	0.472525	0.999829	Sdha
ENSMUST00000022063	606.191	-0.123965	0.20629	-0.600924	0.547891	0.999829	Ccdc127
ENSMUST00000022078	995.838	-0.0795256	0.267754	-0.297009	0.766459	0.999829	Rhobtb3
ENSMUST00000022081	30.548	0.219669	0.309793	0.709082	0.478273	0.999829	Spata9
ENSMUST00000022082	95.4862	0.126979	0.295072	0.430333	0.666953	0.999829	Glrx
ENSMUST00000022087	16.8119	0.0692108	0.326072	0.212256	0.831907	0.999829	Nsun2
ENSMUST00000022089	2849.54	0.283906	0.228538	1.24227	0.214137	0.999829	Med10
ENSMUST00000022098	499.424	0.313815	0.25854	1.2138	0.224825	0.999829	Mrpl36
ENSMUST00000022102	5214.77	0.146021	0.191073	0.764217	0.444738	0.999829	Clptm1l
ENSMUST00000022104	136.489	-0.169837	0.286256	-0.593306	0.552977	0.999829	Tert
ENSMUST00000022108	81.3411	-0.353328	0.319393	-1.10625	0.268619	0.999829	Hapln1
ENSMUST00000022115	147.557	0.0160758	0.314458	0.0511224	0.959228	0.999829	Xrcc4
ENSMUST00000022119	110.032	0.0538261	0.257194	0.209283	0.834228	0.999829	Atg10
ENSMUST00000022122	37.1959	0.429864	0.315424	1.36282	0.172941	0.999829	Ckmt2
ENSMUST00000022124	30.6486	-0.138959	0.30873	-0.450097	0.65264	0.999829	Cd180
ENSMUST00000022135	297.602	0.373166	0.259362	1.43878	0.150213	0.999829	Ak6
ENSMUST00000022142	17.5429	-0.793083	0.321001	-2.47066	0.0134865	0.999829	Naip1
ENSMUST00000022148	672.166	0.0838213	0.242035	0.346318	0.729103	0.999829	Mccc2
ENSMUST00000022153	603.852	-0.00803687	0.227316	-0.0353554	0.971796	0.999829	Ptcd2
ENSMUST00000022169	332.142	0.0441132	0.283542	0.155579	0.876365	0.999829	Hexb
ENSMUST00000022172	230.251	0.027052	0.266586	0.101476	0.919173	0.999829	Polk
ENSMUST00000022176	570.506	0.25569	0.269415	0.949055	0.342593	0.999829	Hmgcr
ENSMUST00000022185	9.79137	0.0364041	0.327318	0.111219	0.911443	0.999829	F2rl1
ENSMUST00000022186	31.9676	0.328008	0.304333	1.0778	0.281125	0.999829	S100z
ENSMUST00000022189	606.011	0.240516	0.260688	0.922621	0.356205	0.999829	Aggf1
ENSMUST00000022196	2896.32	0.0255897	0.217788	0.117498	0.906465	0.999829	Ap3b1
ENSMUST00000022197	903.495	0.0317917	0.238302	0.133409	0.89387	0.999829	Scamp1
ENSMUST00000022203	388.383	0.0667412	0.206104	0.323823	0.746072	0.999829	Dimt1
ENSMUST00000022204	421.811	0.217651	0.283466	0.76782	0.442594	0.999829	Kif2a
ENSMUST00000022207	52.3132	0.0727556	0.282574	0.257474	0.796813	0.999829	Elovl7
ENSMUST00000022212	513.361	-0.0686778	0.205339	-0.334461	0.738032	0.999829	Plk2
ENSMUST00000022213	22.7108	-0.0186852	0.307979	-0.0606706	0.951622	0.999829	Thbs4
ENSMUST00000022217	399.255	-0.37143	0.248415	-1.4952	0.134863	0.999829	Zfyve16
ENSMUST00000022218	561.27	0.0193691	0.209544	0.0924348	0.926353	0.999829	Dhfr
ENSMUST00000022220	1298.57	0.0182311	0.1942	0.0938781	0.925206	0.999829	Msh3
ENSMUST00000022226	638.105	-0.0162441	0.191445	-0.0848497	0.932381	0.999829	Ppwd1
ENSMUST00000022227	29.3738	0.105993	0.318408	0.332884	0.739222	0.999829	Cenpk
ENSMUST00000022228	407.66	0.295764	0.224426	1.31787	0.187547	0.999829	Cwc27
ENSMUST00000022232	448.857	0.0945294	0.239642	0.39446	0.693241	0.999829	4933425L06Rik
ENSMUST00000022239	422.68	-0.166988	0.208787	-0.799798	0.423828	0.999829	Parp8
ENSMUST00000022242	951.221	0.170823	0.258398	0.661086	0.508557	0.999829	Emb
ENSMUST00000022245	769.836	0.194774	0.229037	0.850403	0.395101	0.999829	Mrps30
ENSMUST00000022256	190.713	0.258843	0.291194	0.888905	0.374054	0.999829	Psmd6
ENSMUST00000022257	1362.95	-0.0373668	0.218537	-0.170987	0.864234	0.999829	Atxn7
ENSMUST00000022264	429.623	-0.275191	0.265954	-1.03473	0.300794	0.999829	Ptprg
ENSMUST00000022268	4487.47	0.28323	0.205711	1.37684	0.168562	0.999829	Pdhb
ENSMUST00000022269	333.599	-0.0267839	0.259385	-0.103259	0.917757	0.999829	Oit1
ENSMUST00000022281	3719.87	-0.0217711	0.183831	-0.11843	0.905727	0.999829	Skiv2l2
ENSMUST00000022282	180.253	0.078913	0.292788	0.269523	0.787528	0.999829	Gpx8
ENSMUST00000022286	1370.85	0.315032	0.233412	1.34968	0.177118	0.999829	Ndufs4
ENSMUST00000022287	84.4365	-0.065439	0.25196	-0.25972	0.79508	0.999829	Fst
ENSMUST00000022293	119.034	0.172	0.315866	0.544533	0.586075	0.999829	Vdac2
ENSMUST00000022296	822.103	0.291744	0.234307	1.24514	0.213081	0.999829	Ube2e1
ENSMUST00000022310	695.492	0.132302	0.253149	0.522625	0.601235	0.999829	Ngly1
ENSMUST00000022311	207.443	0.410762	0.254558	1.61363	0.106608	0.999829	Oxsm
ENSMUST00000022316	17.687	0.18196	0.317814	0.572536	0.566959	0.999829	Dydc2
ENSMUST00000022322	994.747	0.110344	0.23724	0.465115	0.641849	0.999829	Glud1
ENSMUST00000022340	1593.27	0.0427438	0.214066	0.199675	0.841735	0.999829	Nid2
ENSMUST00000022341	3299.97	0.240677	0.223617	1.07629	0.281797	0.999829	2700060E02Rik
ENSMUST00000022343	257.703	0.174358	0.217633	0.801157	0.423041	0.999829	Nudt13
ENSMUST00000022344	1665.27	0.0981523	0.189242	0.51866	0.603998	0.999829	Ecd
ENSMUST00000022345	610.781	0.242947	0.22147	1.09697	0.272653	0.999829	Dnajc9
ENSMUST00000022353	68.0354	0.226367	0.267031	0.847721	0.396593	0.999829	Mss51
ENSMUST00000022358	9297.39	-0.0918913	0.24675	-0.372406	0.709591	0.999829	Zswim8
ENSMUST00000022368	128.359	0.00973263	0.240475	0.0404724	0.967716	0.999829	Plau
ENSMUST00000022369	5497.44	-0.154253	0.203384	-0.75843	0.448193	0.999829	Vcl
ENSMUST00000022377	12.7282	0.0794865	0.326807	0.243221	0.807834	0.999829	Txndc16
ENSMUST00000022378	994.744	-0.0634874	0.192327	-0.330101	0.741323	0.999829	Ero1l
ENSMUST00000022380	2445.83	0.079443	0.225268	0.352659	0.724344	0.999829	Psmc6
ENSMUST00000022391	1123.67	-0.0314849	0.195593	-0.160972	0.872115	0.999829	Ktn1
ENSMUST00000022427	6.80099	-0.315182	0.322802	-0.976394	0.328869	0.999829	NA
ENSMUST00000022429	11.7954	0.0489314	0.327411	0.14945	0.881199	0.999829	Arf4
ENSMUST00000022433	469.326	-0.594324	0.307308	-1.93396	0.0531174	0.999829	NA
ENSMUST00000022446	1832.06	0.296577	0.191807	1.54623	0.122049	0.999829	Eaf1
ENSMUST00000022450	3280.28	-0.101274	0.233192	-0.434294	0.664075	0.999829	Fam208a
ENSMUST00000022458	2548.45	-0.0030067	0.194929	-0.0154246	0.987693	0.999829	Bap1
ENSMUST00000022459	18471.5	0.220033	0.247884	0.887644	0.374733	0.999829	Phf7
ENSMUST00000022460	21.3866	0.422709	0.319132	1.32456	0.185318	0.999829	Galnt15
ENSMUST00000022467	20.9207	-0.338003	0.315337	-1.07188	0.283774	0.999829	NA
ENSMUST00000022470	9.29573	-0.123538	0.327382	-0.377351	0.705913	0.999829	Parg
ENSMUST00000022476	112.501	0.345828	0.247509	1.39724	0.162343	0.999829	Glt8d1
ENSMUST00000022480	742.943	-0.0043722	0.274184	-0.0159462	0.987277	0.999829	Ogdhl
ENSMUST00000022494	196.243	0.350741	0.262558	1.33586	0.181595	0.999829	Ebpl
ENSMUST00000022496	3110.49	-0.0732728	0.189721	-0.386214	0.699338	0.999829	Kpna3
ENSMUST00000022497	78.4455	0.194178	0.273101	0.711013	0.477076	0.999829	Spryd7
ENSMUST00000022499	61.0725	0.0742062	0.297843	0.249146	0.803248	0.999829	Rnaseh2b
ENSMUST00000022507	579.868	0.05833	0.275806	0.211489	0.832505	0.999829	Pspc1
ENSMUST00000022508	3248.52	0.056176	0.2611	0.215151	0.82965	0.999829	Ptpn20
ENSMUST00000022511	5097.57	-0.0609984	0.205366	-0.297023	0.766449	0.999829	Zmym2
ENSMUST00000022517	427.528	0.217014	0.241664	0.898	0.369185	0.999829	Cryl1
ENSMUST00000022518	231.557	0.307308	0.257402	1.19388	0.232524	0.999829	N6amt2
ENSMUST00000022528	320.847	0.204405	0.206147	0.991552	0.321416	0.999829	Pinx1
ENSMUST00000022529	724.378	0.0949226	0.267566	0.354764	0.722767	0.999829	Tkt
ENSMUST00000022531	451.305	-0.130538	0.274018	-0.476385	0.6338	0.999829	Lats2
ENSMUST00000022535	1548.19	-0.0796603	0.209333	-0.380543	0.703543	0.999829	Dcp1a
ENSMUST00000022536	381.612	0.184846	0.207213	0.892058	0.372362	0.999829	Ska3
ENSMUST00000022538	420.357	0.511716	0.274078	1.86705	0.0618951	0.999829	Mrpl57
ENSMUST00000022543	1577.87	0.122495	0.216576	0.565598	0.571667	0.999829	Micu2
ENSMUST00000022544	676.689	0.120175	0.211788	0.567432	0.570421	0.999829	Hmbox1
ENSMUST00000022548	6.71894	-0.217831	0.309242	-0.704404	0.481181	0.999829	1700129C05Rik
ENSMUST00000022550	1084.37	-0.144183	0.226215	-0.637374	0.523881	0.999829	Extl3
ENSMUST00000022553	1300.68	0.12038	0.202124	0.595574	0.55146	0.999829	Cab39l
ENSMUST00000022563	5734.1	-0.209911	0.238176	-0.881328	0.37814	0.999829	Mtmr6
ENSMUST00000022567	49.5599	-0.138178	0.274554	-0.503281	0.614767	0.999829	Cacna2d3
ENSMUST00000022574	1167.32	-0.242405	0.286463	-0.8462	0.397441	0.999829	Lrrc63
ENSMUST00000022577	1899.81	-0.00623302	0.216108	-0.0288422	0.97699	0.999829	Zc3h13
ENSMUST00000022580	744.569	-0.166635	0.206463	-0.807093	0.419613	0.999829	Slc25a30
ENSMUST00000022585	746.565	-0.183625	0.202298	-0.907696	0.364039	0.999829	Gpalpp1
ENSMUST00000022586	502.299	0.123893	0.215325	0.575378	0.565035	0.999829	Nufip1
ENSMUST00000022589	317.576	-0.129722	0.21853	-0.593613	0.552771	0.999829	Enox1
ENSMUST00000022590	1548.91	0.294536	0.254074	1.15926	0.246352	0.999829	Dnajc15
ENSMUST00000022591	49.0435	-0.0897032	0.318299	-0.28182	0.778081	0.999829	Epsti1
ENSMUST00000022595	65.5579	0.118039	0.303058	0.389491	0.696913	0.999829	Rgcc
ENSMUST00000022599	79.3351	-0.0297405	0.281183	-0.105769	0.915765	0.999829	Diap3
ENSMUST00000022600	210.033	0.20007	0.234451	0.853353	0.393464	0.999829	Mtrf1
ENSMUST00000022601	2315.38	0.0450096	0.203936	0.220704	0.825323	0.999829	Wbp4
ENSMUST00000022609	1425.33	0.151978	0.194954	0.779558	0.435651	0.999829	Elp3
ENSMUST00000022610	2281.7	0.0257953	0.233813	0.110325	0.912152	0.999829	Scara5
ENSMUST00000022612	1541.32	0.158726	0.248847	0.637846	0.523574	0.999829	Pbk
ENSMUST00000022613	1121.92	-0.151479	0.222419	-0.681054	0.495837	0.999829	Esco2
ENSMUST00000022614	1234.16	0.175213	0.205007	0.854666	0.392736	0.999829	Ccdc25
ENSMUST00000022616	17561.6	0.37134	0.253682	1.4638	0.143249	0.999829	Clu
ENSMUST00000022618	7261.12	0.247264	0.251003	0.985103	0.324573	0.999829	Adam2
ENSMUST00000022623	3313.34	0.000462946	0.199941	0.00231541	0.998153	0.999829	Trim35
ENSMUST00000022629	820.681	0.145151	0.236914	0.612673	0.540093	0.999829	Dpysl2
ENSMUST00000022638	22.2216	-0.0580513	0.316873	-0.183201	0.854641	0.999829	Nefm
ENSMUST00000022646	443.498	0.0304435	0.256064	0.11889	0.905362	0.999829	Nkx3-1
ENSMUST00000022650	861.143	0.10554	0.227678	0.463551	0.64297	0.999829	Pibf1
ENSMUST00000022656	1010.12	0.142231	0.215282	0.660675	0.50882	0.999829	Bora
ENSMUST00000022663	141.692	0.0358547	0.22913	0.156482	0.875653	0.999829	Tnfrsf10b
ENSMUST00000022665	273.255	0.0144314	0.225374	0.064033	0.948944	0.999829	Rhobtb2
ENSMUST00000022678	1173.38	0.0669881	0.278653	0.240399	0.810021	0.999829	Pebp4
ENSMUST00000022680	892.659	0.0490037	0.210303	0.233014	0.81575	0.999829	Bin3
ENSMUST00000022682	3298.37	0.0210072	0.219083	0.0958869	0.92361	0.999829	Sorbs3
ENSMUST00000022690	1737.36	0.0443326	0.196139	0.226027	0.821181	0.999829	Fam160b2
ENSMUST00000022693	882.382	-0.201244	0.235396	-0.85492	0.392596	0.999829	Bmp1
ENSMUST00000022697	12.845	-0.252941	0.327128	-0.773216	0.439395	0.999829	Fgf17
ENSMUST00000022698	68.1193	0.130699	0.280341	0.466215	0.641062	0.999829	Dok2
ENSMUST00000022699	54.1639	-0.171645	0.270094	-0.635503	0.525101	0.999829	Gfra2
ENSMUST00000022701	1110.29	-0.226938	0.236308	-0.960347	0.336881	0.999829	Rb1
ENSMUST00000022704	6536.91	0.1283	0.241428	0.531424	0.595125	0.999829	Itm2b
ENSMUST00000022705	1587.32	0.224904	0.20688	1.08712	0.276982	0.999829	Med4
ENSMUST00000022708	967.248	-0.0212115	0.231471	-0.091638	0.926986	0.999829	Trim52
ENSMUST00000022709	151.67	-0.169375	0.286872	-0.590419	0.55491	0.999829	Spry2
ENSMUST00000022716	541.529	-9.95558e-05	0.199702	-0.000498522	0.999602	0.999829	Rnf219
ENSMUST00000022720	6.25662	0.360629	0.316167	1.14063	0.254025	0.999829	Fbxl3
ENSMUST00000022721	522.662	0.00200312	0.226695	0.0088362	0.99295	0.999829	Cln5
ENSMUST00000022725	17.7404	0.103278	0.324371	0.318394	0.750186	0.999829	Dct
ENSMUST00000022727	282.546	0.00551473	0.225648	0.0244396	0.980502	0.999829	Tgds
ENSMUST00000022728	1276.93	0.307471	0.198055	1.55246	0.120553	0.999829	Gpr180
ENSMUST00000022734	4411.01	0.0829192	0.197986	0.418814	0.675352	0.999829	Dnajc3
ENSMUST00000022744	99.2025	-0.128201	0.274877	-0.466394	0.640934	0.999829	Gdnf
ENSMUST00000022746	41.7367	0.19131	0.299995	0.637709	0.523663	0.999829	Osmr
ENSMUST00000022765	7.42347	-0.0425885	0.322288	-0.132144	0.89487	0.999829	Rab2b
ENSMUST00000022766	1829.43	0.211984	0.215541	0.983498	0.325362	0.999829	Tox4
ENSMUST00000022781	250.942	0.514897	0.273701	1.88123	0.05994	0.999829	Dad1
ENSMUST00000022782	1548.22	0.0578191	0.241739	0.23918	0.810966	0.999829	Lrp10
ENSMUST00000022784	1531.45	0.307055	0.208631	1.47176	0.141085	0.999829	Haus4
ENSMUST00000022786	108.905	0.18136	0.262828	0.690034	0.490173	0.999829	4931414P19Rik
ENSMUST00000022787	1490.78	-0.252399	0.255801	-0.986702	0.323789	0.999829	Slc7a8
ENSMUST00000022791	156.943	0.0444023	0.26141	0.169857	0.865123	0.999829	Fbxo4
ENSMUST00000022803	589.51	0.502141	0.260126	1.93038	0.05356	0.999829	Psmb5
ENSMUST00000022806	8.07058	-0.377071	0.321768	-1.17187	0.241249	0.999829	Bcl2l2
ENSMUST00000022808	17.9536	0.303198	0.327371	0.926161	0.354362	0.999829	Pabpn1
ENSMUST00000022813	304.18	-0.122685	0.237291	-0.517025	0.605138	0.999829	Efs
ENSMUST00000022815	854.791	0.346448	0.230961	1.50003	0.133608	0.999829	Ngdn
ENSMUST00000022816	265.607	0.0188991	0.249815	0.0756526	0.939696	0.999829	Sub1
ENSMUST00000022821	217.261	0.235838	0.265631	0.887838	0.374628	0.999829	Dhrs4
ENSMUST00000022826	40.9491	0.699802	0.300984	2.32504	0.0200696	0.999829	Fitm1
ENSMUST00000022831	690.156	0.193701	0.232239	0.834059	0.404248	0.999829	Khnyn
ENSMUST00000022842	126.409	0.352988	0.324068	1.08924	0.276047	0.999829	Cct5
ENSMUST00000022849	1404.32	0.120069	0.20077	0.59804	0.549813	0.999829	Tars
ENSMUST00000022853	16.0407	0.0334019	0.326128	0.10242	0.918424	0.999829	C1qtnf3
ENSMUST00000022855	766.412	0.221749	0.240513	0.921984	0.356537	0.999829	Brix1
ENSMUST00000022865	386.802	-0.235235	0.270243	-0.870456	0.384051	0.999829	Mtdh
ENSMUST00000022867	3952	0.198589	0.255735	0.776541	0.43743	0.999829	Laptm4b
ENSMUST00000022871	629.384	-0.202916	0.259761	-0.781165	0.434706	0.999829	Sdc2
ENSMUST00000022875	676.608	-0.0321778	0.214503	-0.150011	0.880756	0.999829	Ank
ENSMUST00000022881	188.424	0.0196881	0.265196	0.0742396	0.94082	0.999829	Fam134b
ENSMUST00000022890	3884.93	-0.00190634	0.218616	-0.00872004	0.993043	0.999829	Rnf19a
ENSMUST00000022894	1379.55	0.212516	0.253965	0.836791	0.40271	0.999829	Ywhaz
ENSMUST00000022901	230.412	-0.253029	0.231122	-1.09478	0.273611	0.999829	Rrm2b
ENSMUST00000022904	1660.97	0.308359	0.207933	1.48297	0.138083	0.999829	Atp6v1c1
ENSMUST00000022908	484.92	-0.0822809	0.206879	-0.397726	0.690832	0.999829	Slc25a32
ENSMUST00000022909	1273.68	0.233138	0.243215	0.958569	0.337776	0.999829	Dcaf13
ENSMUST00000022913	20.9618	0.0999555	0.316266	0.316049	0.751966	0.999829	Dcstamp
ENSMUST00000022921	20.411	-0.313725	0.325404	-0.964111	0.33499	0.999829	Angpt1
ENSMUST00000022925	2967.03	0.216017	0.203928	1.05928	0.289471	0.999829	Eif3h
ENSMUST00000022927	4206.54	-0.0811045	0.190627	-0.425461	0.6705	0.999829	Rad21
ENSMUST00000022945	322.96	0.226732	0.232994	0.973124	0.330492	0.999829	Shcbp1
ENSMUST00000022952	747.128	0.150394	0.267607	0.561996	0.574119	0.999829	Osr2
ENSMUST00000022953	10.0673	-0.252196	0.327894	-0.769139	0.441811	0.999829	Fam135b
ENSMUST00000022954	2364.78	0.146771	0.219444	0.668831	0.503603	0.999829	Khdrbs3
ENSMUST00000022960	3672.84	0.120688	0.228926	0.527193	0.598059	0.999829	Eif3e
ENSMUST00000022962	1620.42	0.224018	0.218297	1.0262	0.304795	0.999829	Emc2
ENSMUST00000022964	644.338	0.0677881	0.218456	0.310305	0.756329	0.999829	Ebag9
ENSMUST00000022976	1299.63	-0.193329	0.209501	-0.922807	0.356108	0.999829	E430025E21Rik
ENSMUST00000022980	2024.29	0.433744	0.233527	1.85737	0.063259	0.999829	Ndufb9
ENSMUST00000022985	9.60748	-0.196366	0.32529	-0.603666	0.546066	0.999829	Klhl38
ENSMUST00000022986	535.764	-0.213223	0.230621	-0.924562	0.355194	0.999829	Fbxo32
ENSMUST00000022993	1870.61	0.122848	0.226218	0.543053	0.587094	0.999829	Derl1
ENSMUST00000023006	988.501	0.00684731	0.256437	0.0267017	0.978698	0.999829	Lrrc6
ENSMUST00000023036	1632.67	0.312549	0.226418	1.38041	0.167462	0.999829	Rbx1
ENSMUST00000023040	892.401	0.0246488	0.194061	0.127016	0.898928	0.999829	Slc25a17
ENSMUST00000023043	10.4284	0.110609	0.327773	0.337455	0.735774	0.999829	Adsl
ENSMUST00000023044	79.5671	-0.121261	0.279784	-0.433408	0.664718	0.999829	Fam83f
ENSMUST00000023048	803.416	0.101397	0.208121	0.487202	0.626115	0.999829	Mief1
ENSMUST00000023050	536.91	-0.0141818	0.207489	-0.0683494	0.945507	0.999829	Tab1
ENSMUST00000023055	100.449	-0.079419	0.24896	-0.319003	0.749724	0.999829	Dnal4
ENSMUST00000023061	1816.89	0.0654025	0.188933	0.346167	0.729217	0.999829	Josd1
ENSMUST00000023062	79.3175	0.599365	0.312319	1.91908	0.0549739	0.999829	Tomm22
ENSMUST00000023064	1316.97	0.2611	0.202369	1.29022	0.196975	0.999829	Cby1
ENSMUST00000023065	1812.32	0.0607426	0.192883	0.314919	0.752823	0.999829	Dmc1
ENSMUST00000023067	500.221	0.0661739	0.232165	0.28503	0.775621	0.999829	Ribc2
ENSMUST00000023068	7159.65	-0.0307519	0.205204	-0.14986	0.880875	0.999829	Smc1b
ENSMUST00000023069	1949.03	0.19618	0.212896	0.921484	0.356798	0.999829	Fam118a
ENSMUST00000023071	2010.99	0.178479	0.204647	0.87213	0.383138	0.999829	Samm50
ENSMUST00000023072	834.223	0.175092	0.220956	0.792429	0.42811	0.999829	Parvb
ENSMUST00000023075	12.7564	-0.242306	0.324751	-0.746127	0.455591	0.999829	C1qtnf6
ENSMUST00000023083	439.475	0.146188	0.220656	0.662517	0.50764	0.999829	Cyp2d22
ENSMUST00000023085	1170.61	0.390134	0.258496	1.50924	0.131236	0.999829	Ndufa6
ENSMUST00000023087	1162.43	0.0978248	0.247517	0.395225	0.692677	0.999829	Twf1
ENSMUST00000023088	408.119	0.0216619	0.224601	0.0964463	0.923166	0.999829	Naga
ENSMUST00000023089	77.1309	0.0288857	0.28545	0.101194	0.919397	0.999829	Wbp2nl
ENSMUST00000023095	32.5893	-0.279114	0.293013	-0.952564	0.340811	0.999829	Sept3
ENSMUST00000023099	3528.7	-0.0906469	0.194468	-0.466127	0.641125	0.999829	Slc38a2
ENSMUST00000023100	1892.5	-0.158437	0.226763	-0.69869	0.484746	0.999829	Srebf2
ENSMUST00000023101	33.7384	-0.352345	0.292391	-1.20505	0.228185	0.999829	Slc38a4
ENSMUST00000023104	902.67	0.202294	0.197849	1.02246	0.306561	0.999829	Rpap3
ENSMUST00000023113	697.41	0.224057	0.215171	1.0413	0.297736	0.999829	Polr3h
ENSMUST00000023116	2466.98	0.114364	0.184492	0.619888	0.535332	0.999829	Aco2
ENSMUST00000023117	221.949	0.367364	0.283615	1.29529	0.19522	0.999829	Phf5a
ENSMUST00000023119	1267.49	-0.109333	0.206454	-0.529573	0.596408	0.999829	Vdr
ENSMUST00000023128	241.474	-0.0755264	0.23368	-0.323205	0.74654	0.999829	Itga5
ENSMUST00000023132	93.4337	0.108779	0.253649	0.428857	0.668027	0.999829	Pde1b
ENSMUST00000023143	922.978	0.197558	0.247851	0.797084	0.425402	0.999829	Litaf
ENSMUST00000023147	8.7787	-0.170016	0.322534	-0.527125	0.598107	0.999829	Ciita
ENSMUST00000023150	3533.49	-0.011674	0.21685	-0.0538342	0.957067	0.999829	1810013L24Rik
ENSMUST00000023151	75.8213	-0.159254	0.270591	-0.58854	0.55617	0.999829	Bcl6
ENSMUST00000023154	111.454	-0.103458	0.278819	-0.371057	0.710595	0.999829	Cldn1
ENSMUST00000023156	191.516	-0.289708	0.248706	-1.16486	0.244075	0.999829	Il1rap
ENSMUST00000023157	1170.39	0.186714	0.198313	0.941509	0.346444	0.999829	Anks3
ENSMUST00000023165	2226.39	-0.233335	0.284223	-0.820958	0.41167	0.999829	Crebbp
ENSMUST00000023171	137.731	0.0450683	0.248789	0.181151	0.856249	0.999829	Hes1
ENSMUST00000023179	320.42	0.0612604	0.231703	0.264392	0.791478	0.999829	Zfp7
ENSMUST00000023191	426.178	0.389636	0.230738	1.68865	0.0912861	0.999829	Rogdi
ENSMUST00000023203	103.268	0.300643	0.251993	1.19306	0.232846	0.999829	Gpt
ENSMUST00000023210	2148.43	0.301449	0.208522	1.44564	0.148277	0.999829	Cyc1
ENSMUST00000023213	443.783	0.493752	0.238226	2.07262	0.0382079	0.999829	Hgh1
ENSMUST00000023214	66.0061	0.366741	0.322549	1.13701	0.255534	0.999829	Dgat1
ENSMUST00000023217	1899.77	0.199912	0.211558	0.944951	0.344684	0.999829	Bop1
ENSMUST00000023219	754.842	0.241852	0.248995	0.971313	0.331392	0.999829	Fbxl6
ENSMUST00000023220	442.462	0.376717	0.208695	1.80511	0.0710579	0.999829	Slc52a2
ENSMUST00000023225	3763.71	0.364054	0.18953	1.92083	0.0547537	0.999829	Grina
ENSMUST00000023231	1414.95	0.337441	0.206536	1.63381	0.102299	0.999829	Tsta3
ENSMUST00000023237	94.498	0.158374	0.288797	0.548393	0.583422	0.999829	Naprt
ENSMUST00000023238	183.133	0.0466278	0.230678	0.202134	0.839812	0.999829	Gsdmd
ENSMUST00000023243	12.3807	0.233623	0.327498	0.713356	0.475626	0.999829	Gpihbp1
ENSMUST00000023248	69.8201	-0.181459	0.325272	-0.55787	0.576933	0.999829	Ly6a
ENSMUST00000023259	163.418	-0.240147	0.250856	-0.957312	0.33841	0.999829	Lynx1
ENSMUST00000023265	27.6487	-0.458142	0.305678	-1.49877	0.133933	0.999829	Psca
ENSMUST00000023270	582.772	0.177764	0.232522	0.764507	0.444565	0.999829	Cep97
ENSMUST00000023271	82.7504	-0.183359	0.294746	-0.622092	0.533881	0.999829	Mroh4
ENSMUST00000023283	1498.35	0.06183	0.194145	0.318473	0.750127	0.999829	Lmf2
ENSMUST00000023291	1000.43	0.304091	0.224424	1.35499	0.175422	0.999829	Mapk8ip2
ENSMUST00000023295	1181.14	0.39738	0.243653	1.63092	0.102906	0.999829	Acr
ENSMUST00000023312	301.604	-0.108211	0.275029	-0.393452	0.693986	0.999829	Alcam
ENSMUST00000023329	6.56013	-0.355895	0.317319	-1.12157	0.262046	0.999829	Retnla
ENSMUST00000023330	395.843	0.297603	0.21245	1.40082	0.161269	0.999829	Morc1
ENSMUST00000023334	867.359	0.177456	0.268803	0.66017	0.509145	0.999829	Pvrl3
ENSMUST00000023335	467.863	0.0441349	0.264613	0.16679	0.867535	0.999829	Pvrl3
ENSMUST00000023339	11.3141	-0.18991	0.327741	-0.579452	0.562284	0.999829	Gcsam
ENSMUST00000023343	45.8765	0.140616	0.298617	0.470891	0.637719	0.999829	Atg3
ENSMUST00000023344	185.504	0.0843987	0.278281	0.303286	0.761672	0.999829	Slc35a5
ENSMUST00000023351	102.508	0.135311	0.280673	0.482095	0.629739	0.999829	Mzt2
ENSMUST00000023352	1320.23	-0.107743	0.209308	-0.514759	0.606722	0.999829	Prkdc
ENSMUST00000023353	1541.77	0.0431728	0.2217	0.194735	0.8456	0.999829	Mcm4
ENSMUST00000023356	57.167	-0.162797	0.310187	-0.524834	0.599699	0.999829	Snai2
ENSMUST00000023361	64.0351	0.35008	0.27987	1.25087	0.210984	0.999829	Pdxdc1
ENSMUST00000023363	1905.27	-0.0192163	0.191225	-0.100491	0.919955	0.999829	Rrn3
ENSMUST00000023365	8.5741	0.216778	0.323563	0.669972	0.502876	0.999829	Bfar
ENSMUST00000023391	9.16416	0.43111	0.320559	1.34487	0.178667	0.999829	Mrpl40
ENSMUST00000023396	513.34	0.50469	0.203777	2.47668	0.0132611	0.999829	Pmm2
ENSMUST00000023400	1732.75	0.442696	0.284182	1.55779	0.119283	0.999829	Tmem114
ENSMUST00000023407	8.71575	0.175136	0.323894	0.54072	0.588701	0.999829	Mina
ENSMUST00000023426	253.736	0.0534702	0.264267	0.202334	0.839656	0.999829	Cldnd1
ENSMUST00000023431	958.185	-0.0399722	0.193121	-0.20698	0.836026	0.999829	Tbc1d23
ENSMUST00000023432	385.36	0.154494	0.231472	0.66744	0.504491	0.999829	Nit2
ENSMUST00000023435	51.7236	-0.130149	0.294076	-0.442569	0.658078	0.999829	Tmem45a
ENSMUST00000023437	50.2836	-0.361675	0.276969	-1.30583	0.191609	0.999829	Adgrg7
ENSMUST00000023449	1027.9	-0.161808	0.189725	-0.852853	0.393741	0.999829	Snap29
ENSMUST00000023452	100.436	0.0108056	0.266751	0.0405081	0.967688	0.999829	Ccdc116
ENSMUST00000023453	1344.15	0.475492	0.222437	2.13765	0.0325454	0.999829	Sdf2l1
ENSMUST00000023457	208.193	-0.324985	0.225416	-1.44171	0.149385	0.999829	Senp5
ENSMUST00000023460	833.758	0.24749	0.247476	1.00006	0.317283	0.999829	Ncbp2
ENSMUST00000023464	42.8735	0.0514781	0.313192	0.164366	0.869443	0.999829	Mfi2
ENSMUST00000023467	2645.32	-0.0182545	0.182565	-0.0999895	0.920353	0.999829	Pak2
ENSMUST00000023468	1337.96	-0.0613346	0.284186	-0.215826	0.829124	0.999829	Spag6
ENSMUST00000023469	28.9245	0.0808115	0.30963	0.260994	0.794097	0.999829	NA
ENSMUST00000023478	342.325	0.197703	0.251961	0.784655	0.432656	0.999829	Igsf11
ENSMUST00000023487	1303.17	-0.218712	0.251034	-0.871244	0.383621	0.999829	Arhgap31
ENSMUST00000023491	1133.36	0.100621	0.193828	0.519126	0.603673	0.999829	Lrch3
ENSMUST00000023497	860.26	0.0498654	0.196179	0.254183	0.799354	0.999829	Lmln
ENSMUST00000023501	258.245	0.251328	0.273245	0.919792	0.357681	0.999829	Maats1
ENSMUST00000023502	2496.7	0.12382	0.197728	0.626212	0.531176	0.999829	Snx4
ENSMUST00000023504	6.91391	0.086533	0.319419	0.270907	0.786462	0.999829	Nr1i2
ENSMUST00000023507	1386.96	-0.0662736	0.19425	-0.341177	0.73297	0.999829	Gsk3b
ENSMUST00000023509	1664.78	-0.082609	0.192806	-0.428457	0.668318	0.999829	Klhl24
ENSMUST00000023510	7.52141	0.251004	0.325556	0.771003	0.440705	0.999829	Umps
ENSMUST00000023514	7.46897	0.443237	0.32259	1.374	0.169443	0.999829	Ndufb4
ENSMUST00000023525	1539.35	0.0689634	0.189046	0.364797	0.715263	0.999829	Gtf2e1
ENSMUST00000023531	26.7157	0.342714	0.318919	1.07461	0.282549	0.999829	Hcls1
ENSMUST00000023532	1024.98	0.144645	0.210971	0.685617	0.492955	0.999829	Ccdc14
ENSMUST00000023538	4316.68	-0.222482	0.18946	-1.1743	0.240277	0.999829	Mylk
ENSMUST00000023550	1585.88	0.290069	0.240101	1.20811	0.227004	0.999829	Pdia5
ENSMUST00000023554	59.9446	0.25781	0.285291	0.903675	0.366168	0.999829	Dirc2
ENSMUST00000023555	444.563	0.144892	0.227159	0.637845	0.523575	0.999829	Hspbap1
ENSMUST00000023559	31.0707	-0.0257611	0.297284	-0.086655	0.930946	0.999829	Ehhadh
ENSMUST00000023561	8538.14	0.0995952	0.218649	0.455503	0.648747	0.999829	Senp2
ENSMUST00000023562	382.443	0.316913	0.26169	1.21103	0.225886	0.999829	Tmem41a
ENSMUST00000023564	37.2688	-0.134991	0.307681	-0.438738	0.660851	0.999829	Tra2b
ENSMUST00000023570	110.61	-0.245783	0.314426	-0.781686	0.434399	0.999829	Btg3
ENSMUST00000023572	177.273	-0.275735	0.232134	-1.18782	0.234902	0.999829	Cxadr
ENSMUST00000023580	574.474	-0.143747	0.193408	-0.74323	0.457343	0.999829	Usp25
ENSMUST00000023583	239.196	0.0879202	0.238112	0.369239	0.71195	0.999829	Ahsg
ENSMUST00000023600	643.394	-0.172205	0.209818	-0.820737	0.411796	0.999829	Robo1
ENSMUST00000023601	7.69695	0.254779	0.324071	0.786183	0.43176	0.999829	St6gal1
ENSMUST00000023610	152.883	0.0985223	0.298217	0.33037	0.74112	0.999829	Adamts1
ENSMUST00000023611	1795.99	-0.383217	0.238457	-1.60707	0.108039	0.999829	Adamts5
ENSMUST00000023612	169.425	0.0784437	0.272991	0.287349	0.773845	0.999829	Ets2
ENSMUST00000023615	568.036	0.212237	0.227693	0.93212	0.351274	0.999829	Dscr3
ENSMUST00000023616	28.8366	-0.0735867	0.324312	-0.226901	0.820501	0.999829	Slc15a2
ENSMUST00000023629	918.16	0.0237463	0.247428	0.0959725	0.923542	0.999829	Pros1
ENSMUST00000023670	94.4869	0.119377	0.247334	0.482656	0.62934	0.999829	Clic6
ENSMUST00000023672	6.50621	-0.151117	0.322213	-0.468996	0.639072	0.999829	Rcan1
ENSMUST00000023686	1111.83	0.166423	0.209642	0.793846	0.427285	0.999829	Tmem50b
ENSMUST00000023687	6.70894	-0.267822	0.319187	-0.839076	0.401427	0.999829	Ifngr2
ENSMUST00000023689	140.698	-0.19562	0.234963	-0.832558	0.405094	0.999829	Ifnar1
ENSMUST00000023707	4092.3	0.481212	0.276966	1.73744	0.0823089	0.999829	Sod1
ENSMUST00000023722	30.6185	0.116551	0.318825	0.365563	0.714691	0.999829	Zfp641
ENSMUST00000023737	1343.66	0.0731816	0.250117	0.29259	0.769836	0.999829	Dhh
ENSMUST00000023747	811.289	0.036967	0.247345	0.149455	0.881195	0.999829	Nckap5l
ENSMUST00000023749	3309.03	0.340261	0.256622	1.32592	0.184865	0.999829	Tmbim6
ENSMUST00000023750	29.9553	0.192568	0.308116	0.624984	0.531982	0.999829	Faim2
ENSMUST00000023752	103.067	0.0956507	0.296661	0.322424	0.747131	0.999829	Aqp2
ENSMUST00000023758	21.1951	-0.291967	0.324197	-0.900584	0.36781	0.999829	Asic1
ENSMUST00000023759	2572.27	0.048678	0.1997	0.243756	0.80742	0.999829	Smarcd1
ENSMUST00000023760	518.898	0.174473	0.264535	0.659545	0.509546	0.999829	Gpd1
ENSMUST00000023761	483.534	0.336029	0.291171	1.15406	0.248475	0.999829	Cox14
ENSMUST00000023762	7.3163	-0.372715	0.323464	-1.15226	0.249213	0.999829	Cers5
ENSMUST00000023769	786.381	0.161362	0.263247	0.612967	0.539898	0.999829	Atf1
ENSMUST00000023774	169.002	0.476411	0.269872	1.76532	0.0775096	0.999829	Slc11a2
ENSMUST00000023775	8.20515	-0.0671064	0.316408	-0.212088	0.832038	0.999829	Cela1
ENSMUST00000023776	759.002	0.0342499	0.27447	0.124785	0.900693	0.999829	Slc4a8
ENSMUST00000023799	22.2995	0.145408	0.316169	0.459905	0.645585	0.999829	Krt79
ENSMUST00000023805	476.028	-0.0755211	0.226124	-0.333981	0.738394	0.999829	Csad
ENSMUST00000023807	1127.54	0.299328	0.288074	1.03907	0.298774	0.999829	Igfbp6
ENSMUST00000023809	3382.29	0.171578	0.237636	0.722018	0.470284	0.999829	Amhr2
ENSMUST00000023818	12.305	0.28391	0.327816	0.866066	0.386454	0.999829	Calcoco1
ENSMUST00000023828	925.605	0.0389985	0.230986	0.168835	0.865926	0.999829	Rttn
ENSMUST00000023829	176.489	0.331619	0.289037	1.14732	0.251248	0.999829	Cdkn1a
ENSMUST00000023830	1435.69	0.0656788	0.248563	0.264234	0.7916	0.999829	Nus1
ENSMUST00000023846	234.209	0.397834	0.258931	1.53645	0.124429	0.999829	Lrrc71
ENSMUST00000023856	125.002	0.586171	0.26461	2.21523	0.0267444	0.999829	Msrb2
ENSMUST00000023867	2139.07	0.278519	0.208142	1.33812	0.180858	0.999829	Rfc2
ENSMUST00000023869	91.6345	0.260347	0.304751	0.854294	0.392942	0.999829	Denr
ENSMUST00000023873	1160.57	0.298441	0.195309	1.52805	0.1265	0.999829	Prmt5
ENSMUST00000023913	639.511	0.223306	0.200693	1.11267	0.26585	0.999829	Wrb
ENSMUST00000023924	332.377	0.264176	0.215387	1.22652	0.220004	0.999829	Rpp14
ENSMUST00000023959	10.1724	0.133226	0.327854	0.406357	0.684481	0.999829	Grm2
ENSMUST00000023994	103.079	0.113817	0.296356	0.384056	0.700937	0.999829	Serping1
ENSMUST00000024005	14.2048	-0.118772	0.32607	-0.364253	0.715669	0.999829	Scg5
ENSMUST00000024011	151.211	-0.226015	0.256808	-0.880091	0.37881	0.999829	Kcnk5
ENSMUST00000024031	222.309	0.00320533	0.254399	0.0125996	0.989947	0.999829	Acy1
ENSMUST00000024032	70.2604	0.552568	0.310903	1.7773	0.0755191	0.999829	9530002B09Rik
ENSMUST00000024042	2152.58	0.327954	0.219346	1.49514	0.134877	0.999829	Creld2
ENSMUST00000024044	16.0922	-0.204215	0.324255	-0.629797	0.528828	0.999829	Cd4
ENSMUST00000024047	702.13	0.225963	0.269975	0.836976	0.402606	0.999829	Twf2
ENSMUST00000024078	17.2923	0.155424	0.327573	0.474471	0.635164	0.999829	March5
ENSMUST00000024107	1646.88	0.136232	0.268967	0.5065	0.612505	0.999829	Wfdc1
ENSMUST00000024112	61.759	0.333835	0.284156	1.17483	0.240061	0.999829	Mx2
ENSMUST00000024119	730.851	0.220971	0.263985	0.837058	0.40256	0.999829	Trip6
ENSMUST00000024123	1426.49	0.158726	0.21498	0.738325	0.460317	0.999829	Agap3
ENSMUST00000024238	81.1228	-0.27352	0.277639	-0.985165	0.324543	0.999829	Celsr3
ENSMUST00000024260	394.424	0.307804	0.243686	1.26312	0.206548	0.999829	Pcbp4
ENSMUST00000024270	250.904	-0.16869	0.253482	-0.665492	0.505736	0.999829	Cdca3
ENSMUST00000024338	21.316	0.283881	0.327386	0.867116	0.385879	0.999829	Fam132a
ENSMUST00000024518	12.7389	0.323866	0.322257	1.00499	0.314899	0.999829	Rhebl1
ENSMUST00000024572	617.316	-0.0419328	0.206451	-0.203112	0.839048	0.999829	Rsph3b
ENSMUST00000024575	2761.46	-0.172744	0.207399	-0.832908	0.404897	0.999829	Rps6ka2
ENSMUST00000024594	94.8643	0.469965	0.309671	1.51763	0.129108	0.999829	Agpat4
ENSMUST00000024595	6.55555	-0.145437	0.321335	-0.452604	0.650834	0.999829	Slc22a3
ENSMUST00000024599	2079.69	-0.173831	0.252896	-0.68736	0.491856	0.999829	Igf2r
ENSMUST00000024620	771.806	-0.0383021	0.201913	-0.189696	0.849547	0.999829	Riok2
ENSMUST00000024627	964.905	-0.0894876	0.203618	-0.439487	0.660309	0.999829	Chd1
ENSMUST00000024657	13.9346	0.271333	0.32634	0.831441	0.405725	0.999829	Phf10
ENSMUST00000024660	1718.42	-0.134084	0.21872	-0.613039	0.53985	0.999829	Smoc2
ENSMUST00000024696	9.2733	-0.0263748	0.326216	-0.0808509	0.935561	0.999829	Mmp25
ENSMUST00000024697	9.68509	0.250726	0.327868	0.764715	0.444441	0.999829	Hcfc1r1
ENSMUST00000024702	83.1276	-0.190516	0.281469	-0.676861	0.498494	0.999829	Paqr4
ENSMUST00000024705	228.298	0.087382	0.231085	0.378138	0.705328	0.999829	Slc25a27
ENSMUST00000024706	186.654	0.322141	0.283598	1.13591	0.255996	0.999829	Pla2g7
ENSMUST00000024708	410.184	0.0126343	0.23935	0.0527861	0.957902	0.999829	Tnfrsf21
ENSMUST00000024709	3243.37	-0.219158	0.200164	-1.09489	0.273564	0.999829	Cd2ap
ENSMUST00000024717	2029.86	0.0929158	0.232648	0.399384	0.68961	0.999829	Tbc1d5
ENSMUST00000024724	4168.29	0.173493	0.296384	0.585364	0.558303	0.999829	Crisp2
ENSMUST00000024725	386.843	-0.140959	0.265231	-0.531457	0.595102	0.999829	Efhb
ENSMUST00000024727	2533.16	0.0631803	0.188325	0.335485	0.737259	0.999829	Cdc5l
ENSMUST00000024731	571.542	0.278106	0.258706	1.07499	0.28238	0.999829	Spats1
ENSMUST00000024733	584.183	0.0134564	0.193769	0.0694455	0.944635	0.999829	Aars2
ENSMUST00000024736	286.866	-0.0593986	0.207103	-0.286807	0.77426	0.999829	Sgol1
ENSMUST00000024739	4880.68	0.358425	0.255574	1.40243	0.160786	0.999829	Hsp90ab1
ENSMUST00000024742	103.409	0.431254	0.236829	1.82095	0.0686141	0.999829	Nfkbie
ENSMUST00000024749	852.493	0.028297	0.205237	0.137874	0.89034	0.999829	Polh
ENSMUST00000024755	84.0535	-0.262043	0.259098	-1.01136	0.311842	0.999829	Clic5
ENSMUST00000024761	22.0602	0.148584	0.327593	0.453563	0.650143	0.999829	Fbxl17
ENSMUST00000024762	278.704	0.384735	0.263561	1.45976	0.144357	0.999829	Rsph9
ENSMUST00000024766	424.618	0.279751	0.229093	1.22112	0.222039	0.999829	Rrp36
ENSMUST00000024773	64.9115	0.0786035	0.285368	0.275446	0.782974	0.999829	Prph2
ENSMUST00000024774	16.684	0.450631	0.325814	1.38309	0.166636	0.999829	Guca1b
ENSMUST00000024779	538.807	0.0715263	0.209846	0.340851	0.733216	0.999829	Usp49
ENSMUST00000024783	1269.99	0.0555931	0.189572	0.293256	0.769326	0.999829	Bysl
ENSMUST00000024802	196.545	0.389323	0.282063	1.38027	0.167504	0.999829	Ppil1
ENSMUST00000024811	1158.61	0.0587411	0.206912	0.283895	0.776491	0.999829	Pim1
ENSMUST00000024816	352.364	0.0267576	0.203187	0.131689	0.89523	0.999829	Cmtr1
ENSMUST00000024823	171.89	0.0922051	0.280587	0.328614	0.742447	0.999829	Glo1
ENSMUST00000024829	240.237	0.0904396	0.256061	0.353195	0.723942	0.999829	Abcg1
ENSMUST00000024832	16811.1	0.301824	0.234743	1.28576	0.198527	0.999829	Rsph1
ENSMUST00000024839	633.308	-0.156155	0.229811	-0.679492	0.496826	0.999829	Sik1
ENSMUST00000024840	122.92	-0.430416	0.281276	-1.53023	0.125961	0.999829	Arhgap28
ENSMUST00000024846	14.455	-0.444432	0.327018	-1.35904	0.174132	0.999829	Myl12a
ENSMUST00000024849	55.1571	-0.121585	0.271987	-0.447023	0.654858	0.999829	Emilin2
ENSMUST00000024851	984.839	0.173279	0.210529	0.823062	0.410473	0.999829	Ndc80
ENSMUST00000024854	500.468	-0.12639	0.198264	-0.637485	0.523809	0.999829	Clip4
ENSMUST00000024857	459.248	-0.217416	0.243231	-0.893868	0.371393	0.999829	Lbh
ENSMUST00000024858	18.8311	0.305647	0.327154	0.934262	0.350169	0.999829	Galnt14
ENSMUST00000024860	202.43	0.0657929	0.224947	0.292482	0.769918	0.999829	Ehd3
ENSMUST00000024866	304.278	-0.171073	0.234164	-0.730567	0.465044	0.999829	Xdh
ENSMUST00000024869	2697.71	-0.0327596	0.202604	-0.161693	0.871548	0.999829	Spast
ENSMUST00000024873	1627.7	0.00213483	0.257415	0.00829333	0.993383	0.999829	Yipf4
ENSMUST00000024880	735.554	-0.0326486	0.247243	-0.132051	0.894944	0.999829	Vit
ENSMUST00000024882	1475.15	0.114398	0.195492	0.58518	0.558427	0.999829	Ttc27
ENSMUST00000024884	521.698	-0.0755937	0.205112	-0.368548	0.712465	0.999829	Eif2ak2
ENSMUST00000024885	2469.82	-0.0395736	0.18924	-0.209119	0.834355	0.999829	Cebpz
ENSMUST00000024887	1208.28	0.142027	0.203145	0.699141	0.484464	0.999829	Ndufaf7
ENSMUST00000024894	346.653	-0.10175	0.260218	-0.391018	0.695784	0.999829	Cyp1b1
ENSMUST00000024897	5346.42	0.0981464	0.231456	0.424039	0.671537	0.999829	Vapa
ENSMUST00000024906	1736.44	-0.177807	0.205843	-0.863801	0.387697	0.999829	Twsg1
ENSMUST00000024916	236.836	-0.345377	0.300051	-1.15106	0.249707	0.999829	Lhcgr
ENSMUST00000024928	278.549	0.173408	0.29846	0.581008	0.561235	0.999829	Prss21
ENSMUST00000024931	57.7189	-0.34767	0.294288	-1.18139	0.237447	0.999829	Tbc1d24
ENSMUST00000024932	26.7618	0.422622	0.327645	1.28988	0.197094	0.999829	Atp6v0c
ENSMUST00000024944	33.9938	-0.255121	0.300111	-0.850088	0.395276	0.999829	Slc3a1
ENSMUST00000024946	332.633	0.295658	0.274325	1.07777	0.281138	0.999829	Eci1
ENSMUST00000024954	3555.47	-0.132604	0.218128	-0.607915	0.543244	0.999829	Epas1
ENSMUST00000024956	269.306	-0.305411	0.260759	-1.17124	0.241503	0.999829	Rhoq
ENSMUST00000024957	650.03	0.423991	0.220233	1.92519	0.054205	0.999829	Pigf
ENSMUST00000024958	3422.94	0.049557	0.24542	0.201927	0.839974	0.999829	Caskin1
ENSMUST00000024959	108.739	0.199546	0.271767	0.734255	0.462793	0.999829	Cript
ENSMUST00000024967	525.488	0.398414	0.242152	1.6453	0.0999075	0.999829	Msh2
ENSMUST00000024970	600.881	0.41391	0.284323	1.45578	0.145455	0.999829	Gtf2a1l
ENSMUST00000024972	1469.7	0.132318	0.223748	0.591371	0.554272	0.999829	Meiob
ENSMUST00000024976	17.1225	0.0343503	0.327653	0.104837	0.916505	0.999829	Spsb3
ENSMUST00000024981	923.495	-0.107156	0.193393	-0.554084	0.579521	0.999829	Hn1l
ENSMUST00000024983	174.056	-0.0456766	0.320889	-0.142344	0.886809	0.999829	Ift140
ENSMUST00000024984	156.056	-0.114329	0.243728	-0.469085	0.639009	0.999829	Tmem204
ENSMUST00000024988	189.793	-0.476927	0.246411	-1.9355	0.0529295	0.999829	C3
ENSMUST00000025002	207.06	-0.00418931	0.289081	-0.0144918	0.988438	0.999829	Tekt4
ENSMUST00000025003	889.76	0.113888	0.233727	0.487269	0.626068	0.999829	Sox8
ENSMUST00000025007	35.3415	-0.19298	0.301494	-0.64008	0.522121	0.999829	Nme4
ENSMUST00000025010	992.856	0.186073	0.256426	0.725638	0.468061	0.999829	Tmem8
ENSMUST00000025014	38.4029	0.314777	0.314833	0.99982	0.317398	0.999829	Mrpl28
ENSMUST00000025027	11.6268	0.383043	0.326203	1.17425	0.240296	0.999829	Cuta
ENSMUST00000025040	10.2092	0.36519	0.325834	1.12078	0.262379	0.999829	NA
ENSMUST00000025048	12.8291	-0.189263	0.326591	-0.579509	0.562246	0.999829	1700061G19Rik
ENSMUST00000025050	2156.55	0.407611	0.230744	1.76651	0.0773107	0.999829	Nudt3
ENSMUST00000025053	1788.76	0.109001	0.190951	0.570831	0.568114	0.999829	Mllt1
ENSMUST00000025064	9.83343	-0.455398	0.327002	-1.39265	0.163726	0.999829	Pdzph1
ENSMUST00000025075	355.352	0.266494	0.241555	1.10324	0.269922	0.999829	Bambi
ENSMUST00000025077	697.969	0.00926359	0.196218	0.0472107	0.962345	0.999829	Mtpap
ENSMUST00000025081	486.967	-0.0283983	0.220552	-0.12876	0.897547	0.999829	Zeb1
ENSMUST00000025083	1051.81	-0.210003	0.27872	-0.753456	0.451176	0.999829	Kif5b
ENSMUST00000025092	45.2335	0.454224	0.321792	1.41155	0.158084	0.999829	Tmem178
ENSMUST00000025093	117.744	0.0987688	0.251193	0.393198	0.694173	0.999829	Thumpd2
ENSMUST00000025101	1124.72	0.205311	0.214024	0.959292	0.337412	0.999829	Dync2li1
ENSMUST00000025106	839.109	0.299853	0.209437	1.43171	0.152228	0.999829	Polr2d
ENSMUST00000025120	2540.98	0.0784693	0.190189	0.412586	0.67991	0.999829	Elp2
ENSMUST00000025137	2928.28	0.241241	0.220811	1.09252	0.274603	0.999829	Thoc1
ENSMUST00000025144	24.5745	0.443997	0.316868	1.40121	0.161152	0.999829	NA
ENSMUST00000025160	25.8633	-0.0961372	0.327482	-0.293565	0.76909	0.999829	Ccdc178
ENSMUST00000025161	1756.8	0.246715	0.246251	1.00188	0.3164	0.999829	Tapbp
ENSMUST00000025166	17.6025	0.0826246	0.32764	0.252181	0.800901	0.999829	Cdh2
ENSMUST00000025170	694.704	0.201822	0.207743	0.971501	0.331299	0.999829	Wdr46
ENSMUST00000025177	2016.15	0.00819934	0.189119	0.0433555	0.965418	0.999829	Trappc8
ENSMUST00000025178	209.314	0.226987	0.244694	0.927637	0.353596	0.999829	Vps52
ENSMUST00000025183	14.8876	0.0874395	0.325933	0.268274	0.788488	0.999829	Ring1
ENSMUST00000025202	16.1295	0.00447463	0.327228	0.0136744	0.98909	0.999829	Kcnc1
ENSMUST00000025204	1302.59	0.272669	0.237666	1.14728	0.251267	0.999829	Pfdn1
ENSMUST00000025208	977.859	0.035449	0.188924	0.187636	0.851162	0.999829	Dnajc18
ENSMUST00000025209	75.3773	0.355948	0.270884	1.31403	0.188837	0.999829	Spata24
ENSMUST00000025211	15.426	-0.109449	0.323288	-0.338551	0.734948	0.999829	Mzb1
ENSMUST00000025215	1434.68	0.207547	0.21317	0.973621	0.330245	0.999829	Sil1
ENSMUST00000025217	4109.24	0.139405	0.195983	0.711313	0.47689	0.999829	Hspa9
ENSMUST00000025218	3422.22	-0.0552981	0.200538	-0.27575	0.78274	0.999829	Etf1
ENSMUST00000025224	25.7922	-0.019713	0.320994	-0.0614124	0.951031	0.999829	Gfra3
ENSMUST00000025228	48.6916	0.369694	0.274746	1.34558	0.178437	0.999829	Cdc23
ENSMUST00000025234	125.787	-0.113493	0.232958	-0.487182	0.626129	0.999829	Epb41l4a
ENSMUST00000025236	471.258	0.0124451	0.229658	0.0541898	0.956784	0.999829	Stard4
ENSMUST00000025239	10.3351	0.101268	0.325629	0.310992	0.755807	0.999829	Bin1
ENSMUST00000025243	2921.32	-0.0429805	0.185142	-0.232149	0.816422	0.999829	Iws1
ENSMUST00000025249	12.2799	-0.249932	0.327154	-0.763959	0.444892	0.999829	Apom
ENSMUST00000025253	15.2437	-0.00834519	0.317432	-0.0262897	0.979026	0.999829	Prrc2a
ENSMUST00000025254	416.751	0.0676705	0.210033	0.322189	0.747309	0.999829	Lims2
ENSMUST00000025264	1702.85	0.166626	0.193965	0.859055	0.39031	0.999829	Wdr33
ENSMUST00000025270	2665.15	0.0921519	0.203702	0.452385	0.650992	0.999829	Riok3
ENSMUST00000025271	16.4475	-0.000922622	0.321093	-0.00287338	0.997707	0.999829	Pou5f1
ENSMUST00000025273	80.1452	0.0413747	0.254669	0.162465	0.87094	0.999829	Psors1c2
ENSMUST00000025278	21.6757	0.208168	0.32781	0.635027	0.525411	0.999829	Mrpl27
ENSMUST00000025279	534.93	-0.117794	0.229484	-0.5133	0.607741	0.999829	Npc1
ENSMUST00000025288	93.6654	-0.192855	0.245164	-0.786636	0.431495	0.999829	Zfp521
ENSMUST00000025290	612.99	-0.00281811	0.215814	-0.0130581	0.989581	0.999829	Impact
ENSMUST00000025293	2925.48	0.17879	0.241947	0.738964	0.459929	0.999829	Ndfip1
ENSMUST00000025295	109.203	-0.11312	0.261126	-0.433198	0.664871	0.999829	Spry4
ENSMUST00000025311	67.9674	-0.24226	0.255043	-0.94988	0.342173	0.999829	Pcdh12
ENSMUST00000025314	2157.76	0.0628445	0.203809	0.30835	0.757816	0.999829	0610009O20Rik
ENSMUST00000025319	12.7103	-0.180184	0.327749	-0.549761	0.582483	0.999829	Rpp21
ENSMUST00000025350	1662.01	-0.063724	0.188393	-0.33825	0.735174	0.999829	Dcp2
ENSMUST00000025354	505.943	-0.357701	0.223051	-1.60367	0.108787	0.999829	Pggt1b
ENSMUST00000025356	12.1903	-0.312773	0.32712	-0.956139	0.339002	0.999829	Mal2
ENSMUST00000025357	1346.02	-0.147009	0.26808	-0.548378	0.583432	0.999829	Ap3s1
ENSMUST00000025358	52.0124	-0.140309	0.302777	-0.463408	0.643072	0.999829	Lvrn
ENSMUST00000025363	95.6587	-0.120494	0.254455	-0.473537	0.63583	0.999829	Hbegf
ENSMUST00000025364	1623.52	0.146009	0.20802	0.7019	0.482742	0.999829	Yipf5
ENSMUST00000025375	593.376	0.10062	0.283083	0.355442	0.722259	0.999829	Tcerg1
ENSMUST00000025385	1295.9	0.100351	0.200065	0.50159	0.615956	0.999829	Hsd17b4
ENSMUST00000025388	24.0278	0.399663	0.319845	1.24955	0.211464	0.999829	Ftmt
ENSMUST00000025393	402.293	-0.163656	0.275315	-0.59443	0.552225	0.999829	Smad4
ENSMUST00000025399	291.076	0.13342	0.250155	0.533351	0.593791	0.999829	Pmaip1
ENSMUST00000025403	96.8019	-0.22784	0.272171	-0.837122	0.402524	0.999829	Impa2
ENSMUST00000025404	493.168	0.319459	0.240581	1.32787	0.184222	0.999829	Cidea
ENSMUST00000025406	475.915	0.185908	0.203625	0.912992	0.361247	0.999829	Srfbp1
ENSMUST00000025408	2855.96	0.11995	0.18999	0.631351	0.527811	0.999829	Afg3l2
ENSMUST00000025411	202.734	0.328579	0.232859	1.41106	0.158226	0.999829	Slmo1
ENSMUST00000025418	923.443	0.448867	0.226587	1.981	0.0475917	0.999829	Psmg2
ENSMUST00000025419	468.761	-0.0962292	0.246319	-0.390668	0.696042	0.999829	Ppic
ENSMUST00000025421	1158.03	-0.0823845	0.204764	-0.40234	0.687434	0.999829	Seh1l
ENSMUST00000025425	3478.43	-0.0823919	0.250032	-0.329526	0.741758	0.999829	Cep192
ENSMUST00000025439	1692.3	0.117233	0.207561	0.564811	0.572203	0.999829	Me2
ENSMUST00000025444	2786.11	0.134126	0.193358	0.693666	0.487891	0.999829	Cxxc1
ENSMUST00000025462	866.709	0.38514	0.247923	1.55347	0.120311	0.999829	Rbfa
ENSMUST00000025468	9.80825	0.0776843	0.327873	0.236934	0.812708	0.999829	Pde6a
[truncated: 16,118 more rows]
