# Supplementary material for: An ancient germ cell-specific RNA-binding protein protects the germline from cryptic splice site poisoning
Source: eLife. 2019 Jan 24;8:e39304. doi: 10.7554/eLife.39304 (PMC6345566; doi:10.7554/eLife.39304)
Supplement: Figure 3—source data 2. [file elife-39304-fig3-data2.xlsx]

## Sheet: Sheet0
Input	Input Type	MGI Gene/Marker ID	Symbol	Name	Feature Type	MP ID	Term
Rbmxl2	current symbol	MGI:1923822	Rbmxl2	RNA binding motif protein, X-linked-like 2	protein coding gene
Gm597	current symbol	MGI:2685443	Gm597	predicted gene 597	protein coding gene
Tsga8	current symbol	MGI:1194903	Tsga8	testis specific gene A8	protein coding gene
Tg	current symbol	MGI:98733	Tg	thyroglobulin	protein coding gene	MP:0000208	decreased hematocrit
Tg	current symbol	MGI:98733	Tg	thyroglobulin	protein coding gene	MP:0000920	abnormal myelination
Tg	current symbol	MGI:98733	Tg	thyroglobulin	protein coding gene	MP:0001262	decreased body weight
Tg	current symbol	MGI:98733	Tg	thyroglobulin	protein coding gene	MP:0001265	decreased body size
Tg	current symbol	MGI:98733	Tg	thyroglobulin	protein coding gene	MP:0001577	anemia
Tg	current symbol	MGI:98733	Tg	thyroglobulin	protein coding gene	MP:0001732	postnatal growth retardation
Tg	current symbol	MGI:98733	Tg	thyroglobulin	protein coding gene	MP:0002175	decreased brain weight
Tg	current symbol	MGI:98733	Tg	thyroglobulin	protein coding gene	MP:0002427	disproportionate dwarf
Tg	current symbol	MGI:98733	Tg	thyroglobulin	protein coding gene	MP:0002492	decreased IgE level
Tg	current symbol	MGI:98733	Tg	thyroglobulin	protein coding gene	MP:0002764	short tibia
Tg	current symbol	MGI:98733	Tg	thyroglobulin	protein coding gene	MP:0002865	increased growth rate
Tg	current symbol	MGI:98733	Tg	thyroglobulin	protein coding gene	MP:0003109	short femur
Tg	current symbol	MGI:98733	Tg	thyroglobulin	protein coding gene	MP:0003408	increased width of hypertrophic chondrocyte zone
Tg	current symbol	MGI:98733	Tg	thyroglobulin	protein coding gene	MP:0003961	decreased lean body mass
Tg	current symbol	MGI:98733	Tg	thyroglobulin	protein coding gene	MP:0004509	abnormal pelvic girdle bone morphology
Tg	current symbol	MGI:98733	Tg	thyroglobulin	protein coding gene	MP:0004696	abnormal thyroid follicle morphology
Tg	current symbol	MGI:98733	Tg	thyroglobulin	protein coding gene	MP:0004697	abnormal thyroid follicular cell morphology
Tg	current symbol	MGI:98733	Tg	thyroglobulin	protein coding gene	MP:0004985	decreased osteoclast cell number
Tg	current symbol	MGI:98733	Tg	thyroglobulin	protein coding gene	MP:0005017	decreased B cell number
Tg	current symbol	MGI:98733	Tg	thyroglobulin	protein coding gene	MP:0005122	increased circulating thyroid-stimulating hormone level
Tg	current symbol	MGI:98733	Tg	thyroglobulin	protein coding gene	MP:0005355	enlarged thyroid gland
Tg	current symbol	MGI:98733	Tg	thyroglobulin	protein coding gene	MP:0005478	decreased circulating thyroxine level
Tg	current symbol	MGI:98733	Tg	thyroglobulin	protein coding gene	MP:0005479	decreased circulating triiodothyronine level
Tg	current symbol	MGI:98733	Tg	thyroglobulin	protein coding gene	MP:0008537	increased susceptibility to induced colitis
Tg	current symbol	MGI:98733	Tg	thyroglobulin	protein coding gene	MP:0014143	decreased body fat mass
Tg	current symbol	MGI:98733	Tg	thyroglobulin	protein coding gene	MP:0020354	increased endoplasmic reticulum stress
Fsip2	current symbol	MGI:2664111	Fsip2	fibrous sheath-interacting protein 2	protein coding gene
C1rb	current symbol	MGI:3779804	C1rb	complement component 1, r subcomponent B	protein coding gene
Cyr61	current symbol	MGI:88613	Cyr61	cysteine rich protein 61	protein coding gene	MP:0000267	abnormal heart development
Cyr61	current symbol	MGI:88613	Cyr61	cysteine rich protein 61	protein coding gene	MP:0000281	abnormal interventricular septum morphology
Cyr61	current symbol	MGI:88613	Cyr61	cysteine rich protein 61	protein coding gene	MP:0000286	abnormal mitral valve morphology
Cyr61	current symbol	MGI:88613	Cyr61	cysteine rich protein 61	protein coding gene	MP:0000299	failure of atrioventricular cushion closure
Cyr61	current symbol	MGI:88613	Cyr61	cysteine rich protein 61	protein coding gene	MP:0001648	abnormal apoptosis
Cyr61	current symbol	MGI:88613	Cyr61	cysteine rich protein 61	protein coding gene	MP:0001711	abnormal placenta morphology
Cyr61	current symbol	MGI:88613	Cyr61	cysteine rich protein 61	protein coding gene	MP:0001914	hemorrhage
Cyr61	current symbol	MGI:88613	Cyr61	cysteine rich protein 61	protein coding gene	MP:0002191	abnormal artery morphology
Cyr61	current symbol	MGI:88613	Cyr61	cysteine rich protein 61	protein coding gene	MP:0003333	liver fibrosis
Cyr61	current symbol	MGI:88613	Cyr61	cysteine rich protein 61	protein coding gene	MP:0004068	dilated dorsal aorta
Cyr61	current symbol	MGI:88613	Cyr61	cysteine rich protein 61	protein coding gene	MP:0004225	patent cardiac foramen ovale
Cyr61	current symbol	MGI:88613	Cyr61	cysteine rich protein 61	protein coding gene	MP:0004266	pale placenta
Cyr61	current symbol	MGI:88613	Cyr61	cysteine rich protein 61	protein coding gene	MP:0004560	abnormal chorionic plate morphology
Cyr61	current symbol	MGI:88613	Cyr61	cysteine rich protein 61	protein coding gene	MP:0004787	abnormal dorsal aorta morphology
Cyr61	current symbol	MGI:88613	Cyr61	cysteine rich protein 61	protein coding gene	MP:0005165	increased susceptibility to injury
Cyr61	current symbol	MGI:88613	Cyr61	cysteine rich protein 61	protein coding gene	MP:0005166	decreased susceptibility to injury
Cyr61	current symbol	MGI:88613	Cyr61	cysteine rich protein 61	protein coding gene	MP:0006043	decreased apoptosis
Cyr61	current symbol	MGI:88613	Cyr61	cysteine rich protein 61	protein coding gene	MP:0008007	abnormal cellular replicative senescence
Cyr61	current symbol	MGI:88613	Cyr61	cysteine rich protein 61	protein coding gene	MP:0008803	abnormal placental labyrinth vasculature morphology
Cyr61	current symbol	MGI:88613	Cyr61	cysteine rich protein 61	protein coding gene	MP:0009657	failure of chorioallantoic fusion
Cyr61	current symbol	MGI:88613	Cyr61	cysteine rich protein 61	protein coding gene	MP:0010402	ventricular septal defect
Cyr61	current symbol	MGI:88613	Cyr61	cysteine rich protein 61	protein coding gene	MP:0010404	ostium primum atrial septal defect
Cyr61	current symbol	MGI:88613	Cyr61	cysteine rich protein 61	protein coding gene	MP:0010413	complete atrioventricular septal defect
Cyr61	current symbol	MGI:88613	Cyr61	cysteine rich protein 61	protein coding gene	MP:0010607	common atrioventricular valve
Cyr61	current symbol	MGI:88613	Cyr61	cysteine rich protein 61	protein coding gene	MP:0011087	neonatal lethality, complete penetrance
Cyr61	current symbol	MGI:88613	Cyr61	cysteine rich protein 61	protein coding gene	MP:0011108	embryonic lethality during organogenesis, incomplete penetrance
Esco1	current symbol	MGI:1925055	Esco1	establishment of sister chromatid cohesion N-acetyltransferase 1	protein coding gene	MP:0000183	decreased circulating LDL cholesterol level
Esco1	current symbol	MGI:1925055	Esco1	establishment of sister chromatid cohesion N-acetyltransferase 1	protein coding gene	MP:0001262	decreased body weight
Esco1	current symbol	MGI:1925055	Esco1	establishment of sister chromatid cohesion N-acetyltransferase 1	protein coding gene	MP:0002942	decreased circulating alanine transaminase level
Esco1	current symbol	MGI:1925055	Esco1	establishment of sister chromatid cohesion N-acetyltransferase 1	protein coding gene	MP:0005179	decreased circulating cholesterol level
Esco1	current symbol	MGI:1925055	Esco1	establishment of sister chromatid cohesion N-acetyltransferase 1	protein coding gene	MP:0005419	decreased circulating serum albumin level
Esco1	current symbol	MGI:1925055	Esco1	establishment of sister chromatid cohesion N-acetyltransferase 1	protein coding gene	MP:0005567	decreased circulating total protein level
Esco1	current symbol	MGI:1925055	Esco1	establishment of sister chromatid cohesion N-acetyltransferase 1	protein coding gene	MP:0010025	decreased total body fat amount
Fam50b	current symbol	MGI:1351640	Fam50b	family with sequence similarity 50, member B	protein coding gene
Myf6	current symbol	MGI:97253	Myf6	myogenic factor 6	protein coding gene	MP:0000150	abnormal rib morphology
Myf6	current symbol	MGI:97253	Myf6	myogenic factor 6	protein coding gene	MP:0000153	rib bifurcation
Myf6	current symbol	MGI:97253	Myf6	myogenic factor 6	protein coding gene	MP:0000154	rib fusion
Myf6	current symbol	MGI:97253	Myf6	myogenic factor 6	protein coding gene	MP:0000737	abnormal myotome development
Myf6	current symbol	MGI:97253	Myf6	myogenic factor 6	protein coding gene	MP:0001688	abnormal somite development
Myf6	current symbol	MGI:97253	Myf6	myogenic factor 6	protein coding gene	MP:0001954	respiratory distress
Myf6	current symbol	MGI:97253	Myf6	myogenic factor 6	protein coding gene	MP:0002108	abnormal muscle morphology
Myf6	current symbol	MGI:97253	Myf6	myogenic factor 6	protein coding gene	MP:0002169	no abnormal phenotype detected
Myf6	current symbol	MGI:97253	Myf6	myogenic factor 6	protein coding gene	MP:0002280	abnormal intercostal muscle morphology
Myf6	current symbol	MGI:97253	Myf6	myogenic factor 6	protein coding gene	MP:0002823	abnormal rib development
Myf6	current symbol	MGI:97253	Myf6	myogenic factor 6	protein coding gene	MP:0003048	abnormal cervical vertebrae morphology
Myf6	current symbol	MGI:97253	Myf6	myogenic factor 6	protein coding gene	MP:0003939	abnormal myotome morphology
Myf6	current symbol	MGI:97253	Myf6	myogenic factor 6	protein coding gene	MP:0004672	short ribs
Myf6	current symbol	MGI:97253	Myf6	myogenic factor 6	protein coding gene	MP:0004677	truncated ribs
Myf6	current symbol	MGI:97253	Myf6	myogenic factor 6	protein coding gene	MP:0005247	abnormal extraocular muscle morphology
Myf6	current symbol	MGI:97253	Myf6	myogenic factor 6	protein coding gene	MP:0008148	abnormal sternocostal joint morphology
Myf6	current symbol	MGI:97253	Myf6	myogenic factor 6	protein coding gene	MP:0008277	abnormal sternum ossification
Myf6	current symbol	MGI:97253	Myf6	myogenic factor 6	protein coding gene	MP:0011087	neonatal lethality, complete penetrance
Slc39a8	current symbol	MGI:1914797	Slc39a8	solute carrier family 39 (metal ion transporter), member 8	protein coding gene	MP:0003345	decreased rib number
Slc39a8	current symbol	MGI:1914797	Slc39a8	solute carrier family 39 (metal ion transporter), member 8	protein coding gene	MP:0011100	preweaning lethality, complete penetrance
Zfp386	current symbol	MGI:1930708	Zfp386	zinc finger protein 386 (Kruppel-like)	protein coding gene
Pcbp3	frog, western clawed symbol	MGI:108202	Pcbp2	poly(rC) binding protein 2	protein coding gene	MP:0001262	decreased body weight
Pcbp3	frog, western clawed symbol	MGI:108202	Pcbp2	poly(rC) binding protein 2	protein coding gene	MP:0001914	hemorrhage
Pcbp3	frog, western clawed symbol	MGI:108202	Pcbp2	poly(rC) binding protein 2	protein coding gene	MP:0002169	no abnormal phenotype detected
Pcbp3	frog, western clawed symbol	MGI:108202	Pcbp2	poly(rC) binding protein 2	protein coding gene	MP:0011085	postnatal lethality, complete penetrance
Pcbp3	frog, western clawed symbol	MGI:108202	Pcbp2	poly(rC) binding protein 2	protein coding gene	MP:0011099	lethality throughout fetal growth and development, complete penetrance
Pcbp3	frog, western clawed symbol	MGI:108202	Pcbp2	poly(rC) binding protein 2	protein coding gene	MP:0011108	embryonic lethality during organogenesis, incomplete penetrance
Pcbp3	frog, western clawed symbol	MGI:108202	Pcbp2	poly(rC) binding protein 2	protein coding gene	MP:0011176	abnormal erythroblast morphology
Pcbp3	frog, western clawed symbol	MGI:108202	Pcbp2	poly(rC) binding protein 2	protein coding gene	MP:0011898	abnormal platelet cell number
Pcbp3	frog, western clawed symbol	MGI:108202	Pcbp2	poly(rC) binding protein 2	protein coding gene	MP:0013848	subcutaneous edema
Pcbp3	current symbol	MGI:1890470	Pcbp3	poly(rC) binding protein 3	protein coding gene
Nr4a1	current symbol	MGI:1352454	Nr4a1	nuclear receptor subfamily 4, group A, member 1	protein coding gene	MP:0001619	abnormal vascular permeability
Nr4a1	current symbol	MGI:1352454	Nr4a1	nuclear receptor subfamily 4, group A, member 1	protein coding gene	MP:0002169	no abnormal phenotype detected
Nr4a1	current symbol	MGI:1352454	Nr4a1	nuclear receptor subfamily 4, group A, member 1	protein coding gene	MP:0003721	increased tumor growth/size
Nr4a1	current symbol	MGI:1352454	Nr4a1	nuclear receptor subfamily 4, group A, member 1	protein coding gene	MP:0008735	increased susceptibility to endotoxin shock
Nr4a1	current symbol	MGI:1352454	Nr4a1	nuclear receptor subfamily 4, group A, member 1	protein coding gene	MP:0009671	abnormal uterus physiology
Nr4a1	current symbol	MGI:1352454	Nr4a1	nuclear receptor subfamily 4, group A, member 1	protein coding gene	MP:0013026	decreased Ly6C low monocyte number
Cul4a	current symbol	MGI:1914487	Cul4a	cullin 4A	protein coding gene	MP:0000208	decreased hematocrit
Cul4a	current symbol	MGI:1914487	Cul4a	cullin 4A	protein coding gene	MP:0000222	decreased neutrophil cell number
Cul4a	current symbol	MGI:1914487	Cul4a	cullin 4A	protein coding gene	MP:0000223	decreased monocyte cell number
Cul4a	current symbol	MGI:1914487	Cul4a	cullin 4A	protein coding gene	MP:0000333	decreased bone marrow cell number
Cul4a	current symbol	MGI:1914487	Cul4a	cullin 4A	protein coding gene	MP:0000352	decreased cell proliferation
Cul4a	current symbol	MGI:1914487	Cul4a	cullin 4A	protein coding gene	MP:0000479	abnormal enterocyte morphology
Cul4a	current symbol	MGI:1914487	Cul4a	cullin 4A	protein coding gene	MP:0000689	abnormal spleen morphology
Cul4a	current symbol	MGI:1914487	Cul4a	cullin 4A	protein coding gene	MP:0000694	spleen hypoplasia
Cul4a	current symbol	MGI:1914487	Cul4a	cullin 4A	protein coding gene	MP:0000706	small thymus
Cul4a	current symbol	MGI:1914487	Cul4a	cullin 4A	protein coding gene	MP:0001147	small testis
Cul4a	current symbol	MGI:1914487	Cul4a	cullin 4A	protein coding gene	MP:0001156	abnormal spermatogenesis
Cul4a	current symbol	MGI:1914487	Cul4a	cullin 4A	protein coding gene	MP:0001262	decreased body weight
Cul4a	current symbol	MGI:1914487	Cul4a	cullin 4A	protein coding gene	MP:0001606	impaired hematopoiesis
Cul4a	current symbol	MGI:1914487	Cul4a	cullin 4A	protein coding gene	MP:0001923	reduced female fertility
Cul4a	current symbol	MGI:1914487	Cul4a	cullin 4A	protein coding gene	MP:0001925	male infertility
Cul4a	current symbol	MGI:1914487	Cul4a	cullin 4A	protein coding gene	MP:0001935	decreased litter size
Cul4a	current symbol	MGI:1914487	Cul4a	cullin 4A	protein coding gene	MP:0002083	premature death
Cul4a	current symbol	MGI:1914487	Cul4a	cullin 4A	protein coding gene	MP:0002123	abnormal definitive hematopoiesis
Cul4a	current symbol	MGI:1914487	Cul4a	cullin 4A	protein coding gene	MP:0002227	abnormal spleen capsule morphology
Cul4a	current symbol	MGI:1914487	Cul4a	cullin 4A	protein coding gene	MP:0002675	asthenozoospermia
Cul4a	current symbol	MGI:1914487	Cul4a	cullin 4A	protein coding gene	MP:0002687	oligozoospermia
Cul4a	current symbol	MGI:1914487	Cul4a	cullin 4A	protein coding gene	MP:0003179	thrombocytopenia
Cul4a	current symbol	MGI:1914487	Cul4a	cullin 4A	protein coding gene	MP:0004001	decreased hepatocyte proliferation
Cul4a	current symbol	MGI:1914487	Cul4a	cullin 4A	protein coding gene	MP:0004045	abnormal cell cycle checkpoint function
Cul4a	current symbol	MGI:1914487	Cul4a	cullin 4A	protein coding gene	MP:0004504	decreased incidence of tumors by UV induction
Cul4a	current symbol	MGI:1914487	Cul4a	cullin 4A	protein coding gene	MP:0004810	decreased hematopoietic stem cell number
Cul4a	current symbol	MGI:1914487	Cul4a	cullin 4A	protein coding gene	MP:0004841	abnormal small intestine crypts of Lieberkuhn morphology
Cul4a	current symbol	MGI:1914487	Cul4a	cullin 4A	protein coding gene	MP:0004852	decreased testis weight
Cul4a	current symbol	MGI:1914487	Cul4a	cullin 4A	protein coding gene	MP:0004930	small epididymis
Cul4a	current symbol	MGI:1914487	Cul4a	cullin 4A	protein coding gene	MP:0004953	decreased spleen weight
Cul4a	current symbol	MGI:1914487	Cul4a	cullin 4A	protein coding gene	MP:0005016	decreased lymphocyte cell number
Cul4a	current symbol	MGI:1914487	Cul4a	cullin 4A	protein coding gene	MP:0005159	azoospermia
Cul4a	current symbol	MGI:1914487	Cul4a	cullin 4A	protein coding gene	MP:0005165	increased susceptibility to injury
Cul4a	current symbol	MGI:1914487	Cul4a	cullin 4A	protein coding gene	MP:0005169	abnormal male meiosis
Cul4a	current symbol	MGI:1914487	Cul4a	cullin 4A	protein coding gene	MP:0006379	abnormal spermatocyte morphology
Cul4a	current symbol	MGI:1914487	Cul4a	cullin 4A	protein coding gene	MP:0006380	abnormal spermatid morphology
Cul4a	current symbol	MGI:1914487	Cul4a	cullin 4A	protein coding gene	MP:0008057	abnormal DNA replication
Cul4a	current symbol	MGI:1914487	Cul4a	cullin 4A	protein coding gene	MP:0008058	abnormal DNA repair
Cul4a	current symbol	MGI:1914487	Cul4a	cullin 4A	protein coding gene	MP:0008246	abnormal leukocyte morphology
Cul4a	current symbol	MGI:1914487	Cul4a	cullin 4A	protein coding gene	MP:0008280	abnormal male germ cell apoptosis
Cul4a	current symbol	MGI:1914487	Cul4a	cullin 4A	protein coding gene	MP:0008410	increased cellular sensitivity to ultraviolet irradiation
Cul4a	current symbol	MGI:1914487	Cul4a	cullin 4A	protein coding gene	MP:0008477	decreased spleen red pulp amount
Cul4a	current symbol	MGI:1914487	Cul4a	cullin 4A	protein coding gene	MP:0008479	decreased spleen white pulp amount
Cul4a	current symbol	MGI:1914487	Cul4a	cullin 4A	protein coding gene	MP:0008866	chromosomal instability
Cul4a	current symbol	MGI:1914487	Cul4a	cullin 4A	protein coding gene	MP:0008885	increased enterocyte apoptosis
Cul4a	current symbol	MGI:1914487	Cul4a	cullin 4A	protein coding gene	MP:0008892	abnormal sperm flagellum morphology
Cul4a	current symbol	MGI:1914487	Cul4a	cullin 4A	protein coding gene	MP:0009230	abnormal sperm head morphology
Cul4a	current symbol	MGI:1914487	Cul4a	cullin 4A	protein coding gene	MP:0010948	abnormal double-strand DNA break repair
Cul4a	current symbol	MGI:1914487	Cul4a	cullin 4A	protein coding gene	MP:0014078	small intestinal villus atrophy
Cul4a	current symbol	MGI:1914487	Cul4a	cullin 4A	protein coding gene	MP:0020550	multinucleated giant male germ cells
Cd19	current symbol	MGI:88319	Cd19	CD19 antigen	protein coding gene	MP:0000222	decreased neutrophil cell number
Cd19	current symbol	MGI:88319	Cd19	CD19 antigen	protein coding gene	MP:0000921	demyelination
Cd19	current symbol	MGI:88319	Cd19	CD19 antigen	protein coding gene	MP:0001245	thick dermal layer
Cd19	current symbol	MGI:88319	Cd19	CD19 antigen	protein coding gene	MP:0001800	abnormal humoral immune response
Cd19	current symbol	MGI:88319	Cd19	CD19 antigen	protein coding gene	MP:0001806	decreased IgM level
Cd19	current symbol	MGI:88319	Cd19	CD19 antigen	protein coding gene	MP:0001807	decreased IgA level
Cd19	current symbol	MGI:88319	Cd19	CD19 antigen	protein coding gene	MP:0002144	abnormal B cell differentiation
Cd19	current symbol	MGI:88319	Cd19	CD19 antigen	protein coding gene	MP:0002169	no abnormal phenotype detected
Cd19	current symbol	MGI:88319	Cd19	CD19 antigen	protein coding gene	MP:0002459	abnormal B cell physiology
Cd19	current symbol	MGI:88319	Cd19	CD19 antigen	protein coding gene	MP:0002490	abnormal immunoglobulin level
Cd19	current symbol	MGI:88319	Cd19	CD19 antigen	protein coding gene	MP:0002492	decreased IgE level
Cd19	current symbol	MGI:88319	Cd19	CD19 antigen	protein coding gene	MP:0004795	decreased anti-nuclear antigen antibody level
Cd19	current symbol	MGI:88319	Cd19	CD19 antigen	protein coding gene	MP:0004798	decreased anti-double stranded DNA antibody level
Cd19	current symbol	MGI:88319	Cd19	CD19 antigen	protein coding gene	MP:0004799	increased susceptibility to experimental autoimmune encephalomyelitis
Cd19	current symbol	MGI:88319	Cd19	CD19 antigen	protein coding gene	MP:0004978	decreased B-1 B cell number
Cd19	current symbol	MGI:88319	Cd19	CD19 antigen	protein coding gene	MP:0005017	decreased B cell number
Cd19	current symbol	MGI:88319	Cd19	CD19 antigen	protein coding gene	MP:0005093	decreased B cell proliferation
Cd19	current symbol	MGI:88319	Cd19	CD19 antigen	protein coding gene	MP:0005165	increased susceptibility to injury
Cd19	current symbol	MGI:88319	Cd19	CD19 antigen	protein coding gene	MP:0008078	increased CD8-positive, alpha-beta T cell number
Cd19	current symbol	MGI:88319	Cd19	CD19 antigen	protein coding gene	MP:0008474	absent spleen germinal center
Cd19	current symbol	MGI:88319	Cd19	CD19 antigen	protein coding gene	MP:0008495	decreased IgG1 level
Cd19	current symbol	MGI:88319	Cd19	CD19 antigen	protein coding gene	MP:0008496	decreased IgG2a level
Cd19	current symbol	MGI:88319	Cd19	CD19 antigen	protein coding gene	MP:0008497	decreased IgG2b level
Cd19	current symbol	MGI:88319	Cd19	CD19 antigen	protein coding gene	MP:0008498	decreased IgG3 level
Cd19	current symbol	MGI:88319	Cd19	CD19 antigen	protein coding gene	MP:0008554	decreased circulating tumor necrosis factor level
Cd19	current symbol	MGI:88319	Cd19	CD19 antigen	protein coding gene	MP:0008561	decreased tumor necrosis factor secretion
Cd19	current symbol	MGI:88319	Cd19	CD19 antigen	protein coding gene	MP:0008566	increased interferon-gamma secretion
Cd19	current symbol	MGI:88319	Cd19	CD19 antigen	protein coding gene	MP:0008578	decreased circulating interferon-gamma level
Cd19	current symbol	MGI:88319	Cd19	CD19 antigen	protein coding gene	MP:0008594	decreased circulating interleukin-10 level
Cd19	current symbol	MGI:88319	Cd19	CD19 antigen	protein coding gene	MP:0008597	decreased circulating interleukin-6 level
Cd19	current symbol	MGI:88319	Cd19	CD19 antigen	protein coding gene	MP:0008603	decreased circulating interleukin-4 level
Cd19	current symbol	MGI:88319	Cd19	CD19 antigen	protein coding gene	MP:0008661	decreased interleukin-10 secretion
Cd19	current symbol	MGI:88319	Cd19	CD19 antigen	protein coding gene	MP:0008874	decreased physiological sensitivity to xenobiotic
Cd19	current symbol	MGI:88319	Cd19	CD19 antigen	protein coding gene	MP:0009763	increased sensitivity to induced morbidity/mortality
Cd19	current symbol	MGI:88319	Cd19	CD19 antigen	protein coding gene	MP:0009932	skin fibrosis
Slfnl1	current symbol	MGI:3045330	Slfnl1	schlafen like 1	protein coding gene
Afm	current symbol	MGI:2429409	Afm	afamin	protein coding gene	MP:0000565	oligodactyly
Afm	current symbol	MGI:2429409	Afm	afamin	protein coding gene	MP:0003062	abnormal coping response
Afm	current symbol	MGI:2429409	Afm	afamin	protein coding gene	MP:0005564	increased hemoglobin content
Nxn	current symbol	MGI:109331	Nxn	nucleoredoxin	protein coding gene	MP:0000111	cleft palate
Nxn	current symbol	MGI:109331	Nxn	nucleoredoxin	protein coding gene	MP:0000150	abnormal rib morphology
Nxn	current symbol	MGI:109331	Nxn	nucleoredoxin	protein coding gene	MP:0000157	abnormal sternum morphology
Nxn	current symbol	MGI:109331	Nxn	nucleoredoxin	protein coding gene	MP:0000284	double outlet right ventricle
Nxn	current symbol	MGI:109331	Nxn	nucleoredoxin	protein coding gene	MP:0000428	abnormal craniofacial morphology
Nxn	current symbol	MGI:109331	Nxn	nucleoredoxin	protein coding gene	MP:0000438	abnormal cranium morphology
Nxn	current symbol	MGI:109331	Nxn	nucleoredoxin	protein coding gene	MP:0000443	abnormal snout morphology
Nxn	current symbol	MGI:109331	Nxn	nucleoredoxin	protein coding gene	MP:0000602	enlarged liver sinusoidal spaces
Nxn	current symbol	MGI:109331	Nxn	nucleoredoxin	protein coding gene	MP:0001293	anophthalmia
Nxn	current symbol	MGI:109331	Nxn	nucleoredoxin	protein coding gene	MP:0001340	abnormal eyelid morphology
Nxn	current symbol	MGI:109331	Nxn	nucleoredoxin	protein coding gene	MP:0001415	increased exploration in new environment
Nxn	current symbol	MGI:109331	Nxn	nucleoredoxin	protein coding gene	MP:0001488	increased startle reflex
Nxn	current symbol	MGI:109331	Nxn	nucleoredoxin	protein coding gene	MP:0001697	abnormal embryo size
Nxn	current symbol	MGI:109331	Nxn	nucleoredoxin	protein coding gene	MP:0002546	mydriasis
Nxn	current symbol	MGI:109331	Nxn	nucleoredoxin	protein coding gene	MP:0002633	persistent truncus arteriosis
Nxn	current symbol	MGI:109331	Nxn	nucleoredoxin	protein coding gene	MP:0002764	short tibia
Nxn	current symbol	MGI:109331	Nxn	nucleoredoxin	protein coding gene	MP:0002768	small adrenal glands
Nxn	current symbol	MGI:109331	Nxn	nucleoredoxin	protein coding gene	MP:0003047	abnormal thoracic vertebrae morphology
Nxn	current symbol	MGI:109331	Nxn	nucleoredoxin	protein coding gene	MP:0003345	decreased rib number
Nxn	current symbol	MGI:109331	Nxn	nucleoredoxin	protein coding gene	MP:0003743	abnormal facial morphology
Nxn	current symbol	MGI:109331	Nxn	nucleoredoxin	protein coding gene	MP:0003826	abnormal Mullerian duct morphology
Nxn	current symbol	MGI:109331	Nxn	nucleoredoxin	protein coding gene	MP:0003961	decreased lean body mass
Nxn	current symbol	MGI:109331	Nxn	nucleoredoxin	protein coding gene	MP:0004200	decreased fetal size
Nxn	current symbol	MGI:109331	Nxn	nucleoredoxin	protein coding gene	MP:0004377	small frontal bone
Nxn	current symbol	MGI:109331	Nxn	nucleoredoxin	protein coding gene	MP:0004647	decreased lumbar vertebrae number
Nxn	current symbol	MGI:109331	Nxn	nucleoredoxin	protein coding gene	MP:0004666	absent stapedial artery
Nxn	current symbol	MGI:109331	Nxn	nucleoredoxin	protein coding gene	MP:0004678	split xiphoid process
Nxn	current symbol	MGI:109331	Nxn	nucleoredoxin	protein coding gene	MP:0004953	decreased spleen weight
Nxn	current symbol	MGI:109331	Nxn	nucleoredoxin	protein coding gene	MP:0004988	increased osteoblast cell number
Nxn	current symbol	MGI:109331	Nxn	nucleoredoxin	protein coding gene	MP:0005382	craniofacial phenotype
Nxn	current symbol	MGI:109331	Nxn	nucleoredoxin	protein coding gene	MP:0005621	abnormal cell physiology
Nxn	current symbol	MGI:109331	Nxn	nucleoredoxin	protein coding gene	MP:0008346	increased gamma-delta T cell number
Nxn	current symbol	MGI:109331	Nxn	nucleoredoxin	protein coding gene	MP:0008797	facial cleft
Nxn	current symbol	MGI:109331	Nxn	nucleoredoxin	protein coding gene	MP:0010052	increased grip strength
Nxn	current symbol	MGI:109331	Nxn	nucleoredoxin	protein coding gene	MP:0010124	decreased bone mineral content
Nxn	current symbol	MGI:109331	Nxn	nucleoredoxin	protein coding gene	MP:0010402	ventricular septal defect
Nxn	current symbol	MGI:109331	Nxn	nucleoredoxin	protein coding gene	MP:0010412	atrioventricular septal defect
Nxn	current symbol	MGI:109331	Nxn	nucleoredoxin	protein coding gene	MP:0010418	perimembraneous ventricular septal defect
Nxn	current symbol	MGI:109331	Nxn	nucleoredoxin	protein coding gene	MP:0010912	herniated liver
Nxn	current symbol	MGI:109331	Nxn	nucleoredoxin	protein coding gene	MP:0011089	perinatal lethality, complete penetrance
Nxn	current symbol	MGI:109331	Nxn	nucleoredoxin	protein coding gene	MP:0011100	preweaning lethality, complete penetrance
Nxn	current symbol	MGI:109331	Nxn	nucleoredoxin	protein coding gene	MP:0011495	abnormal head shape
Nxn	current symbol	MGI:109331	Nxn	nucleoredoxin	protein coding gene	MP:0011496	abnormal head size
Nxn	current symbol	MGI:109331	Nxn	nucleoredoxin	protein coding gene	MP:0011967	increased or absent threshold for auditory brainstem response
Nxn	current symbol	MGI:109331	Nxn	nucleoredoxin	protein coding gene	MP:0011968	decreased threshold for auditory brainstem response
Nxn	current symbol	MGI:109331	Nxn	nucleoredoxin	protein coding gene	MP:0012765	decreased alpha-beta T cell number
Nxn	current symbol	MGI:109331	Nxn	nucleoredoxin	protein coding gene	MP:0013916	decreased intestine length
Nxn	current symbol	MGI:109331	Nxn	nucleoredoxin	protein coding gene	MP:0013986	abnormal vitelline vein topology
Col6a5	current symbol	MGI:3648134	Col6a5	collagen, type VI, alpha 5	protein coding gene
Tmem236	current symbol	MGI:1919309	Tmem236	transmembrane protein 236	protein coding gene
Ankrd63	current symbol	MGI:2686183	Ankrd63	ankyrin repeat domain 63	protein coding gene
Slc9c1	current symbol	MGI:2685456	Slc9c1	solute carrier family 9, subfamily C (Na+-transporting carboxylic acid decarboxylase), member 1	protein coding gene	MP:0001925	male infertility
Slc9c1	current symbol	MGI:2685456	Slc9c1	solute carrier family 9, subfamily C (Na+-transporting carboxylic acid decarboxylase), member 1	protein coding gene	MP:0002675	asthenozoospermia
Tex15	current symbol	MGI:1934816	Tex15	testis expressed gene 15	protein coding gene	MP:0001156	abnormal spermatogenesis
Tex15	current symbol	MGI:1934816	Tex15	testis expressed gene 15	protein coding gene	MP:0001925	male infertility
Tex15	current symbol	MGI:1934816	Tex15	testis expressed gene 15	protein coding gene	MP:0004852	decreased testis weight
Tex15	current symbol	MGI:1934816	Tex15	testis expressed gene 15	protein coding gene	MP:0004901	decreased male germ cell number
Tex15	current symbol	MGI:1934816	Tex15	testis expressed gene 15	protein coding gene	MP:0008261	arrest of male meiosis
Tex15	current symbol	MGI:1934816	Tex15	testis expressed gene 15	protein coding gene	MP:0010948	abnormal double-strand DNA break repair
