# Supplementary material for: An ancient germ cell-specific RNA-binding protein protects the germline from cryptic splice site poisoning
Source: eLife. 2019 Jan 24;8:e39304. doi: 10.7554/eLife.39304 (PMC6345566; doi:10.7554/eLife.39304)
Supplement: Figure 3—source data 3. [file elife-39304-fig3-data3.xlsx]

## Sheet: README
Supplemental Table X: Changing LSVs found comparing RNA-seq from 18 dpp testis between wildtype and hnRNP GT KO mice
Local splicing variations (LSVs) that contain one or more high confidence, changing junction (Prob(|dPSI|>=10%) >= 95%) when comparing RNA-seq from 18 dpp testis of wildtype to hnRNP GT KO mice using MAJIQ. Table contains the 237 LSVs in 186 genes that meet these criteria. LSVs are ranked from most to least changing absolute E(dPSI) values. The contents of each column are described below:
Column Name	Description
Gene Name	Common gene name
Gene ID	Ensembl gene ID
LSV ID	Unique LSV ID including coordinates of the reference exon
E(dPSI) per LSV junction	";" separated list for each junction in the LSV of E(dPSI) values. Order corresponds to the ";" seperated list of junction coordinates given in "Junctions coords" column.
P(|dPSI|>=0.10) per LSV junction	";" separated list for each junction in the LSV of the probability that the given junction had an absolute change >= 10%. Order corresponds to the ";" seperated list of junction coordinates given in "Junctions coords" column.
WT E(PSI)	";" separated list for each junction in the LSV of E(PSI) values for 18 dpp wildtype testis. Order corresponds to the ";" seperated list of junction coordinates given in "Junctions coords" column.
KO E(PSI)	";" separated list for each junction in the LSV of E(PSI) values for 18 dpp hnRNP GT KO testis. Order corresponds to the ";" seperated list of junction coordinates given in "Junctions coords" column.
Num. Junctions	The number of junctions involved in the LSV
Num. Exons	The number of exons involved in the LSV
chr	The chromosome on which the LSV occurs
strand	The strand on which the LSV occurs
Junctions coords	";" separated list for each junction in the LSV of junction coordinates (mm10)
Exons coords	";" separated list of coordinates (mm10) of each exon involved in the LSV
IR coords	Coordinates (mm10) for retained intron if it was detected as part of the LSV

## Sheet: WTvKO_changing_LSVs
#Gene Name	Function of GT	activation/repression	cryptic/annotated	Gene ID	LSV ID	E(dPSI) per LSV junction	P(|dPSI|>=0.10) per LSV junction	hnRNPGT_WT E(PSI)	hnRNPGT_KO E(PSI)	Num. Junctions	Num. Exons	De Novo Junctions	chr	strand	Junctions coords	Exons coords	IR coords
Arhgef3	alternative 3' splice site	repressed	annotated	ENSMUSG00000021895	ENSMUSG00000021895:27400218-27400451:target	0.0454049649339;0.11861275763;-0.273898331417	0.330918810895;0.777614226038;0.999777358991	0.073;0.067;0.861	0.195;0.213;0.593	3	3	0;0;0	chr14	+	27397712-27400218;27398665-27400218;27397733-27400265	27397563-27397733;27397563-27397733;27398531-27398665;27400218-27400451
Alms1	alternative 3' splice site	repression	annotated	ENSMUSG00000063810	ENSMUSG00000063810:85610818-85610936:target	0.471401140308;-0.471401140308	0.999999939476;0.999999939476	0.118;0.882	0.581;0.419	2	3	0;0	chr6	+	85609125-85610818;85610532-85610818	85608986-85609125;85610522-85610532;85610818-85610936
Glb1l	alternative 3' splice site		cryptic	ENSMUSG00000026200	ENSMUSG00000026200:75199033-75199264:target	-0.296429865632;0.248046584647;0.000323746242325	0.999996658728;0.999660588521;0.00134605074221	0.661;0.248;0.092	0.371;0.491;0.139	3	3	0;0;0	chr1	-	75198865-75199064;75198516-75199033;75198354-75199033	75198236-75198644;75198236-75198644;75198780-75198865;75199033-75199264
Gm1564 (meioc)	alternative 3' splice site	repression	cryptic	ENSMUSG00000051455	ENSMUSG00000051455:102674039-102675911:target	-0.355632955201;7.77156117238e-16;0.140948284901;0.185525112786	1.0;2.78979103398e-19;0.999999999297;1.0	0.983;0.000;0.008;0.009	0.627;0.005;0.160;0.208	4	3	0;0;0;0	chr11	+	102672288-102674039;102672288-102674612;102672288-102675815;102674125-102675815	102672184-102672288;102672184-102672288;102672184-102672288;102674039-102675911
Gm5134	alternative 3' splice site	repression	cryptic	ENSMUSG00000033255	ENSMUSG00000033255:76000389-76000557:target	-0.766673057741;0.766673057741	1.0;1.0	0.926;0.074	0.177;0.823	2	3	0;0	chr10	+	75995930-76000389;75999266-76000389	75995780-75995930;75999036-75999266;76000389-76000557
Slc9c1	alternative 3' splice site	repressed	cryptic	ENSMUSG00000033210	ENSMUSG00000033210:45593319-45593597:source	0.234212714632;-0.235607392678;-2.59769563331e-10	0.999999818836;0.999999742543;1.55764532372e-13	0.014;0.984;0.002	0.254;0.745;0.001	3	3	0;0;0	chr16	+	45593492-45598406;45593492-45599451;45593597-45599451	45593319-45593597;45598406-45598416;45599451-45599582;45599451-45599582
Zfp518a	alternative 3' splice site	repressed	cryptic	ENSMUSG00000049164	ENSMUSG00000049164:40911498-40917947:target	-0.480462347061;0.44783572139;3.13782651921e-06	1.0;1.0;1.50519782216e-09	0.989;0.010;0.001	0.506;0.464;0.032	3	3	0;0;0	chr19	+	40911109-40911498;40911109-40916348;40912067-40916348	40911033-40911109;40911033-40911109;40911498-40917947
4933409G03Rik	alternative 3' splice site, intron retention	repression	cryptic	ENSMUSG00000053896	ENSMUSG00000053896:68588912-68588987:source	0.389185630533;0.0289363084698;-0.489938919199	0.999999999999;0.208837807688;1.0	0.061;0.009;0.930	0.443;0.107;0.449	3	4	0;0;0	chr2	+	;68588987-68589898;68588987-68591460	68588912-68588987;68589822-68589832;68589898-68589908;68591460-68591530
Esco1	alternative 5' splice site	repression	annotated	ENSMUSG00000024293	ENSMUSG00000024293:10588439-10588550:source	0.131572040052;0.304353284699;-0.459666582199	0.990092542225;0.999698931967;0.999999999984	0.002;0.213;0.785	0.153;0.511;0.336	3	4	0;0;0	chr18	-	10588550-10596339;10588550-10595676;10588550-10593746	10588439-10588550;10593746-10594055;10595676-10595875;10596339-10596441
Dnah17	alternative 5' splice site	repressed	crypic	ENSMUSG00000033987	ENSMUSG00000033987:118074162-118074444:source	-0.185355872218;0.185355872218	0.999181733231;0.999181733231	0.954;0.046	0.778;0.222	2	3	0;0	chr11	-	118074444-118078562;118074444-118074760	118074162-118074444;118074760-118074770;118078562-118078710
Brca2	alternative 5' splice site	repression	cryptic	ENSMUSG00000041147	ENSMUSG00000041147:150538649-150543457:source	0.00175034970552;0.249947242375;-0.33311406603	0.00635674903458;0.999999970054;1.0	0.001;0.005;0.994	0.081;0.269;0.650	3	3	0;0;0	chr5	+	150540574-150542015;150542193-150544895;150543457-150544895	150538649-150543457;150544895-150544990;150544895-150544990
Ccdc88c	alternative 5' splice site	activation	cryptic	ENSMUSG00000021182	ENSMUSG00000021182:100928827-100929065:target	-0.323713832088;0.323713832088	0.999999952853;0.999999952853	0.468;0.532	0.152;0.848	2	3	0;0	chr12	-	100925650-100928827;100923368-100928827	100923180-100923368;100925640-100925650;100928827-100929065
Exosc10	alternative 5' splice site	repression	cryptic	ENSMUSG00000017264	ENSMUSG00000017264:148568651-148568804:source	-0.146702739447;0.146702739447	0.986983193227;0.986983193227	0.948;0.052	0.805;0.195	2	2	0;0	chr4	+	148568701-148570387;148568804-148570387	148568651-148568804;148570387-148570498;148570387-148570498
Ccdc73	exon fragmentation	repression	cryptic	ENSMUSG00000045106	ENSMUSG00000045106:104991080-104992552:source	0.307437838304;-0.307437838304	0.999999998185;0.999999998185	0.004;0.996	0.327;0.673	2	2	0;0	chr2	+	104992313-104994469;104992552-104994469	104991080-104992552;104994469-104994602;104994469-104994602
Fam135a	exon fragmentation	repression	cryptic	ENSMUSG00000026153	ENSMUSG00000026153:24028722-24030528:source	-1.06786776693e-05;-0.402617268417;0.420060518124	3.49456866263e-10;1.0;1.0	0.040;0.781;0.179	0.024;0.388;0.588	3	3	0;0;0	chr1	-	24030528-24032663;24030528-24030742;24029940-24030742	24028722-24030528;24030742-24030896;24030742-24030896;24032663-24032736
Gm1564 Meioc	exon fragmentation	repressed	cryptic	ENSMUSG00000051455	ENSMUSG00000051455:102674039-102675911:source	0.158670847958;-1.69389331692e-09;-0.190280249304	1.0;4.53379604872e-19;0.999999998623	0.008;0.027;0.966	0.178;0.032;0.791	3	3	0;0;0	chr11	+	102674125-102675815;102675910-102676732;102675911-102676734	102674039-102675911;102676732-102676868;102676732-102676868
Rad51ap2	exon fragmentation		cryptic	ENSMUSG00000086022	ENSMUSG00000086022:11456079-11458815:source	0.163568071842;0.00546577891893;8.74016539102e-05;-0.295875599959	0.999984692222;0.01150181557;2.59230474447e-06;0.99999999997	0.007;0.015;0.001;0.977	0.185;0.078;0.052;0.685	4	3	0;0;0;0	chr12	+	11456255-11458432;11456255-11458680;11456255-11458684;11458815-11459362	11456079-11458815;11459362-11459436
Zfp944	exon fragmentation	repression	cryptic	ENSMUSG00000033972	ENSMUSG00000033972:22359440-22359524:target	-0.270258583081;0.270258583081	0.952571493205;0.952571493205	0.849;0.151	0.573;0.427	2	2	0;0	chr17	-	22358988-22359440;22358915-22359440	22358823-22358988;22358823-22358988;22359440-22359524
BC051142	intron retention	activation	annotated	ENSMUSG00000057246	ENSMUSG00000057246:34440867-34440887:target	-0.511938423891;0.511938423891	1.0;1.0	0.574;0.426	0.077;0.923	2	3	0;0	chr17	+	34421987-34440867;34440348-34440867	34421958-34421987;34440328-34440348;34440867-34440887
Ankzf1	intron retention	activation	cryptic	ENSMUSG00000026199	ENSMUSG00000026199:75199033-75199387:target	0.000288019923905;0.252266319212;-0.299861061386	0.00108558769151;0.999597701426;0.999996993935	0.091;0.248;0.658	0.139;0.497;0.366	3	4	0;0;0	chr1	+	75198354-75199033;75198516-75199033;75198865-75199064	75198265-75198376;75198477-75198644;75198780-75198865;75199033-75199387
Ccdc60	intron retention	repressed	cryptic	ENSMUSG00000043913	ENSMUSG00000043913:116131024-116131213:target	0.173073993655;-0.17225372663;-3.54608673647e-09;6.69897491803e-11	0.999274680468;0.999360689611;3.32828012946e-18;3.32828004009e-18	0.121;0.862;0.017;0.000	0.307;0.677;0.005;0.011	3	3	0;0;0;0	chr5	-	116129105-116131024;116126177-116131024;116126144-116131024;116131023-116131024	116124641-116126177;116124641-116126177;116129055-116129105;116131013-116131023;116131024-116131213	116131013-116131023
Ccdc88c	intron retention	activation	cryptic	ENSMUSG00000021182	ENSMUSG00000021182:100921527-100921595:source	0.366737025216;-0.366737025216	0.999999998957;0.999999998957	0.443;0.557	0.799;0.201	2	3	0;0	chr12	-	100921595-100923180;100921595-100922192	100921527-100921595;100922192-100922202;100923180-100923368
Yipf2	intron retention	activation	cryptic	ENSMUSG00000032182	ENSMUSG00000032182:21590111-21590277:target	0.330132113753;-0.330132113753	0.99999999998;0.99999999998	0.651;0.349	0.996;0.004	1	2	0;0	chr9	-	21590028-21590111;21590110-21590111	21589846-21590028;21590029-21590110;21590111-21590277	21590029-21590110
Ccdc62	intron retention with internal splice sites	repressed	cryptic	ENSMUSG00000061882	ENSMUSG00000061882:123944134-123944305:target	-0.145819497562;-0.338332889419;0.0065896054396;0.472117571426	0.996450683355;0.999998211744;0.0027688814674;1.0	0.222;0.709;0.068;0.001	0.054;0.378;0.081;0.488	3	3	0;0;0;0	chr5	+	123938197-123944134;123938251-123944134;123942178-123944134;123944133-123944134	123938150-123938388;123938150-123938388;123942038-123942178;123944123-123944133;123944134-123944305	123944123-123944133
1700088E04Rik	skipped exon	activation	annotated	ENSMUSG00000033029	ENSMUSG00000033029:79135637-79135765:source	-0.319574566831;0.319666174181;-4.16767708989e-11	0.999999994988;0.999999994758;3.63392952624e-18	0.431;0.568;0.001	0.117;0.882;0.001	2	3	0;0;0	chr15	-	79135765-79139238;79135765-79136307;79135765-79135766	79135637-79135765;79135766-79136306;79136307-79136713;79139238-79139300	79135766-79136306
1700088E04Rik	skipped exon	repressed	annotated	ENSMUSG00000033029	ENSMUSG00000033029:79139238-79139300:target	0.00012293382584;-9.13830110345e-10;0.0029259538073;0.185063942634;-0.261836703231	4.81533072174e-05;1.38443808111e-16;0.00135551468505;0.974519708059;0.999999991829	0.090;0.014;0.020;0.543;0.334	0.112;0.014;0.068;0.725;0.081	5	4	0;0;0;0;0	chr15	-	79137723-79139238;79137720-79139238;79137683-79139238;79136489-79139238;79135765-79139238	79135637-79135765;79136307-79136713;79137420-79137723;79137420-79137723;79137420-79137723;79139238-79139300
4933409G03Rik	skipped exon	activation	annotated												chr2:68,608,734-68,608,847:+
ankrd36	skipped exon	activation	annotated	ENSMUSG00000020481	ENSMUSG00000020481:5620078-5620147:source	0.2194020771;-0.2194020771	0.999999575977;0.999999575977	0.762;0.238	0.987;0.013	2	3	0;0	chr11	+	5620147-5628327;5620147-5630702	5620078-5620147;5628327-5629636;5630702-5630795
Atl1	skipped exon	repression	annotated	ENSMUSG00000021066	ENSMUSG00000021066:69937075-69937131:target	-0.216096219403;0.216096219403	0.999999969948;0.999999969948	0.235;0.765	0.006;0.994	2	3	0;0	chr12	+	69932321-69937075;69934920-69937075	69932217-69932321;69934805-69934920;69937075-69937131
Ccdc144b	skipped exon	activation	annotated	ENSMUSG00000047696	ENSMUSG00000047696:36035276-36035459:source	-0.885180234287;0.885180234287	1.0;1.0	0.941;0.059	0.079;0.921	2	3	0;0	chr3	-	chr3:36,046,708-36,046,900	36035276-36035459;36044509-36044727;36046708-36046900
Ccdc176/Bbof1	skipped exon	activation	annotated	ENSMUSG00000057265	ENSMUSG00000057265:84428343-84428444:target	-0.167974013912;-0.164854026495;0.336820316264	0.999920384466;0.999589659826;1.0	0.229;0.215;0.560	0.058;0.051;0.891	3	4	0;0;0	chr12	+	84423503-84428343;84425280-84428343;84427201-84428343	84423433-84423503;84425136-84425280;84426708-84427201;84428343-84428444
Ide	skipped exon	repressed	annotated	ENSMUSG00000056999	ENSMUSG00000056999:37284121-37284232:target	0.17909797242;-0.133101731623;-0.00253721321408	0.999988699958;0.978875013824;0.000170679330618	0.754;0.179;0.065	0.937;0.051;0.012	3	4	0;0;0	chr19	-	37280752-37284121;37278013-37284121;37276576-37284121	37276515-37276576;37277741-37278013;37280584-37280752;37284121-37284232
Ide	skipped exon	repression	annotated	ENSMUSG00000056999	ENSMUSG00000056999:37277741-37278013:source	-0.14912406344;0.14912406344	0.983246322396;0.983246322396	0.185;0.815	0.045;0.955	2	3	0;0	chr19	-	37278013-37284121;37278013-37280585	37277741-37278013;37280584-37280752;37284121-37284232
Lrr1	skipped exon	activation	annotated	ENSMUSG00000034883	ENSMUSG00000034883:69178580-69179010:target	0.322181994913;-0.322181994913	0.999521473514;0.999521473514	0.188;0.812	0.504;0.496	2	3	0;0	chr12	+	69171960-69178580;69175113-69178580	69171862-69171960;69174392-69175113;69178580-69179010
Mlh3	skipped exon	activation	annotated	ENSMUSG00000021245	ENSMUSG00000021245:85261661-85261752:source	-0.257022602269;0.257022602269	0.987891215628;0.987891215628	0.751;0.249	0.499;0.501	2	3	0;0	chr12	-	85261752-85266152;85261752-85262767	85261661-85261752;85262767-85262862;85266152-85269474
Psma8	skipped exon	repression	annotated	ENSMUSG00000036743	ENSMUSG00000036743:14721167-14721293:target	-0.153498772483;4.76626341815e-08;0.0999830769502;2.39585844769e-10	0.998645817692;2.86603286555e-19;0.918966682654;2.78980133876e-19	0.968;0.027;0.006;0.000	0.825;0.031;0.122;0.023	4	5	0;0;0;0	chr18	+	14706332-14721167;14706607-14721167;14718183-14721167;14719715-14721167	14706151-14706332;14706538-14706607;14718113-14718183;14719559-14719715;14721167-14721293
Rnf32	skipped exon	activation	annotated	ENSMUSG00000029130	ENSMUSG00000029130:29225043-29225524:target	-0.104828240668;0.104828240668	0.965216551785;0.965216551785	0.126;0.874	0.022;0.978	2	3	0;0	chr5	+	29206804-29225043;29224284-29225043	29206696-29207651;29224117-29224284;29225043-29225524
Rprd2	skipped exon	repressed	annotated	ENSMUSG00000028106	ENSMUSG00000028106:95785054-95785106:source	-0.264244210321;0.264244210321	0.996948938097;0.996948938097	0.462;0.538	0.203;0.797	2	3	0;0	chr3	-	95785106-95787284;95785106-95786320	95785054-95785106;95786320-95786451;95787284-95787384
Rps6ka5	skipped exon	activation	annotated	ENSMUSG00000021180	ENSMUSG00000021180:100570829-100570999:target	0.216209435623;-0.216209435623	0.987348432675;0.987348432675	0.760;0.240	0.982;0.018	2	3	0;0	chr12	-	100558640-100570829;100554433-100570829	100554274-100554433;100558449-100558640;100570829-100570999
Rps6ka5	skipped exon	repression	annotated	ENSMUSG00000021180	ENSMUSG00000021180:100554274-100554433:source	-0.15108469529;0.15108469529	0.961317584685;0.961317584685	0.177;0.823	0.012;0.988	2	3	0;0	chr12	-	100554433-100570829;100554433-100558449	100554274-100554433;100558449-100558640;100570829-100570999
Stk35	skipped exon	activation	annotated	ENSMUSG00000037885	ENSMUSG00000037885:129801404-129802004:target	-0.323212001148;0.323212001148	0.999998234662;0.999998234662	0.994;0.006	0.654;0.346	1	2	0;0	chr2	+	129800846-129801404;129801403-129801404	129800517-129800846;129800847-129801403;129801404-129802004	129800847-129801403
Tnrc6a	skipped exon	repression	annotated	ENSMUSG00000052707	ENSMUSG00000052707:123162494-123162877:source	0.307747030343;-0.307747030343	0.999899040552;0.999899040552	0.636;0.364	0.936;0.064	2	3	0;0	chr7	+	123162877-123169536;123162877-123173233	123162494-123162877;123169536-123172118;123173233-123173409
1700074P13Rik	skipped exon	repression	cryptic	ENSMUSG00000029883	ENSMUSG00000029883:40929441-40929740:source	-0.000526964736653;1.03298490447e-10;6.28771802361e-12;-0.00532687125543;-0.000193280514043;0.00736265723365;-1.77125537473e-08;2.03911971763e-07;3.67309846834e-07;-0.00259805852346;-0.000245501169162;0.154570367378	0.0031460663626;2.78979557529e-19;2.78979130438e-19;0.0352181752322;1.50827101198e-07;0.000905022527763;3.75175318402e-18;1.57480681985e-16;4.12546553288e-16;0.0179779558855;0.00116045963445;0.998605900774	0.101;0.012;0.002;0.277;0.055;0.004;0.024;0.007;0.004;0.377;0.099;0.036	0.049;0.018;0.015;0.219;0.015;0.069;0.002;0.030;0.031;0.322;0.052;0.179	12	4	0;0;0;0;0;0;0;0;0;0;0;0	chr6	-	40929680-40940353;40929680-40939183;40929680-40935360;40929645-40940353;40929645-40939183;40929645-40935360;40929640-40940353;40929580-40940353;40929580-40935360;40929566-40940353;40929566-40939183;40929566-40935360	40929441-40929740;40935360-40935761;40935360-40935761;40935360-40935761;40935360-40935761;40939183-40939250;40939183-40939250;40939183-40939250;40940353-40940557;40940353-40940557;40940353-40940557;40940353-40940557;40940353-40940557
3110053B16Rik	skipped exon	repression	cryptic	ENSMUSG00000085642	ENSMUSG00000085642:20914759-20914841:source	-0.214376675051;0.214376675051	0.969541657288;0.969541657288	0.253;0.747	0.042;0.958	2	3	0;0	chr12	-	20914841-20920842;20914841-20915748	20914759-20914841;20915748-20915791;20920842-20921262
4833439L19Rik	skipped exon	repressed	cryptic	ENSMUSG00000025871	ENSMUSG00000025871:54553198-54553304:source	-0.161684959638;0.161684959638	0.98056473032;0.98056473032	0.867;0.133	0.709;0.291	2	3	0;0	chr13	-	54553304-54556527;54553304-54555010	54553198-54553304;54555010-54555158;54556194-54556651
4933409G03Rik	skipped exon	repression	cryptic												chr2:68,589,901:+
Ccdc60	skipped exon	repressed	cryptic	ENSMUSG00000043913	ENSMUSG00000043913:116124641-116126177:source	-0.179445522522;0.189744082823;-8.39080391376e-09;7.77156117238e-16	0.999801689704;0.999946636783;3.32828025518e-18;3.32828003743e-18	0.866;0.117;0.017;0.000	0.678;0.317;0.005;0.000	3	3	0;0;0;0	chr5	-	116126177-116131024;116126177-116129055;116126144-116131024;116126177-116126178	116124641-116126177;116126178-116126188;116129055-116129105;116131024-116131213;116131024-116131213	116126178-116126188
Dnah12	skipped exon	repressed	cryptic	ENSMUSG00000021879	ENSMUSG00000021879:26875210-26875347:target	-0.169638680352;0.169638680352	0.994629905823;0.994629905823	0.988;0.012	0.809;0.191	2	3	0;0	chr14	+	26872798-26875210;26873396-26875210	26872658-26872798;26873197-26873396;26875210-26875347
Hmga2	skipped exon	repression	cryptic	ENSMUSG00000056758	ENSMUSG00000056758:120383273-120383460:target	0.0238624506935;-0.313367795689;0.0606011169519	0.164671804507;0.979512445954;0.2913316307	0.039;0.791;0.171	0.163;0.476;0.358	3	2	0;0;0	chr10	-	120382279-120383275;120382101-120383275;120382168-120383273	120382065-120382279;120382065-120382279;120382065-120382279;120383273-120383460
Lrguk	skipped exon	repressed	cryptic	ENSMUSG00000056215	ENSMUSG00000056215:34043405-34043535:source	0.203642298073;-0.230446562725;5.33585264327e-06	0.968444194643;0.991883081295;1.38526007917e-07	0.097;0.896;0.008	0.301;0.669;0.030	3	3	0;0;0	chr6	+	34043505-34047037;34043505-34048859;34043535-34047037	34043405-34043535;34047037-34047393;34047037-34047393;34048859-34048940
Map2k5	skipped exon	repression	cryptic	ENSMUSG00000058444	ENSMUSG00000058444:63163769-63164190:source	-0.145232187497;0.145232187497	0.977154440656;0.977154440656	0.976;0.024	0.830;0.170	2	3	0;0	chr9	-	63164190-63194202;63164190-63180202	63163769-63164190;63180202-63180330;63194202-63194247
Rbks	skipped exon	repressed	cryptic	ENSMUSG00000029136	ENSMUSG00000029136:31647721-31647909:target	0.148431272723;0.000329585692552;-0.226359697834	0.917603749641;0.0009539168112;0.992356596287	0.014;0.016;0.970	0.181;0.071;0.746	3	3	0;0;0	chr5	-	31640485-31647721;31640449-31647721;31624656-31647721	31624439-31624656;31640217-31640538;31640217-31640538;31647721-31647909
Rbks	skipped exon	repressed	cryptic	ENSMUSG00000029136	ENSMUSG00000029136:31624439-31624656:source	-0.179529151519;0.179529151519	0.995857953667;0.995857953667	0.995;0.005	0.800;0.200	2	3	0;0	chr5	-	31624656-31647721;31624656-31640217	31624439-31624656;31640217-31640538;31647721-31647909
Tcte2	skipped exon	repressed	cryptic	ENSMUSG00000038347	ENSMUSG00000038347:13761286-13761825:target	0.181605425241;-0.177057059732;-4.6736573189e-08	0.998512902502;0.992024922513;1.82518855676e-10	0.025;0.965;0.009	0.204;0.794;0.001	3	4	0;0;0	chr17	-	13735212-13761286;13728022-13761286;13554092-13761286	13554013-13554092;13727911-13728022;13734927-13735212;13761286-13761825
Ube2e2	skipped exon	repression	cryptic	ENSMUSG00000058317	ENSMUSG00000058317:18586851-18586998:source	-1.8904387445e-08;-0.200314258161;0.20252320704	1.46251331984e-11;0.9988566651;0.999706901092	0.012;0.959;0.030	0.007;0.768;0.224	3	4	0;0;0	chr14	-	18586998-18871494;18586998-18630299;18586998-18597091	18586851-18586998;18597091-18597403;18630299-18630431;18871494-18871544
4933409G03Rik	skipped exon	repression	cryptoc	ENSMUSG00000053896	ENSMUSG00000053896:68613013-68613062:target	-0.414789050023;0.414789050023	1.0;1.0	0.998;0.002	0.571;0.429	2	3	0;0	chr2	+	68606543-68613013;68608847-68613013	68606513-68606543;68608734-68608847;68613013-68613062
4930500J02Rik	skipped exon	repression	annotated	ENSMUSG00000086454	ENSMUSG00000086454:104567861-104568490:target	-0.317018347745;0.317018347745	0.999751806803;0.999751806803	0.915;0.085	0.606;0.394	2	3	0;0	chr2	+	104559975-104567861;104567276-104567861	104559724-104559975;104567176-104567276;104567861-104568490
Tnrc6a	skipped exon	repression	annotated	ENSMUSG00000052707	ENSMUSG00000052707:123173233-123173409:target	-0.207480670225;0.207480670225	0.987196802427;0.987196802427	0.257;0.743	0.055;0.945	2	3	0;0	chr7	+	123162877-123173233;123172118-123173233	123162494-123162877;123169536-123172118;123173233-123173409
4932414N04Rik	skipped exon	activation	cryptic	ENSMUSG00000079324	ENSMUSG00000079324:68717369-68717472:source	-0.444489941748;0.444489941748	0.999973745256;0.999973745256	0.519;0.481	0.086;0.914	2	3	0;0	chr2	+	68717472-68718660;68717472-68728991	68717369-68717472;68718660-68718729;68728991-68729219
Fam178b	skipped exon	repression	cryptic	ENSMUSG00000046337	ENSMUSG00000046337:36597687-36597839:target	0.493095039777;-0.493095039777	0.999999999942;0.999999999942	0.036;0.964	0.514;0.486	2	3	0;0	chr1	-	36596386-36597687;36586003-36597687	36585916-36586003;36596242-36596386;36597687-36597839
Clec16a	skipped exon repression	repression	annotated	ENSMUSG00000068663	ENSMUSG00000068663:10731661-10731819:source	0.349980114523;-0.349980114523	0.997438015244;0.997438015244	0.262;0.738	0.606;0.394	2	3	0;0	chr16	+	10731819-10738392;10731819-10741614	10731661-10731819;10738392-10738515;10741614-10744878
Ccdc144b	skipped exon repression	repression	cryptic	ENSMUSG00000047696	ENSMUSG00000047696:36046708-36046900:target	0.913664510666;-0.913664510666	1.0;1.0	0.030;0.970	0.921;0.079	2	3	0;0	chr3	-	36044727-36046708;36035459-36046708	36035276-36035459;36044509-36044727;36046708-36046900
Kdm4d	terminal exon	repression	cryptic	ENSMUSG00000053914	ENSMUSG00000053914:14500108-14500482:target	0.519595809022;-0.519595809022	1.0;1.0	0.015;0.985	0.532;0.468	2	3	0;0	chr9	-	14485692-14500108;14464867-14500108	14462548-14464867;14485527-14485692;14500108-14500482
Lrrc63	skipped exon repression	repression	cryptic	ENSMUSG00000021997	ENSMUSG00000021997:75120987-75121085:target	0.114921084714;0.212103838124;0.000313621737135;-0.462015037431;0.000315890176835	0.934798580979;0.999999728138;0.000312002474325;1.0;0.000440484541006	0.013;0.005;0.001;0.946;0.035	0.138;0.232;0.065;0.493;0.070	5	6	0;0;0;0;0	chr14	-	75120088-75120987;75116607-75120987;75112236-75120987;75107421-75120987;75098307-75120987	75098224-75098307;75107285-75107421;75112006-75112236;75116380-75116607;75119942-75120088;75120987-75121085
Ston1	skipped exon repression	repression	cryptic	ENSMUSG00000033855	ENSMUSG00000033855:88621296-88621400:source	0.651851026265;-0.651851026265	1.0;1.0	0.303;0.697	0.938;0.062	2	3	0;0	chr17	+	88621400-88622678;88621400-88625356	88621296-88621400;88622678-88622954;88625356-88625366
Usp54	skipped exon repression	repression	cryptic	ENSMUSG00000034235	ENSMUSG00000034235:20581169-20581627:source	-0.375512806555;0.375512806555	0.99042757424;0.99042757424	0.755;0.245	0.381;0.619	2	3	0;0	chr14	-	20581627-20583322;20581627-20581836	20581169-20581627;20581836-20581893;20583225-20583490
Lca5l	skipped exon repression	repression	cryptic	ENSMUSG00000045275	ENSMUSG00000045275:96180045-96180120:source	-0.00309623273297;-0.446082699353;0.487593958306	0.00424417528079;1.0;1.0	0.071;0.926;0.004	0.010;0.489;0.500	3	4	0;0;0	chr16	-	96180120-96192188;96180120-96185771;96180120-96184013	96180045-96180120;96184013-96184160;96185771-96185929;96192188-96192257
Catsperb	skipped exon repression and bleeding exon	repression	cryptic	ENSMUSG00000047014	ENSMUSG00000047014:101549694-101549848:target	-0.375928071985;0.375928071985	0.999999999849;0.999999999849	0.968;0.032	0.601;0.399	2	3	0;0	chr12	+	101541562-101549694;101549466-101549694	101541408-101541562;101549343-101549466;101549694-101549848
Lca5l	skipped exon/intron retention	repression	cryptic	ENSMUSG00000045275	ENSMUSG00000045275:96185771-96185929:target	8.35012236457e-06;0.150347589951;0.252266940076;-0.449063789868;-1.42891712824e-05	5.06673693025e-08;0.999353137393;0.999999999998;1.0;2.26333698705e-08	0.013;0.000;0.003;0.942;0.040	0.035;0.172;0.271;0.499;0.021	5	5	0;0;0;0;0	chr16	-	96185623-96185771;96184160-96185771;96184114-96185771;96180120-96185771;96178938-96185771	96178607-96178938;96180045-96180120;96184013-96184160;96184013-96184160;96185613-96185623;96185771-96185929
Atp8b5	terminal exon	repressed	cryptic	ENSMUSG00000028457	ENSMUSG00000028457:43291657-43291731:source	0.184328603863;1.24431797696e-09;-0.160542887513;-4.12561252687e-07	0.957277050756;8.04282689094e-12;0.867123247283;5.99243152103e-09	0.054;0.001;0.928;0.017	0.240;0.002;0.749;0.009	4	5	0;0;0;0	chr4	+	43291731-43296984;43291731-43302256;43291731-43302582;43291731-43308488	43291657-43291731;43296984-43296994;43302256-43302493;43302582-43302637;43308488-43308549
Slc39a8	terminal exon	repressed	cryptic	ENSMUSG00000053897	ENSMUSG00000053897:135858071-135859778:target	-0.237106240666;0.237106240666	0.999612003469;0.999612003469	0.982;0.018	0.742;0.258	2	3	0;0	chr3	+	135857605-135858071;135858241-135858808	135857483-135857605;135858071-135859778
Tln1	terminal exon	repression	cryptic	ENSMUSG00000028465	ENSMUSG00000028465:43562130-43562691:target	0.339444916162;-0.339444916162	0.999998416681;0.999998416681	0.485;0.515	0.816;0.184	2	3	0;0	chr4	-	43559717-43562130;43556783-43562130	43556621-43556783;43559343-43559717;43562130-43562691
4931428L18Rik	terminal exon	repressed	annotated	ENSMUSG00000086727	ENSMUSG00000086727:31204252-31204473:target	0.288470788264;-0.322069300939;1.82667065329e-07;2.44752388111e-06	0.999308077017;0.999980649287;7.71737487703e-11;4.51445227814e-09	0.334;0.651;0.007;0.008	0.617;0.335;0.019;0.029	4	4	0;0;0;0	chr1	-	31203388-31204252;31141768-31204252;31141764-31204252;31135247-31204252	31135226-31135247;31141164-31141768;31141164-31141768;31202931-31203388;31204252-31204473
4933435F18Rik	terminal exon	repressed	annotated	ENSMUSG00000086978	ENSMUSG00000086978:124332203-124332508:target	-0.0192029027325;0.22677096774;-0.00110065116295	0.112242620913;0.98410158607;0.00701332091211	0.306;0.069;0.627	0.161;0.292;0.545	3	4	0;0;0	chr4	-	124332283-124332406;124331834-124332203;124328175-124332203	124326308-124328175;124331406-124331834;124332203-124332508
Lrriq3	terminal exon	repression	annotated	ENSMUSG00000028182	ENSMUSG00000028182:155129337-155129499:source	0.338738285072;-0.338738285072	0.999999949959;0.999999949959	0.175;0.825	0.507;0.493	2	3	0;0	chr3	+	155129499-155137362;155129499-155163910	155129337-155129499;155137362-155137372;155163910-155164039
Nxn	terminal exon	repressed	annotated	ENSMUSG00000020844	ENSMUSG00000020844:76398701-76399140:target	0.186686472699;-0.186686472699	0.997381269156;0.997381269156	0.168;0.832	0.348;0.652	2	3	0;0	chr11	-	76359286-76398701;76278591-76398701	76278474-76278591;76358803-76359286;76398701-76399140
Pkd2l2	terminal exon		annotated	ENSMUSG00000014503	ENSMUSG00000014503:34416828-34417049:source	-0.00842924974312;0.333537741713;-0.213420627678	0.0523778713897;0.999948043053;0.999281765132	0.422;0.336;0.241	0.303;0.662;0.037	3	4	0;0;0	chr18	+	34417049-34421048;34417049-34425016;34417049-34427317	34416828-34417049;34421048-34421058;34425016-34425244;34427317-34427487
1700011E24Rik	terminal exon	repressed	cryptic	ENSMUSG00000036557	ENSMUSG00000036557:87422514-87422771:target	0.0635471965622;2.02497437718e-05;7.28065261453e-07;7.77156117238e-16;8.24722080448e-16;-0.158343531043;1.57398297114e-05	0.239812240462;3.07596159986e-13;1.97003248208e-18;2.78979103398e-19;2.78979103398e-19;0.999667059859;4.99805884589e-09	0.014;0.009;0.007;0.000;0.000;0.882;0.087	0.093;0.045;0.035;0.000;0.011;0.724;0.092	7	8	0;0;0;0;0;0;0	chr17	-	87420226-87422514;87420053-87422514;87419987-87422514;87417826-87422514;87416338-87422514;87411592-87422514;87395265-87422514	87395161-87395265;87411528-87411592;87416328-87416338;87417490-87417826;87419977-87419987;87420043-87420053;87420216-87420226;87422514-87422771
4930430A15Rik	terminal exon	repression	cryptic	ENSMUSG00000027157	ENSMUSG00000027157:111190344-111190425:target	0.799884476129;-0.799884476129	1.0;1.0	0.106;0.894	0.885;0.115	2	3	0;0	chr2	-	111188214-111190344;111172018-111190344	111171990-111172018;111188204-111188214;111190344-111190425
Adat1	terminal exon	repression	cryptic	ENSMUSG00000031949	ENSMUSG00000031949:111992181-111992302:target	0.353529084577;-0.353529084577	0.983128213017;0.983128213017	0.238;0.762	0.588;0.412	2	3	0;0	chr8	-	111992005-111992181;111990412-111992181	111990205-111990412;111991995-111992005;111992181-111992302
Ccdc83	terminal exon	repressed	cryptic	ENSMUSG00000030617	ENSMUSG00000030617:90259430-90259546:target	0.236153417129;-0.236153417129	0.999976884375;0.999976884375	0.092;0.908	0.321;0.679	2	3	0;0	chr7	-	90259013-90259430;90250567-90259430	90250483-90250567;90258946-90259013;90259430-90259546
Vit	terminal exon	repression	cryptic	ENSMUSG00000024076	ENSMUSG00000024076:78586658-78586843:source	0.331105731389;-0.143927700538;-0.0580553431706	0.999999983553;0.646026018102;0.439869687311	0.012;0.847;0.140	0.350;0.635;0.015	3	3	0;0;0	chr17	+	78586843-78588795;78586843-78599824;78586843-78599827	78586658-78586843;78588795-78588805;78599824-78599868;78599824-78599868
Lrrcc1	terminal exon repression	repressed	annotated	ENSMUSG00000027550	ENSMUSG00000027550:14562959-14563094:source	-3.95684106465e-15;0.186087979898;-0.18057819248	2.78979103418e-19;0.964251226973;0.954856403231	0.005;0.411;0.583	0.000;0.597;0.402	3	3	0;0;0	chr3	+	14563094-14564402;14563094-14565733;14563094-14572404	14562959-14563094;14564402-14568301;14564402-14568301;14572404-14572658
Dnhd1	terminal exon repression	repression	cryptic	ENSMUSG00000030882	ENSMUSG00000030882:105657174-105657284:source	0.346275608224;0.000115257935994;-0.40287406643	0.999999826755;7.8707059491e-05;0.999999998338	0.029;0.003;0.968	0.368;0.057;0.575	3	3	0;0;0	chr7	+	105657284-105658908;105657284-105658911;105657284-105668446	105657174-105657284;105658908-105659042;105658908-105659042;105668446-105668602
Mroh4	terminal exon repression	repressed	cryptic	ENSMUSG00000022603	ENSMUSG00000022603:74621101-74621205:target	5.22488885701e-09;0.0829262610702;0.0323664995095;7.77156117238e-16;7.77156117238e-16;-0.177610994195;-2.10718531216e-07	2.79001576138e-19;0.758469753095;3.81259672436e-05;2.78979103398e-19;2.78979103398e-19;0.998840379187;2.80342663381e-19	0.005;0.038;0.017;0.001;0.001;0.904;0.034	0.030;0.114;0.065;0.012;0.008;0.739;0.032	7	7	0;0;0;0;0;0;0	chr15	-	74619719-74621101;74619622-74621101;74619557-74621101;74619547-74621101;74617642-74621101;74616398-74621101;74616394-74621101	74616263-74616398;74616263-74616398;74617111-74617642;74619537-74619547;74619547-74619557;74619612-74619622;74619709-74619719;74621101-74621205
Mroh8	terminal exon repression	repression	cryptic	ENSMUSG00000074627	ENSMUSG00000074627:157264121-157265195:target	0.204904193758;-0.204904193758	0.999999991976;0.999999991976	0.005;0.995	0.224;0.776	2	3	0;0	chr2	-	157263084-157265073;157258107-157265073	157258028-157258107;157263074-157263084;157264121-157265195
RP23-375H15.1	terminal/bleeding exon	repression	cryptic	ENSMUSG00000100666	ENSMUSG00000100666:58162346-58162466:target	0.933991751278;-0.933991751278	1.0;1.0	0.060;0.940	0.977;0.023	2	3	0;0	chr3	-	58161989-58162346;58148510-58162346	58148315-58148510;58161979-58161989;58162346-58162466
0610010F05Rik				ENSMUSG00000042208	ENSMUSG00000042208:23564961-23565136:source	-0.203181798951;0.203181798951	0.955517736915;0.955517736915	0.765;0.235	0.559;0.441	2	3	0;0	chr11	-	23565136-23576731;23565136-23566119	23564961-23565136;23566119-23566195;23576630-23576822
1700006J14Rik				ENSMUSG00000034764	ENSMUSG00000034764:120371257-120371304:source	0.409841977156;-0.409841977156	0.999999993273;0.999999993273	0.304;0.696	0.703;0.297	2	3	0;0	chr10	+	120371304-120379107;120371304-120382065	120371257-120371304;120379107-120379117;120382065-120382836
1700006J14Rik				ENSMUSG00000034764	ENSMUSG00000034764:120382065-120382836:source	-0.310676237559;0.0527089751616;0.0249440617943	0.980195322104;0.257378236362;0.171529007661	0.788;0.173;0.038	0.480;0.355;0.164	3	2	0;0;0	chr10	+	120382101-120383275;120382168-120383273;120382279-120383275	120382065-120382836;120383273-120383460;120383273-120383460;120383273-120383460
1700006J14Rik				ENSMUSG00000034764	ENSMUSG00000034764:120369875-120370024:source	0.245078784529;4.49174055329e-06;-0.255475931334	0.999978205934;2.07326030242e-07;0.999999332917	0.303;0.063;0.636	0.539;0.072;0.386	3	4	0;0;0	chr10	+	120370024-120371257;120370024-120380470;120370024-120382065	120369875-120370024;120371257-120371304;120380470-120380983;120382065-120382836
1700006J14Rik				ENSMUSG00000034764	ENSMUSG00000034764:120382065-120382836:target	-0.203705372306;-0.00104981357664;0.247368420865	0.99926395224;0.0068985491406;0.999999997054	0.757;0.140;0.104	0.557;0.096;0.347	3	4	0;0;0	chr10	+	120370024-120382065;120371304-120382065;120380983-120382065	120369875-120370024;120371257-120371304;120380470-120380983;120382065-120382836
1700006J14Rik				ENSMUSG00000034764	ENSMUSG00000034764:120380470-120380983:target	-0.217737592521;0.217737592521	0.989676299511;0.989676299511	0.390;0.610	0.176;0.824	2	3	0;0	chr10	+	120370024-120380470;120379641-120380470	120369875-120370024;120379631-120379641;120380470-120380983
1700010K23Rik				ENSMUSG00000092599	ENSMUSG00000092599:66660045-66660105:target	-0.307957938429;9.33680111134e-05;0.278969708084	0.962858874168;0.000422932050134;0.948356807188	0.804;0.058;0.139	0.492;0.083;0.425	3	3	0;0;0	chr16	+	66657202-66660045;66657321-66660045;66659181-66660045	66657118-66657321;66657118-66657321;66659107-66659181;66660045-66660105
1700025F22Rik				ENSMUSG00000024728	ENSMUSG00000024728:11146729-11146785:source	-0.254049036722;-0.0455609431212;0.37007950309	0.997839891095;0.347355842793;0.999999760443	0.294;0.125;0.580	0.049;0.011;0.940	3	3	0;0;0	chr19	-	11146785-11163400;11146785-11163378;11146785-11159046	11146729-11146785;11159046-11159195;11163378-11163491;11163378-11163491
1700026D11Rik				ENSMUSG00000086379	ENSMUSG00000086379:132512075-132513902:target	-6.17534500468e-05;-0.00187584964243;0.197617807686;-2.20953719167e-05;-0.00240014299028	1.08763966219e-06;0.01344264079;0.978850636734;0.0001960848594;0.0164745514755	0.049;0.105;0.184;0.227;0.435	0.010;0.038;0.378;0.220;0.352	5	5	0;0;0;0;0	chr2	+	132490797-132512075;132490963-132512075;132497491-132512075;132505871-132512075;132508274-132512075	132490634-132490963;132490634-132490963;132497369-132497491;132505761-132505871;132508206-132508274;132512075-132513902
4930447C04Rik				ENSMUSG00000021098	ENSMUSG00000021098:72908512-72909813:target	0.0698911965057;-0.0133941156087;0.0431933370123;0.00135023316925;-0.107253008737	0.398790460209;0.000333406764007;0.0294750893393;5.41272009584e-07;0.95049157651	0.749;0.060;0.039;0.012;0.139	0.839;0.053;0.077;0.031;0.001	4	3	0;0;0;0;0	chr12	-	72907941-72909771;72907939-72909771;72906282-72908512;72906279-72908512;72908511-72908512	72906185-72906473;72906185-72906473;72907821-72907941;72907821-72907941;72907942-72908511;72908512-72909813	72907942-72908511
4931423N10Rik				ENSMUSG00000026774	ENSMUSG00000026774:23207476-23208104:source	-0.312965932594;0.0512667300637;0.0189611999068	0.984221410188;0.264867433126;0.12090804045	0.842;0.105;0.052	0.532;0.281;0.186	3	4	0;0;0	chr2	+	23208104-23212393;23208104-23212660;23208104-23226882	23207476-23208104;23212393-23212507;23212660-23212859;23226882-23226988
4932414N04Rik				ENSMUSG00000079324	ENSMUSG00000079324:68729485-68729602:target	-0.220646333888;0.268707370035;-6.82827616274e-05	0.999999762438;0.999849954322;0.000213145588637	0.239;0.675;0.085	0.003;0.937;0.060	3	3	0;0;0	chr2	+	68718729-68729485;68729061-68729485;68729219-68729485	68718660-68718729;68728991-68729219;68728991-68729219;68729485-68729602
4932702P03Rik				ENSMUSG00000086796	ENSMUSG00000086796:24911597-24914272:target	-6.76523878908e-05;0.303023946539;-0.128284892539;-0.00198663120616	0.00028065424906;0.999999667204;0.647830004028;0.0132671293499	0.152;0.064;0.419;0.365	0.131;0.363;0.234;0.272	4	4	0;0;0;0	chr13	+	24905708-24911597;24910766-24911597;24911766-24912248;24912306-24913744	24905593-24905708;24910370-24910766;24911597-24914272
4933409G03Rik				ENSMUSG00000053896	ENSMUSG00000053896:68606513-68606543:source	0.285716713843;-0.285716713843	0.999999999961;0.999999999961	0.002;0.998	0.305;0.695	2	3	0;0	chr2	+	68606543-68608734;68606543-68613013	68606513-68606543;68608734-68608847;68613013-68613062
9130401M01Rik				ENSMUSG00000022362	ENSMUSG00000022362:58069319-58069429:target	-0.345642792508;0.252131070138;0.00830071704198;-1.38979058905e-06	0.999776951906;0.976570437576;0.0582786192716;2.86692145838e-07	0.878;0.092;0.015;0.015	0.540;0.339;0.106;0.009	4	5	0;0;0;0	chr15	-	58064180-58069319;58048785-58069319;58032079-58069319;58031100-58069319	58030957-58031100;58031984-58032079;58048547-58048785;58064055-58064180;58069319-58069429
9430015G10Rik				ENSMUSG00000059939	ENSMUSG00000059939:156121933-156122183:target	-0.261427283381;0.261427283381	0.971618286611;0.971618286611	0.609;0.391	0.347;0.653	2	3	0;0	chr4	+	156119239-156121933;156120172-156121933	156119164-156119536;156120162-156120172;156121933-156122183
a				ENSMUSG00000027596	ENSMUSG00000027596:155024121-155024131:target	0.255145690848;-0.255145690848	0.999999999993;0.999999999993	0.721;0.279	0.998;0.002	1	2	0;0	chr2	+	155018524-155024121;155024120-155024121	155018514-155018524;155018525-155024120;155024121-155024131	155018525-155024120
Aasdh				ENSMUSG00000055923	ENSMUSG00000055923:76875935-76876422:source	1.51552926448e-05;-0.268792895738;0.248381266283	5.99525235563e-06;0.990928709798;0.985996139099	0.017;0.932;0.051	0.037;0.664;0.298	3	4	0;0;0	chr5	-	76876422-76878404;76876422-76877527;76876422-76876542	76875935-76876422;76876460-76876678;76877527-76877658;76878404-76878526
Aldh5a1				ENSMUSG00000035936	ENSMUSG00000035936:24907579-24911766:source	-0.481707120198;0.481707120198	0.999999868524;0.999999868524	0.866;0.134	0.394;0.606	2	3	0;0	chr13	-	24911766-24912248;24910766-24911597	24907579-24911766;24912248-24912306
Alms1				ENSMUSG00000063810	ENSMUSG00000063810:85619434-85623201:target	-0.28745085774;0.28745085774	0.988867519332;0.988867519332	0.942;0.058	0.661;0.339	2	3	0;0	chr6	+	85615407-85619434;85622924-85623024	85615248-85615407;85619434-85623201
Als2cr11				ENSMUSG00000047383	ENSMUSG00000047383:59003141-59006218:target	0.000478702898608;0.0607877175261;-0.170175407849	0.00115197138916;0.472428631748;0.999091435171	0.001;0.001;0.998	0.072;0.119;0.809	3	2	0;0;0	chr1	-	58997601-59006114;58997601-59005703;58997601-59003141	58997315-58997601;58997315-58997601;58997315-58997601;59003141-59006218
Als2cr12				ENSMUSG00000047528	ENSMUSG00000047528:58659223-58659312:source	-0.139423604134;0.139423604134	0.977969019156;0.977969019156	0.962;0.038	0.833;0.167	2	3	0;0	chr1	-	58659312-58661400;58659312-58659857	58659223-58659312;58659857-58659996;58661400-58661462
Als2cr12				ENSMUSG00000047528	ENSMUSG00000047528:58667729-58667828:source	0.00474624952806;-0.122965264147;0.00907807097242	0.00288189220167;0.955371723057;0.0557157015052	0.005;0.939;0.056	0.067;0.813;0.120	3	4	0;0;0	chr1	-	58667828-58669543;58667828-58669428;58667828-58668076	58667729-58667828;58668076-58668212;58669428-58669480;58669543-58669553
Ankrd36				ENSMUSG00000020481	ENSMUSG00000020481:5630702-5630795:target	-0.155392887815;0.182175422389;-6.8372531536e-07	0.999544910843;0.999994798035;5.71409990579e-11	0.175;0.798;0.026	0.007;0.987;0.006	3	3	0;0;0	chr11	+	5620147-5630702;5629406-5630702;5629636-5630702	5620078-5620147;5628327-5629636;5628327-5629636;5630702-5630795
Ankzf1				ENSMUSG00000026199	ENSMUSG00000026199:75196514-75196669:target	0.280188903404;-0.280188903404	0.999909922704;0.999909922704	0.678;0.322	0.955;0.045	1	2	0;0	chr1	+	75196381-75196514;75196513-75196514	75196153-75196381;75196382-75196513;75196514-75196669	75196382-75196513
Ankzf1				ENSMUSG00000026199	ENSMUSG00000026199:75198477-75198644:source	0.274765117107;-0.274765117107	0.999381854452;0.999381854452	0.291;0.709	0.560;0.440	2	3	0;0	chr1	+	75198516-75199033;75198644-75198780	75198477-75198644;75198780-75198865;75199033-75199387
Asnsd1				ENSMUSG00000026095	ENSMUSG00000026095:53347015-53348558:target	0.172112190707;-0.172112190707	0.998840554433;0.998840554433	0.040;0.960	0.200;0.800	2	2	0;0	chr1	-	53346761-53348446;53346761-53347015	53346580-53346761;53346580-53346761;53347015-53348558
Aste1				ENSMUSG00000032567	ENSMUSG00000032567:105401475-105402143:target	0.258445568884;-0.258339213323;-7.39223760025e-10	0.999972312985;0.999966081607;1.94039983571e-12	0.037;0.961;0.002	0.289;0.709;0.002	3	4	0;0;0	chr9	+	105396705-105401476;105397858-105401476;105400799-105401476	105396545-105396705;105397625-105397858;105400788-105400799;105401475-105402143
Atl1				ENSMUSG00000021066	ENSMUSG00000021066:69932217-69932321:source	0.0104150208865;0.181931592018;-0.270925456551	0.0828918442408;0.912445224278;0.999999999608	0.029;0.682;0.288	0.118;0.874;0.008	3	3	0;0;0	chr12	+	69932321-69934805;69932321-69934870;69932321-69937075	69932217-69932321;69934805-69934920;69934805-69934920;69937075-69937131
Atp8b2				ENSMUSG00000060671	ENSMUSG00000060671:89943330-89943468:target	-0.12007038337;-7.71680341963e-14;0.117917379456	0.99925265148;3.32828003743e-18;0.998729577664	0.995;0.004;0.000	0.847;0.002;0.151	2	3	0;0;0	chr3	-	89941805-89943330;89941431-89943330;89943329-89943330	89939481-89941431;89941675-89941805;89941806-89943329;89943330-89943468	89941806-89943329
BC051142				ENSMUSG00000057246	ENSMUSG00000057246:34421958-34421987:source	-2.1803939941e-05;0.000218625449307;1.49301503476e-07;0.361206167869;1.61824892412e-13;1.07684272806e-10;7.75430590063e-16;-5.14938132371e-07;-0.362886334351	7.05925062231e-12;0.000791796628668;9.83076167124e-18;1.0;2.7897910409e-19;2.78979566555e-19;2.78979103398e-19;1.58403021696e-16;1.0	0.044;0.246;0.023;0.258;0.003;0.003;0.007;0.033;0.382	0.024;0.264;0.030;0.611;0.014;0.019;0.000;0.003;0.034	9	10	0;0;0;0;0;0;0;0;0	chr17	+	34421987-34422080;34421987-34428095;34421987-34429931;34421987-34434527;34421987-34435783;34421987-34437171;34421987-34439837;34421987-34440328;34421987-34440867	34421958-34421987;34422080-34422100;34428095-34428145;34429931-34429981;34434527-34434547;34435783-34436107;34437171-34437209;34439837-34439857;34440328-34440348;34440867-34440887
BC051142				ENSMUSG00000057246	ENSMUSG00000057246:34434527-34434547:target	0.230667701666;-0.000593455520972;-7.39693967378e-06;-0.17022286545	0.995213204014;2.36785603961e-05;9.86159153719e-11;0.941782376807	0.430;0.061;0.038;0.470	0.658;0.019;0.027;0.296	4	5	0;0;0;0	chr17	+	34421987-34434527;34422100-34434527;34428145-34434527;34429981-34434527	34421958-34421987;34422080-34422100;34428095-34428145;34429931-34429981;34434527-34434547
Brd4				ENSMUSG00000024002	ENSMUSG00000024002:32229417-32229735:source	7.95666997495e-05;-0.196733520311;0.00021149804938;-2.23017017384e-08;0.0505982613766	0.000795130389119;0.981206854422;0.0015870988094;7.47298457888e-11;0.311128784602	0.274;0.240;0.389;0.009;0.089	0.294;0.047;0.428;0.002;0.232	5	5	0;0;0;0;0	chr17	-	32229735-32284518;32229735-32284063;32229735-32253041;32229735-32252997;32229735-32242246	32229417-32229735;32242246-32242256;32252997-32253200;32252997-32253200;32284063-32284123;32284518-32284722
Casp2				ENSMUSG00000029863	ENSMUSG00000029863:42268886-42269122:source	0.181760530188;-0.181760530188	0.97110765778;0.97110765778	0.043;0.957	0.220;0.780	2	2	0;0	chr6	+	42268980-42269222;42268980-42269280	42268886-42269122;42269222-42269607;42269222-42269607
Catsperb				ENSMUSG00000047014	ENSMUSG00000047014:101541408-101541562:source	0.000422500077327;0.175484077349;-0.249744662644	0.00107678207571;0.994554746227;0.999992505433	0.002;0.016;0.982	0.072;0.196;0.733	3	4	0;0;0	chr12	+	101541562-101546410;101541562-101549343;101541562-101549694	101541408-101541562;101546410-101546420;101549343-101549466;101549694-101549848
Catsperg1				ENSMUSG00000049676	ENSMUSG00000049676:29190727-29190789:target	0.238722974439;-0.00451641579391;-0.000344564100651;0.0259283785863;-0.258021709507	0.998445999918;0.00209520075545;3.18790118256e-07;0.0453556054631;0.999999999989	0.575;0.067;0.028;0.053;0.278	0.821;0.065;0.022;0.091;0.001	4	3	0;0;0;0;0	chr7	-	29190635-29190727;29190612-29190727;29190511-29190727;29190331-29190727;29190726-29190727	29190213-29190331;29190437-29190635;29190437-29190635;29190437-29190635;29190636-29190726;29190727-29190789	29190636-29190726
Catsperg1				ENSMUSG00000049676	ENSMUSG00000049676:29206554-29206680:target	-0.256512238344;0.256512238344	0.99780317236;0.99780317236	0.930;0.070	0.678;0.322	2	3	0;0	chr7	-	29206401-29206554;29204922-29206554	29204767-29204922;29206329-29206401;29206554-29206680
Ccdc108				ENSMUSG00000047021	ENSMUSG00000047021:74933070-74933238:target	0.184342929446;-0.0938940659553;-0.000848884236973;5.7415750941e-12	0.981545215804;0.639477414391;6.3829524462e-05;2.9850756504e-19	0.579;0.349;0.061;0.011	0.762;0.221;0.009;0.009	4	4	0;0;0;0	chr1	-	74932028-74933070;74929357-74933070;74929317-74933070;74928500-74933070	74928334-74928500;74929255-74929357;74929255-74929357;74931796-74932028;74933070-74933238
Ccdc144b				ENSMUSG00000047696	ENSMUSG00000047696:36025855-36025970:target	-0.330360622946;0.330360622946	0.99993233957;0.99993233957	0.884;0.116	0.562;0.438	2	2	0;0	chr3	-	36025441-36025909;36025441-36025855	36025348-36025441;36025348-36025441;36025855-36025970
Ccdc163				ENSMUSG00000028689	ENSMUSG00000028689:116708509-116708751:source	0.000666070588879;0.107737224502;0.0109396189808;-1.19090136033e-09;-1.19090136033e-09;-1.19090136033e-09;-0.339345645831;3.17007026934e-07	0.00441888239922;0.676032536495;0.0751106551437;1.80579168494e-10;1.80579168494e-10;1.80579168494e-10;0.998477892906;1.35934788891e-08	0.431;0.027;0.001;0.001;0.001;0.001;0.536;0.001	0.497;0.179;0.104;0.001;0.001;0.001;0.207;0.011	8	4	0;0;0;0;0;0;0;0	chr4	+	116708655-116708932;116708655-116708942;116708655-116708946;116708656-116708943;116708656-116709008;116708656-116709262;116708656-116709438;116708751-116709438	116708509-116708751;116708929-116709094;116708929-116709094;116708929-116709094;116708929-116709094;116708929-116709094;116709240-116709273;116709297-116709619;116709297-116709619
Ccdc172				ENSMUSG00000025090	ENSMUSG00000025090:58512312-58512436:target	-0.0465941470305;0.277230279339;-0.173204933328	0.204417912216;0.998367023767;0.999658803253	0.241;0.543;0.215	0.171;0.827;0.002	2	2	0;0;0	chr19	+	58512027-58512312;58512066-58512312;58512311-58512312	58512002-58512066;58512002-58512066;58512067-58512311;58512312-58512436	58512067-58512311
Ccdc176				ENSMUSG00000057265	ENSMUSG00000057265:84423433-84423503:source	0.23500165861;-1.68415573572e-05;-0.230166984133	0.999983839375;1.37041733379e-05;0.999999416379	0.594;0.106;0.300	0.822;0.102;0.075	3	3	0;0;0	chr12	+	84423503-84425136;84423503-84425191;84423503-84428343	84423433-84423503;84425136-84425280;84425136-84425280;84428343-84428444
Ccdc176/Bbof1				ENSMUSG00000057265	ENSMUSG00000057265:84425136-84425280:source	0.199438904906;-0.199438904906	0.999998461784;0.999998461784	0.745;0.255	0.944;0.056	2	3	0;0	chr12	+	84425280-84426708;84425280-84428343	84425136-84425280;84426708-84427201;84428343-84428444
Cep83os				ENSMUSG00000097164	ENSMUSG00000097164:94673493-94677129:source	-0.14471810963;0.0326570851112;0.00028723161961	0.978769626343;0.286431609664;3.75313950818e-05	0.962;0.033;0.005	0.827;0.116;0.057	3	3	0;0;0	chr10	-	94677129-94678331;94673658-94674121;94673649-94674121	94673493-94677129;94678331-94678447
Cep97				ENSMUSG00000022604	ENSMUSG00000022604:55930466-55930608:source	-0.304462107558;6.90663889119e-05;0.000690950525989;0.0985568121785;0.000235811679688	0.989051773584;0.000310793657034;0.00440689125944;0.582719806847;0.000507380665037	0.791;0.070;0.086;0.039;0.015	0.488;0.093;0.155;0.194;0.067	5	3	0;0;0;0;0	chr16	-	55930608-55934753;55930608-55934279;55930608-55934276;55930608-55934065;55930608-55933837	55930466-55930608;55933837-55934480;55933837-55934480;55933837-55934480;55933837-55934480;55934753-55934855
Clip1				ENSMUSG00000049550	ENSMUSG00000049550:123611822-123612172:source	0.204917585616;-0.204917585616	0.974268368035;0.974268368035	0.625;0.375	0.828;0.172	2	3	0;0	chr5	-	123611938-123617336;123611938-123613068	123611822-123612172;123613068-123615335;123617336-123617551
Col16a1				ENSMUSG00000040690	ENSMUSG00000040690:130083122-130083175:target	0.0450387285991;0.272797827474;1.62233056015e-08;-0.000293854051688;-0.29106717551	0.182828809425;0.999921197425;8.64309777997e-15;3.42788202566e-11;1.0	0.286;0.365;0.008;0.030;0.311	0.344;0.642;0.005;0.008;0.001	4	4	0;0;0;0;0	chr4	+	130080620-130083122;130081479-130083122;130081521-130083122;130082530-130083122;130083121-130083122	130080576-130080620;130081435-130081521;130081435-130081521;130082520-130082530;130083111-130083121;130083122-130083175	130083111-130083121
Coq2				ENSMUSG00000029319	ENSMUSG00000029319:100667892-100668058:target	-0.218720369759;0.218720369759	0.999260286126;0.999260286126	0.993;0.007	0.743;0.257	1	2	0;0	chr5	-	100663701-100667892;100667891-100667892	100663580-100664419;100664420-100667891;100667892-100668058	100664420-100667891
Cox20				ENSMUSG00000026500	ENSMUSG00000026500:178321745-178321859:target	0.141697332672;0.00540545663604;-0.166272481751	0.897858937844;1.58901544638e-06;0.955907335632	0.589;0.021;0.390	0.759;0.041;0.199	2	2	0;0;0	chr1	+	178319208-178321745;178319577-178321745;178321744-178321745	178319130-178319577;178319130-178319577;178319578-178321744;178321745-178321859	178319578-178321744
Crat				ENSMUSG00000026853	ENSMUSG00000026853:30415195-30415308:target	0.044125030168;-0.0457519624282;-0.00016557041512;-3.1791847991e-08;0.114806907445;-0.12441313158	0.154530596571;0.180072457535;1.94023453821e-06;1.73882382371e-08;0.730529677753;0.95407906913	0.070;0.116;0.012;0.001;0.624;0.174	0.135;0.055;0.001;0.001;0.805;0.001	5	5	0;0;0;0;0;0	chr2	-	30414211-30415195;30414208-30415195;30413996-30415195;30413777-30415195;30413246-30415195;30415194-30415195	30412983-30413246;30413629-30413777;30413860-30413996;30414021-30414211;30414021-30414211;30414823-30415194;30415195-30415308	30414823-30415194
Daw1				ENSMUSG00000053161	ENSMUSG00000053161:83197221-83197323:target	-0.257995797651;-0.00678632937724;0.353425635527	0.999989281278;0.0381088652819;0.999999999465	0.280;0.094;0.625	0.028;0.002;0.970	3	4	0;0;0	chr1	+	83183378-83197221;83188005-83197221;83192723-83197221	83183256-83183378;83187906-83188005;83192617-83192723;83197221-83197323
Daw1				ENSMUSG00000053161	ENSMUSG00000053161:83183256-83183378:source	0.204748228318;-0.204748228318	0.999889432838;0.999889432838	0.774;0.226	0.978;0.022	2	3	0;0	chr1	+	83183378-83187906;83183378-83197221	83183256-83183378;83187906-83188005;83197221-83197323
Dhdh				ENSMUSG00000011382	ENSMUSG00000011382:45481789-45482090:source	0.292411378668;-0.292411378668	0.999129247616;0.999129247616	0.659;0.341	0.942;0.058	2	3	0;0	chr7	-	45482090-45486362;45482041-45486741	45481789-45482090;45486362-45486483;45486741-45486904
Dnah7c				ENSMUSG00000101337	ENSMUSG00000101337:46791766-46791918:target	-0.169405054862;0.169405054862	0.991502470589;0.991502470589	0.238;0.762	0.070;0.930	2	3	0;0	chr1	+	46780793-46791766;46784635-46791766	46780656-46780793;46784405-46784635;46791766-46791918
Dnal1				ENSMUSG00000042523	ENSMUSG00000042523:84138354-84143517:target	-0.158844776582;-3.21577106273e-06;0.185222626033	0.809058566117;4.12424574771e-05;0.97217209508	0.878;0.068;0.054	0.697;0.067;0.236	3	3	0;0;0	chr12	+	84136637-84138354;84140320-84140968;84141050-84142518	84136497-84137105;84138354-84143517
Ears2				ENSMUSG00000030871	ENSMUSG00000030871:122062929-122063084:source	-0.291742669293;0.291742669293	0.984011078709;0.984011078709	0.875;0.125	0.586;0.414	2	3	0;0	chr7	-	122063084-122066905;122063084-122065530	122062929-122063084;122065530-122065540;122066905-122067263
Efcab5				ENSMUSG00000050944	ENSMUSG00000050944:77113608-77113760:target	0.0225664350162;0.167842987986;-0.242582543547	0.146163997257;0.968912225681;0.999999999998	0.059;0.679;0.261	0.137;0.848;0.015	3	4	0;0;0	chr11	-	77113268-77113608;77105442-77113608;77090491-77113608	77089915-77090491;77105342-77105442;77113110-77113268;77113608-77113760
Efcab5				ENSMUSG00000050944	ENSMUSG00000050944:77089915-77090491:source	-0.233875047433;0.233875047433	0.99999999996;0.99999999996	0.253;0.747	0.014;0.986	2	3	0;0	chr11	-	77090491-77113608;77090491-77102794	77089915-77090491;77102720-77103062;77113608-77113760
Elac2				ENSMUSG00000020549	ENSMUSG00000020549:64992439-64992524:target	-0.00576330423864;0.110542625282;7.71850669503e-10;-0.107058051971	0.000559773172134;0.907248039073;2.24977681749e-15;0.956505468115	0.055;0.803;0.001;0.142	0.053;0.935;0.001;0.011	3	2	0;0;0;0	chr11	+	64992354-64992439;64992359-64992439;64992359-64992442;64992438-64992439	64992221-64992359;64992221-64992359;64992221-64992359;64992360-64992438;64992439-64992524	64992360-64992438
Elavl2				ENSMUSG00000008489	ENSMUSG00000008489:91308611-91308854:source	1.1399935748e-07;3.94528202997e-06;0.233904943184;1.1399935748e-07;1.1399935748e-07;-0.270678617262;1.1399935748e-07	8.29963860352e-08;6.74043300488e-06;0.844458167305;8.29963860352e-08;8.29963860352e-08;0.955591332741;8.29963860352e-08	0.002;0.017;0.652;0.002;0.002;0.324;0.002	0.002;0.022;0.919;0.002;0.002;0.050;0.002	7	6	0;0;0;0;0;0;0	chr4	-	91308854-91399438;91308854-91375936;91308854-91371900;91308854-91371530;91308854-91356650;91308854-91311573;91308851-91375936	91308611-91308854;91311573-91311663;91356650-91356682;91371530-91372069;91371530-91372069;91375936-91376496;91375936-91376496;91399438-91399536
Epb4.1				ENSMUSG00000028906	ENSMUSG00000028906:131957620-131957819:source	0.329847493453;-0.329847493453	0.954257864187;0.954257864187	0.458;0.542	0.794;0.206	2	3	0;0	chr4	-	131957819-131967788;131957819-131962924	131957620-131957819;131962924-131962986;131967788-131967975
Esco1				ENSMUSG00000024293	ENSMUSG00000024293:10596339-10596441:target	-0.135479111948;0.135479111948	0.991631363966;0.991631363966	0.997;0.003	0.843;0.157	2	3	0;0	chr18	-	10595875-10596339;10588550-10596339	10588439-10588550;10595676-10595875;10596339-10596441
Fam173b				ENSMUSG00000039065	ENSMUSG00000039065:31608096-31608233:source	-0.229032933609;0.229032933609	0.970800667918;0.970800667918	0.952;0.048	0.725;0.275	2	3	0;0	chr15	+	31608233-31609566;31608233-31616871	31608096-31608233;31609566-31609616;31616871-31621227
Furin				ENSMUSG00000030530	ENSMUSG00000030530:80398594-80398928:source	3.41309197204e-08;-0.000407460438788;0.302745369219;-0.25239464054;3.41309197204e-08;3.41309197204e-08	4.30559756368e-09;0.00163184753244;0.997635706993;0.989958945011;4.30559756368e-09;4.30559756368e-09	0.001;0.083;0.612;0.300;0.001;0.001	0.002;0.032;0.909;0.052;0.002;0.002	6	7	0;0;0;0;0;0	chr7	-	80398928-80405319;80398928-80403272;80398928-80402530;80398928-80401831;80398928-80401427;80398903-80399069	80398594-80398928;80399069-80399469;80401427-80401707;80401831-80401841;80402530-80402762;80403272-80403322;80405319-80405436
Gabpa				ENSMUSG00000008976	ENSMUSG00000008976:84834925-84835023:source	0.245640897988;-0.245640897988	0.984574023116;0.984574023116	0.266;0.734	0.514;0.486	2	3	0;0	chr16	+	84834983-84835421;84835023-84839081	84834925-84835023;84835124-84835543;84839081-84839183
Gabpb1				ENSMUSG00000027361	ENSMUSG00000027361:126658470-126658577:source	0.3693924602;-0.00103154241988;-0.300353918367	0.999945770978;0.00520827657456;0.997299095793	0.511;0.089;0.400	0.870;0.023;0.108	3	4	0;0;0	chr2	-	126658577-126675356;126658577-126675295;126658577-126662991	126658470-126658577;126662991-126663290;126675295-126675352;126675356-126675592
Glb1l				ENSMUSG00000026200	ENSMUSG00000026200:75198236-75198644:source	-0.11208898232;0.18886595921;-0.00613118127555;0.000116229035144	0.706386658465;0.996739081703;0.0430514559186;0.00025476680903	0.431;0.174;0.332;0.065	0.286;0.358;0.254;0.100	4	4	0;0;0;0	chr1	-	75198644-75198780;75198516-75199033;75198376-75198477;75198354-75199033	75198236-75198644;75198780-75198865;75199033-75199264;75199033-75199264
Glb1l				ENSMUSG00000026200	ENSMUSG00000026200:75199829-75200126:target	-0.172175885745;0.172175885745	0.998730022242;0.998730022242	0.966;0.034	0.806;0.194	2	2	0;0	chr1	-	75199757-75199911;75199537-75199911	75199347-75199757;75199347-75199757;75199829-75200126
Gm14226				ENSMUSG00000084897	ENSMUSG00000084897:155024121-155027104:target	0.254132398621;-0.254132398621	0.999999999996;0.999999999996	0.721;0.279	0.998;0.002	1	2	0;0	chr2	+	155018524-155024121;155024120-155024121	155018266-155018524;155018525-155024120;155024121-155027104	155018525-155024120
Gm15545				ENSMUSG00000087138	ENSMUSG00000087138:44993983-44994597:target	7.77156117238e-16;-0.0716185861439;-0.00897965771928;0.000106199824928;-0.0873975505912;0.165088068328	3.32828003743e-18;0.451791464266;0.00228588222569;4.38013924449e-18;0.625577665442;0.999999887899	0.000;0.266;0.081;0.021;0.633;0.000	0.000;0.186;0.057;0.034;0.531;0.193	5	5	0;0;0;0;0;0	chr7	+	44987370-44993983;44993031-44994180;44993031-44994363;44993868-44994363;44994271-44994363;44993982-44993983	44986900-44987370;44992744-44993031;44992744-44993031;44993811-44993868;44993972-44993982;44993983-44994597	44993972-44993982
Gm17135				ENSMUSG00000091351	ENSMUSG00000091351:143967103-143967246:source	-0.176325347904;0.0003767733027;0.0700458444545	0.996802144712;0.000208847389795;0.574509149193	0.967;0.007;0.026	0.799;0.065;0.136	3	4	0;0;0	chr5	-	143967246-143977047;143967246-143972225;143967246-143972197	143967103-143967246;143972197-143972207;143972225-143972235;143977047-143977166
Gm20537				ENSMUSG00000092541	ENSMUSG00000092541:88456363-88456616:target	-0.155760125212;0.155760125212	0.99916626308;0.99916626308	0.997;0.003	0.802;0.198	1	2	0;0	chr9	-	88454292-88456363;88456362-88456363	88454203-88454292;88454293-88456362;88456363-88456616	88454293-88456362
Gm20683				ENSMUSG00000093593	ENSMUSG00000093593:25840836-25840978:target	-0.129276292164;0.129276292164	0.999538226995;0.999538226995	0.999;0.001	0.836;0.164	1	2	0;0	chr17	-	25840751-25840836;25840835-25840836	25840651-25840751;25840752-25840835;25840836-25840978	25840752-25840835
Gm21982				ENSMUSG00000094365	ENSMUSG00000094365:30659063-30659597:target	-0.00200954894966;-0.0694376052786;0.23532439843	0.0140566395209;0.39603941592;0.975333116591	0.204;0.421;0.375	0.127;0.262;0.610	3	3	0;0;0	chr7	-	30659413-30659540;30659126-30659289;30658983-30659063	30658853-30658983;30659063-30659597
Gm26694				ENSMUSG00000097518	ENSMUSG00000097518:25840836-25840978:target	-0.131800956084;0.131800956084	0.999757835596;0.999757835596	0.999;0.001	0.833;0.167	1	2	0;0	chr17	+	25840751-25840836;25840835-25840836	25840651-25840751;25840752-25840835;25840836-25840978	25840752-25840835
Gm28051				ENSMUSG00000098530	ENSMUSG00000098530:102757541-102757765:target	0.0017908962906;0.000973837972898;-0.178843393961	0.0107673429751;0.00619155786438;0.951422523508	0.293;0.499;0.208	0.395;0.587;0.017	3	4	0;0;0	chr12	-	102756542-102757541;102754166-102757541;102720194-102757541	102719975-102720194;102754156-102754166;102756532-102756542;102757541-102757765
Gm28052				ENSMUSG00000099329	ENSMUSG00000099329:29621509-29621637:target	-0.00830122196152;0.200949501041;-7.88802328907e-05;-0.0171223369847	0.0615978435849;0.993267453379;1.05763740207e-05;0.143003740998	0.107;0.720;0.053;0.119	0.026;0.917;0.029;0.028	4	5	0;0;0;0	chr17	+	29600241-29621509;29615078-29621509;29618652-29621509;29619920-29621509	29600146-29600241;29615068-29615078;29618642-29618652;29619910-29619920;29621509-29621637
Gm5134				ENSMUSG00000033255	ENSMUSG00000033255:75995780-75995930:source	1.32479490456e-08;0.655843144803;-0.660744350437	4.84589198944e-11;1.0;1.0	0.002;0.277;0.721	0.008;0.917;0.075	3	4	0;0;0	chr10	+	75995930-75998160;75995930-75999036;75995930-76000389	75995780-75995930;75998160-75998354;75999036-75999266;76000389-76000557
Gm5134				ENSMUSG00000033255	ENSMUSG00000033255:75978309-75978389:target	-0.278010100238;0.278010100238	0.972161631777;0.972161631777	0.805;0.195	0.526;0.474	2	3	0;0	chr10	+	75976417-75978309;75977944-75978309	75976312-75976417;75977934-75977944;75978309-75978389
Gm5134				ENSMUSG00000033255	ENSMUSG00000033255:75993825-75993932:source	-0.230809396242;0.230809396242	0.986230577304;0.986230577304	0.891;0.109	0.662;0.338	2	2	0;0	chr10	+	75993932-75995780;75993932-75995850	75993825-75993932;75995780-75995930;75995780-75995930
Gm6288				ENSMUSG00000072660	ENSMUSG00000072660:147472194-147472331:source	-0.225525529479;0.225525529479	0.955877343495;0.955877343495	0.298;0.702	0.069;0.931	2	3	0;0	chr6	-	147472331-147475607;147472331-147475116	147472194-147472331;147475116-147475462;147475607-147476059
Hip1				ENSMUSG00000039959	ENSMUSG00000039959:135406523-135411269:source	-0.00608686251537;0.000235961194993;-0.0762330884036;-1.42383565913e-05;0.193186523995	0.0398796513622;0.000113766188072;0.514291701749;1.61712747021e-07;0.998561978211	0.660;0.010;0.224;0.040;0.067	0.559;0.062;0.095;0.026;0.259	5	4	0;0;0;0;0	chr5	-	135411269-135412611;135410897-135412015;135410872-135411188;135409074-135412015;135409074-135410792	135406523-135411269;135412015-135412100;135412015-135412100;135412611-135412719
Hivep1				ENSMUSG00000021366	ENSMUSG00000021366:42181432-42181931:target	-0.156559311712;0.0961971970482;0.0343322844899	0.971177381418;0.705399909487;0.0135904154699	0.940;0.058;0.002	0.749;0.186;0.065	2	3	0;0;0	chr13	+	42167663-42181432;42181617-42181762;42181431-42181432	42167562-42167663;42181421-42181431;42181432-42181931	42181421-42181431
Hivep1				ENSMUSG00000021366	ENSMUSG00000021366:42181432-42181931:source	0.00748365097398;0.00478592635322;-0.156085755338	0.0613983518039;0.0146925065216;0.974684923108	0.036;0.011;0.953	0.119;0.079;0.802	3	3	0;0;0	chr13	+	42181617-42181762;42181920-42184069;42181931-42183392	42181432-42181931;42183392-42185026;42183392-42185026
Hmga2				ENSMUSG00000056758	ENSMUSG00000056758:120371257-120371304:source	-0.418707277628;0.418707277628	0.99999999992;0.99999999992	0.702;0.298	0.293;0.707	2	3	0;0	chr10	-	120371304-120382065;120371304-120379107	120371257-120371304;120379107-120379117;120382065-120382279
Hmga2				ENSMUSG00000056758	ENSMUSG00000056758:120369875-120370024:source	-0.26764159779;0.26764159779	0.999998561504;0.999998561504	0.679;0.321	0.417;0.583	2	3	0;0	chr10	-	120370024-120382065;120370024-120371257	120369875-120370024;120371257-120371304;120382065-120382279
Hmga2				ENSMUSG00000056758	ENSMUSG00000056758:120382065-120382279:target	0.251008178347;-0.000768535154239;-0.207649573177	0.999999822249;0.003071971378;0.995639422077	0.104;0.138;0.759	0.353;0.095;0.554	3	4	0;0;0	chr10	-	120380983-120382065;120371304-120382065;120370024-120382065	120369875-120370024;120371257-120371304;120380973-120380983;120382065-120382279
Hsf5				ENSMUSG00000070345	ENSMUSG00000070345:87631592-87631689:source	-0.178427350472;0.123175575844;0.000565447427822	0.999596715738;0.977479001794;1.846855486e-05	0.917;0.065;0.018	0.747;0.193;0.061	3	3	0;0;0	chr11	+	87631689-87635611;87631689-87635990;87631689-87638070	87631592-87631689;87635611-87636132;87635611-87636132;87638070-87638244
Irak4				ENSMUSG00000059883	ENSMUSG00000059883:94579888-94581815:target	1.74160253981e-15;0.021858449792;0.09894801322;-0.116680666141	3.32828003743e-18;0.0922455119893;0.687915591927;0.985571661257	0.000;0.436;0.417;0.146	0.000;0.465;0.535;0.000	3	3	0;0;0;0	chr15	+	94566897-94579888;94579990-94580944;94581065-94581217;94579887-94579888	94566739-94566897;94568307-94579887;94579888-94581815	94568307-94579887
K230010J24Rik				ENSMUSG00000102018	ENSMUSG00000102018:76034951-76035239:source	0.309879576288;0.000382954988245;0.0275774725037;-0.495012828523	0.9999913259;0.00224296274564;0.201264369982;0.999999999318	0.027;0.054;0.026;0.893	0.332;0.110;0.147;0.410	4	4	0;0;0;0	chr15	+	76035076-76035301;76035076-76036372;76035076-76037770;76035076-76045309	76034951-76035239;76035301-76035311;76036372-76037905;76036372-76037905;76045309-76045448
Lnpk				ENSMUSG00000009207	ENSMUSG00000009207:74529631-74529801:target	0.228428016373;-0.228428016373	0.977912020552;0.977912020552	0.262;0.738	0.494;0.506	2	3	0;0	chr2	-	74528174-74529631;74522297-74529631	74520291-74522297;74528092-74528174;74529631-74529801
Lrrc57				ENSMUSG00000027286	ENSMUSG00000027286:120608818-120609023:source	0.0120607642869;0.00154324338666;1.44199541952e-05;-0.271976852737;-2.8799753262e-08	0.0688846745928;0.00946348121894;4.88901872572e-06;0.987142573531;3.20486385601e-09	0.164;0.458;0.016;0.361;0.002	0.311;0.558;0.037;0.093;0.002	5	3	0;0;0;0;0	chr2	-	120609023-120609281;120609023-120609274;120609023-120609189;120609023-120609115;120609014-120609322	120608818-120609023;120609115-120609315;120609115-120609315;120609115-120609315;120609115-120609315;120609322-120609545
Lrrc63				ENSMUSG00000021997	ENSMUSG00000021997:75107285-75107421:source	-0.268720686961;0.155618078128;0.0306440779747	0.999999997173;0.994656003125;0.224340946356	0.994;0.005;0.001	0.712;0.176;0.110	3	4	0;0;0	chr14	-	75107421-75120987;75107421-75116380;75107421-75112006	75107285-75107421;75112006-75112236;75116380-75116607;75120987-75121085
Med1				ENSMUSG00000018160	ENSMUSG00000018160:98158329-98158469:target	1.85112839562e-05;0.231214730503;-0.171621013717;7.50537111577e-05;-0.000341240527554	5.28406782915e-05;0.999912366961;0.813556416862;1.00407869404e-05;0.00197566864925	0.099;0.068;0.555;0.037;0.241	0.104;0.294;0.355;0.055;0.190	5	4	0;0;0;0;0	chr11	-	98158134-98158329;98154906-98158329;98153125-98158329;98153025-98158329;98152963-98158329	98152154-98152963;98153011-98153125;98153011-98153125;98154248-98158134;98154248-98158134;98158329-98158469
Mroh4				ENSMUSG00000022603	ENSMUSG00000022603:74606669-74606771:target	-0.114336516885;0.00459129203867;0.0800108921625	0.956964949408;1.51993256964e-05;0.556289426105	0.922;0.077;0.000	0.807;0.087;0.107	2	3	0;0;0	chr15	-	74606475-74606669;74606211-74606669;74606668-74606669	74606029-74606211;74606401-74606475;74606476-74606668;74606669-74606771	74606476-74606668
Mta3				ENSMUSG00000055817	ENSMUSG00000055817:83804451-83805423:source	0.258300279474;-6.82138255276e-05;-0.246634212475	0.962599293944;0.000364432094968;0.997505554196	0.618;0.109;0.273	0.879;0.088;0.033	3	4	0;0;0	chr17	+	83804597-83814636;83804597-83818362;83804597-83820180	83804451-83805423;83814636-83814905;83818362-83818552;83820180-83821516
Mylk				ENSMUSG00000022836	ENSMUSG00000022836:34995074-34995203:target	0.461716911641;0.110331346638;-0.575348456121	1.0;0.911488290182;1.0	0.348;0.067;0.585	0.798;0.200;0.001	2	3	0;0;0	chr16	+	34989005-34995074;34993862-34995074;34995073-34995074	34988882-34989005;34993852-34993862;34995063-34995073;34995074-34995203	34995063-34995073
Myo7a				ENSMUSG00000030761	ENSMUSG00000030761:98079212-98079430:target	-0.167449120559;0.167449120559	0.999994176276;0.999994176276	0.998;0.002	0.797;0.203	1	2	0;0	chr7	-	98078903-98079212;98079211-98079212	98078796-98078903;98078904-98079211;98079212-98079430	98078904-98079211
Nol4l				ENSMUSG00000061411	ENSMUSG00000061411:153491648-153492889:target	0.0028590546296;0.0695059887467;-0.25821975226	0.0208946744814;0.357354244744;0.959080685977	0.041;0.184;0.775	0.128;0.359;0.512	3	3	0;0;0	chr2	-	153491787-153492263;153491787-153492219;153491415-153491711	153491359-153491415;153491648-153492889
Noxo1				ENSMUSG00000019320	ENSMUSG00000019320:24698945-24699168:target	0.0268689937994;0.149724226946;-0.202629679916	0.0640245962905;0.900060537102;0.975372696447	0.112;0.314;0.574	0.150;0.510;0.338	2	3	0;0;0	chr17	+	24698598-24698945;24698861-24698945;24698944-24698945	24698518-24698598;24698786-24698861;24698862-24698944;24698945-24699168	24698862-24698944
Odf2				ENSMUSG00000026790	ENSMUSG00000026790:29893001-29893154:target	0.133643026161;0.0205082896967;-0.150695629817	0.961029801554;0.00197716158942;0.999581045484	0.786;0.025;0.189	0.944;0.054;0.002	2	2	0;0;0	chr2	+	29892276-29893001;29892276-29893038;29893000-29893001	29891996-29892577;29891996-29892577;29892578-29893000;29893001-29893154	29892578-29893000
Opn3				ENSMUSG00000026525	ENSMUSG00000026525:175692170-175692776:target	-0.420224201413;0.420224201413	0.999960770812;0.999960770812	0.537;0.463	0.127;0.873	2	3	0;0	chr1	-	175688680-175692170;175665629-175692170	175665310-175665629;175688670-175688680;175692170-175692776
P2rx2				ENSMUSG00000029503	ENSMUSG00000029503:110340505-110340582:target	0.697903096582;-0.697903096582	1.0;1.0	0.297;0.703	0.992;0.008	1	2	0;0	chr5	-	110340297-110340505;110340504-110340505	110339812-110340297;110340298-110340504;110340505-110340582	110340298-110340504
Pbxip1				ENSMUSG00000042613	ENSMUSG00000042613:89436706-89436954:source	0.298409907414;-0.298409907414	0.98583913849;0.98583913849	0.617;0.383	0.911;0.089	2	2	0;0	chr3	+	89436780-89439517;89436954-89439517	89436706-89436954;89439517-89439601;89439517-89439601
Pcbp3				ENSMUSG00000001120	ENSMUSG00000001120:76892557-76892656:target	-8.9336466668e-06;0.116299539666;-6.03931543028e-05;3.46049286049e-08;-0.107255927566	1.10434933769e-11;0.99690763173;6.4371118275e-07;2.46070614907e-17;0.860185375017	0.040;0.008;0.059;0.005;0.888	0.016;0.140;0.050;0.025;0.769	5	6	0;0;0;0;0	chr10	-	76856829-76892557;76850348-76892557;76847812-76892557;76839628-76892557;76825992-76892557	76825860-76825992;76839618-76839628;76847736-76847812;76850222-76850348;76856819-76856829;76892557-76892656
Pcsk4				ENSMUSG00000020131	ENSMUSG00000020131:80325583-80325671:target	-0.145707759719;-0.0593398670642;-0.0267295546267;0.288296525069	0.895780559416;0.271335132758;0.00651043506023;0.999999999456	0.836;0.107;0.056;0.002	0.649;0.038;0.007;0.308	3	2	0;0;0;0	chr10	-	80325405-80325583;80325320-80325583;80325259-80325583;80325582-80325583	80325233-80325405;80325233-80325405;80325233-80325405;80325406-80325582;80325583-80325671	80325406-80325582
Pde7a				ENSMUSG00000069094	ENSMUSG00000069094:19243050-19243201:target	0.173052137526;-0.173052137526	0.977029261846;0.977029261846	0.020;0.980	0.197;0.803	2	3	0;0	chr3	-	19241518-19243050;19241209-19243050	19241146-19241209;19241342-19241518;19243050-19243201
Pkd2l2				ENSMUSG00000014503	ENSMUSG00000014503:34427317-34427487:target	-0.297800220978;0.297800220978	0.999999633362;0.999999633362	0.317;0.683	0.031;0.969	2	3	0;0	chr18	+	34417049-34427317;34425244-34427317	34416828-34417049;34425016-34425244;34427317-34427487
Plec				ENSMUSG00000022565	ENSMUSG00000022565:76170974-76178385:source	-0.15824441742;0.15824441742	0.983640145358;0.983640145358	0.186;0.814	0.032;0.968	2	3	0;0	chr15	-	76178385-76182910;76178385-76178519	76170974-76178385;76178519-76181899;76182910-76183008
Plekhg4				ENSMUSG00000014782	ENSMUSG00000014782:105380851-105381028:target	-0.182676159423;0.182676159423	0.99996101964;0.99996101964	0.997;0.003	0.782;0.218	1	2	0;0	chr8	+	105380772-105380851;105380850-105380851	105380602-105380772;105380773-105380850;105380851-105381028	105380773-105380850
Poln				ENSMUSG00000045102	ENSMUSG00000045102:34169390-34169448:target	-0.311530662228;0.311530662228	0.990768065078;0.990768065078	0.578;0.422	0.273;0.727	2	3	0;0	chr5	-	34168443-34169390;34149861-34169390	34149717-34149861;34168433-34168443;34169390-34169448
Ppox				ENSMUSG00000062729	ENSMUSG00000062729:171280359-171280522:target	0.11029554668;0.479893531078;3.58105250304e-05;-0.625193919113	0.831110302024;0.999999420518;1.99005308005e-06;1.0	0.009;0.355;0.001;0.635	0.172;0.822;0.003;0.003	3	2	0;0;0;0	chr1	-	171280271-171280388;171280255-171280388;171280255-171280359;171280358-171280359	171280109-171280271;171280109-171280271;171280109-171280271;171280272-171280358;171280359-171280522	171280272-171280358
Ppp3ca				ENSMUSG00000028161	ENSMUSG00000028161:136903103-136903228:target	-0.472669164687;-1.77250412135e-08;0.471989019842	1.0;4.92684457237e-13;1.0	0.997;0.001;0.001	0.516;0.001;0.483	2	3	0;0;0	chr3	+	136890530-136903103;136902441-136903103;136903102-136903103	136890436-136890530;136902333-136902441;136902442-136903102;136903103-136903228	136902442-136903102
Psma8				ENSMUSG00000036743	ENSMUSG00000036743:14706151-14706332:source	-2.45417492414e-15;0.1085297249;-0.125413251269;5.29540085347e-07	2.78979103412e-19;0.983618326949;0.934173871108;1.67106899913e-09	0.016;0.002;0.891;0.090	0.013;0.133;0.763;0.091	4	5	0;0;0;0	chr18	+	14706332-14706538;14706332-14718113;14706332-14721167;14706332-14726504	14706151-14706332;14706538-14706607;14718113-14718183;14721167-14721293;14726504-14726628
Psmc3				ENSMUSG00000002102	ENSMUSG00000002102:91066013-91066369:target	0.012727205311;0.00478456572967;-0.231080912633;-2.65676261513e-08	0.0749506706469;0.0334271525871;0.998586542692;2.3271722938e-10	0.658;0.072;0.261;0.008	0.790;0.170;0.039;0.002	4	3	0;0;0;0	chr2	+	91065700-91066013;91065714-91066013;91065739-91066013;91063964-91066030	91063897-91063964;91065582-91065739;91065582-91065739;91065582-91065739;91066013-91066369
Pvrl3 nectin				ENSMUSG00000022656	ENSMUSG00000022656:46437930-46438633:source	0.232531629702;2.03150807021e-06;-0.239413122861	0.946488419714;0.00011547612409;0.978586289011	0.426;0.115;0.457	0.662;0.115;0.220	3	3	0;0;0	chr16	-	46438068-46454624;46438068-46448398;46438068-46448129	46437930-46438633;46447169-46448968;46447169-46448968;46454624-46454775
Rbm46				ENSMUSG00000033882	ENSMUSG00000033882:82863905-82864687:source	-0.134999184223;0.134999184223	0.981152247747;0.981152247747	0.974;0.026	0.842;0.158	2	3	0;0	chr3	-	82864687-82865205;82864123-82864401	82863905-82864687;82865205-82865672
Rhot2				ENSMUSG00000025733	ENSMUSG00000025733:25840836-25840978:target	-0.140796819058;-6.15799462879e-08;0.130570195111	0.999957868156;1.25793016458e-14;0.999726778061	0.991;0.008;0.001	0.827;0.009;0.164	2	2	0;0;0	chr17	-	25840751-25840836;25840675-25840836;25840835-25840836	25840651-25840751;25840651-25840751;25840752-25840835;25840836-25840978	25840752-25840835
RP23-312I2.1				ENSMUSG00000101166	ENSMUSG00000101166:44248252-44248295:target	-0.143036186678;-0.0854927350092;-0.00905399715557;0.369679868509	0.948395675399;0.480942168759;0.062378899805;1.0	0.184;0.468;0.343;0.001	0.047;0.319;0.250;0.386	4	4	0;0;0;0	chr7	+	44246808-44248252;44247416-44248252;44248059-44248252;44248251-44248252	44246726-44246823;44247238-44247416;44247417-44248251;44247417-44248251;44248252-44248295
RP24-93I18.4				ENSMUSG00000099913	ENSMUSG00000099913:53347015-53348558:target	0.171100192787;-0.171100192787	0.99932396669;0.99932396669	0.040;0.960	0.197;0.803	2	2	0;0	chr1	-	53346761-53348446;53346761-53347015	53346580-53346761;53346580-53346761;53347015-53348558
Rprd2				ENSMUSG00000028106	ENSMUSG00000028106:95787284-95787384:target	1.79592923126e-12;0.248832696105;-0.24895430884	1.20615868406e-17;0.998489409671;0.998537049753	0.001;0.590;0.409	0.001;0.832;0.167	3	3	0;0;0	chr3	-	95786451-95787284;95786397-95787284;95785106-95787284	95785054-95785106;95786320-95786451;95786320-95786451;95787284-95787384
Rsph10b				ENSMUSG00000075569	ENSMUSG00000075569:143967103-143967246:source	0.0658967114329;0.000434991349764;-0.175818042325	0.542566242992;0.000276383005824;0.996748372953	0.026;0.007;0.967	0.135;0.065;0.799	3	4	0;0;0	chr5	+	143967246-143972197;143967246-143972225;143967246-143977047	143967103-143967246;143972197-143972207;143972225-143972235;143977047-143977166
Rtn3				ENSMUSG00000024758	ENSMUSG00000024758:7434931-7435138:source	0.193966712066;-5.14063381354e-14;7.86964484784e-16;-0.189068419	0.985832693745;2.78979103638e-19;2.78979103398e-19;0.980296170378	0.543;0.007;0.000;0.450	0.733;0.003;0.000;0.264	4	5	0;0;0;0	chr19	-	7435138-7482939;7435138-7467811;7435138-7456300;7435138-7441421	7434931-7435138;7441421-7441431;7456300-7458423;7467811-7467867;7482939-7483289
Seh1l				ENSMUSG00000079614	ENSMUSG00000079614:67789340-67789497:source	0.0592563331847;0.00329383474957;-0.182664138398	0.407387580168;0.0192052256391;0.966790894228	0.280;0.078;0.641	0.402;0.142;0.458	3	3	0;0;0	chr18	+	67789477-67790678;67789477-67790819;67789497-67791864	67789340-67789497;67790678-67790949;67790678-67790949;67791864-67792014
Sirt3				ENSMUSG00000025486	ENSMUSG00000025486:140882158-140882309:target	-0.231181413841;0.0114267219047;0.193904099323	0.998498836079;0.0114722514249;0.999993554806	0.915;0.083;0.002	0.670;0.100;0.229	2	2	0;0;0	chr7	-	140878145-140882158;140878137-140882158;140882157-140882158	140877957-140878147;140877957-140878147;140881870-140882157;140882158-140882309	140881870-140882157
Slc22a21				ENSMUSG00000063652	ENSMUSG00000063652:53955985-53956094:target	-0.112403548926;0.112403548926	0.970571544472;0.970571544472	0.999;0.001	0.853;0.147	1	2	0;0	chr11	-	53954902-53955985;53955984-53955985	53954688-53954902;53954903-53955984;53955985-53956094	53954903-53955984
Slc39a13				ENSMUSG00000002105	ENSMUSG00000002105:91066013-91066176:target	-0.234854312431;0.00467672964738;0.0097164548144	0.998999815794;0.0327086915022;0.0591329494241	0.266;0.072;0.661	0.040;0.168;0.792	3	2	0;0;0	chr2	-	91065739-91066013;91065714-91066013;91065700-91066013	91065581-91065739;91065581-91065739;91065581-91065739;91066013-91066176
Slc39a8				ENSMUSG00000053897	ENSMUSG00000053897:135858071-135859778:source	0.215818622327;-0.215818622327	0.994669683988;0.994669683988	0.021;0.979	0.240;0.760	2	3	0;0	chr3	+	135858241-135858808;135858241-135884197	135858071-135859778;135884160-135884404
Slc7a1				ENSMUSG00000041313	ENSMUSG00000041313:148365162-148365251:source	-0.230998241458;7.69396623096e-09;0.229670948602	0.981182582894;8.79208819821e-11;0.980364344247	0.872;0.001;0.127	0.642;0.003;0.356	3	4	0;0;0	chr5	-	148365251-148399729;148365251-148392756;148365251-148371259	148365162-148365251;148371259-148371546;148392756-148392815;148399729-148399904
Smim24				ENSMUSG00000078439	ENSMUSG00000078439:81393627-81393895:target	0.511081290959;-0.511081290959	0.999999999999;0.999999999999	0.477;0.523	0.994;0.006	1	2	0;0	chr10	+	81393159-81393784;81393626-81393627	81393051-81393159;81393160-81393626;81393627-81393895	81393160-81393626
Snapc4				ENSMUSG00000036281	ENSMUSG00000036281:26364620-26366037:target	-0.00132730430074;-0.078979709865;0.220396277717	0.00178594153538;0.453586506606;0.973454098666	0.072;0.444;0.483	0.006;0.292;0.702	3	3	0;0;0	chr2	-	26365320-26365403;26363792-26364620;26363768-26364620	26363638-26363792;26363638-26363792;26364620-26366037
Spag6				ENSMUSG00000022783	ENSMUSG00000022783:16829020-16829143:target	0.0777345534707;1.16882917192e-07;1.46583942759e-14;-0.107839216089	0.519941884057;2.34036670871e-14;2.7897910346e-19;0.978088481887	0.014;0.002;0.002;0.981	0.101;0.025;0.005;0.869	4	4	0;0;0;0	chr16	-	16825627-16829020;16825624-16829020;16821401-16829020;16792663-16829020	16792497-16792663;16820873-16821401;16824825-16825627;16824825-16825627;16829020-16829143
Ssh1				ENSMUSG00000042121	ENSMUSG00000042121:113946276-113946850:source	0.178962655052;-0.178962655052	0.997279486596;0.997279486596	0.005;0.995	0.199;0.801	2	3	0;0	chr5	-	113946850-113947375;113946828-113950386	113946276-113946850;113947375-113947385;113950386-113950586
Tcf20				ENSMUSG00000041852	ENSMUSG00000041852:82814481-82814603:target	0.275095699229;-0.275095699229	0.999925005201;0.999925005201	0.045;0.955	0.311;0.689	2	3	0;0	chr15	-	82811104-82814481;82809787-82814481	82808629-82809787;82810961-82811104;82814481-82814603
Tcf7				ENSMUSG00000000782	ENSMUSG00000000782:52256258-52256306:target	0.251143722404;-5.61187350515e-05;-0.200947580677;-4.52040263883e-05	0.990582202976;0.000107423664511;0.935795456288;7.64394273791e-05	0.422;0.099;0.403;0.075	0.669;0.077;0.196;0.057	4	3	0;0;0;0	chr11	-	52255171-52256258;52253985-52256258;52253962-52256258;52253816-52256258	52252371-52253985;52252371-52253985;52252371-52253985;52255099-52255171;52256258-52256306
Tcte2				ENSMUSG00000038347	ENSMUSG00000038347:13727911-13728022:source	-0.23735702052;0.215161545307;-3.3168149332e-06	0.999929833251;0.999999993202;1.91654268624e-05	0.944;0.002;0.054	0.713;0.235;0.052	3	4	0;0;0	chr17	-	13728022-13761286;13728022-13734927;13728022-13732636	13727911-13728022;13732636-13732898;13734927-13735212;13761286-13761825
Thrap3				ENSMUSG00000043962	ENSMUSG00000043962:126176184-126176356:source	2.40803050797e-05;-0.00401175680356;-0.137374834373;0.187360811155	3.75222783721e-12;0.0177423342107;0.985294114236;0.999763689586	0.044;0.140;0.302;0.518	0.046;0.090;0.163;0.701	4	4	0;0;0;0	chr4	-	126176356-126186435;126176356-126179912;126176356-126178375;126176356-126177862	126176184-126176356;126177862-126178557;126177862-126178557;126179912-126180147;126186065-126186588
Tlk2				ENSMUSG00000020694	ENSMUSG00000020694:105184212-105184294:target	0.00201381038668;-0.185670084266;0.000656863408603;-1.1729106151e-05;0.000588127606826	0.0130832570302;0.952863950711;0.00358429159301;0.000117646828573;0.00175084123054	0.528;0.283;0.040;0.118;0.033	0.613;0.095;0.095;0.113;0.081	5	5	0;0;0;0;0	chr11	+	105180586-105184212;105180886-105184212;105182051-105184212;105182358-105184212;105182485-105184212	105180488-105180586;105180746-105180886;105181095-105182051;105182217-105182485;105182217-105182485;105184212-105184294
Tmed10				ENSMUSG00000021248	ENSMUSG00000021248:85340614-85343549:source	-0.22410993964;0.22410993964	0.988956530307;0.988956530307	0.993;0.007	0.755;0.245	2	3	0;0	chr12	-	85343549-85344225;85343152-85348089	85340614-85343549;85344225-85344351;85348089-85348099
Tmem242				ENSMUSG00000004945	ENSMUSG00000004945:5417593-5417603:target	-0.146877641433;0.146877641433	0.965175183123;0.965175183123	0.319;0.681	0.157;0.843	1	2	0;0	chr17	-	5411467-5417593;5417592-5417593	5410870-5411467;5413655-5417592;5417593-5417603	5413655-5417592
Tmem39b				ENSMUSG00000053730	ENSMUSG00000053730:129693886-129694012:source	0.000637007736234;0.0298444047666;-0.19236803284	0.00231557808179;0.179795910798;0.963301662534	0.029;0.723;0.249	0.082;0.864;0.055	3	3	0;0;0	chr4	-	129694012-129696746;129694012-129696715;129694012-129696545	129693886-129694012;129696545-129696620;129696715-129696838;129696715-129696838
Tmpo				ENSMUSG00000019961	ENSMUSG00000019961:91165943-91166069:source	0.163449492539;-0.163449492539	0.965096569161;0.965096569161	0.806;0.194	0.967;0.033	2	3	0;0	chr10	-	91166069-91171038;91166069-91170286	91165943-91166069;91170286-91170296;91171038-91171582
Ttc28				ENSMUSG00000033209	ENSMUSG00000033209:110930063-110930133:target	-0.171460442171;0.270748172798;-0.00170883281108	0.991881722018;0.994153150928;0.0110417518462	0.192;0.174;0.632	0.020;0.441;0.540	3	4	0;0;0	chr5	+	110879988-110930063;110893110-110930063;110918073-110930063	110879803-110879988;110892832-110893110;110917946-110918073;110930063-110930133
Ube2e2				ENSMUSG00000058317	ENSMUSG00000058317:18630299-18630431:target	0.159275583993;-0.159275583993	0.99906037751;0.99906037751	0.002;0.998	0.180;0.820	2	3	0;0	chr14	-	18597403-18630299;18586998-18630299	18586851-18586998;18597091-18597403;18630299-18630431
Usp54				ENSMUSG00000034235	ENSMUSG00000034235:20564868-20565063:target	-0.115177972709;-0.0111212787942;0.161406228331;-0.0181314032688	0.893915759449;0.00013283021689;0.970004957742;0.00743174607162	0.199;0.043;0.690;0.069	0.057;0.007;0.883;0.054	3	4	0;0;0;0	chr14	-	20564839-20565011;20564464-20564868;20562242-20564868;20564867-20564868	20560846-20562242;20564454-20564464;20564781-20564839;20564857-20564867;20564868-20565063	20564857-20564867
Vrk3				ENSMUSG00000002205	ENSMUSG00000002205:44748413-44748729:source	-0.153342719182;-0.000332884419691;0.175596483845;-5.54610347833e-07	0.954459206147;2.08654223086e-06;0.986812723697;9.05172569343e-10	0.926;0.017;0.056;0.002	0.737;0.001;0.260;0.001	3	3	0;0;0;0	chr7	+	44748651-44752115;44748651-44753816;44748729-44752115;44748729-44748730	44748413-44748729;44748730-44748942;44752113-44752176;44752113-44752176;44753816-44753956	44748730-44748942
Wdfy2				ENSMUSG00000014547	ENSMUSG00000014547:62930228-62930378:target	-0.211978033064;0.211978033064	0.99235223117;0.99235223117	0.976;0.024	0.764;0.236	2	3	0;0	chr14	+	62925184-62930228;62929146-62930228	62925130-62925184;62929136-62929146;62930228-62930378
Wdpcp				ENSMUSG00000020319	ENSMUSG00000020319:21572235-21572370:source	0.288921051451;-0.155782223846;-0.000618646885681;-0.00162405799612;-2.65916601209e-05	0.999927816972;0.977475494067;0.00377551062656;0.00841845200091;0.000281057679539	0.309;0.187;0.110;0.137;0.257	0.590;0.040;0.050;0.070;0.249	5	5	0;0;0;0;0	chr11	+	21572370-21578916;21572370-21636378;21572370-21636416;21572370-21648070;21572370-21652226	21572235-21572370;21578916-21578926;21636378-21636542;21636378-21636542;21648070-21648123;21652226-21652310
Zbtb32				ENSMUSG00000006310	ENSMUSG00000006310:30590633-30590726:target	-0.283544847217;0.283544847217	1.0;1.0	0.999;0.001	0.695;0.305	1	2	0;0	chr7	-	30590520-30590633;30590632-30590633	30590356-30590520;30590521-30590632;30590633-30590726	30590521-30590632
Zfp148				ENSMUSG00000022811	ENSMUSG00000022811:33495345-33495463:source	-0.268250279304;0.146299633468;0.0361623588315	0.999989524202;0.888785305633;0.269107919863	0.960;0.033;0.007	0.704;0.187;0.110	3	2	0;0;0	chr16	+	33495463-33495746;33495463-33495757;33495463-33501563	33495345-33495463;33495746-33503903;33495746-33503903;33495746-33503903
Zhx1				ENSMUSG00000022361	ENSMUSG00000022361:58068660-58069429:target	-0.000116897412156;-0.0784533881835;0.196136023977	0.000891137633736;0.413408466218;0.998713089806	0.378;0.582;0.040	0.354;0.419;0.227	3	4	0;0;0	chr15	-	58064180-58069319;58055082-58069319;58048785-58069319	58047003-58048785;58052224-58055147;58064055-58064180;58068660-58069429
Zmym6				ENSMUSG00000042408	ENSMUSG00000042408:127078291-127078546:target	0.19260320031;-0.19260320031	0.998816341622;0.998816341622	0.761;0.239	0.994;0.006	1	2	0;0	chr4	+	127077600-127078408;127078290-127078291	127077383-127077600;127077601-127078290;127078291-127078546	127077601-127078290
