# Supplementary material for: An ancient germ cell-specific RNA-binding protein protects the germline from cryptic splice site poisoning
Source: eLife. 2019 Jan 24;8:e39304. doi: 10.7554/eLife.39304 (PMC6345566; doi:10.7554/eLife.39304)
Supplement: Figure 3—source data 4. — Some genes have more than one regulated event. The coloured cells represent events in a gene also occurring in duplicate on the list. [file elife-39304-fig3-data4.xlsx]

## Sheet: Sheet1
gene	F1	F2	R1	R2	R3			PSI WT	PSI KO	P Value
4931428L18	gcaccatcactgctctgaag		tgctgggtctcttatgcact	Ccccgtttcgtttatcttcaca				43.85 ± 1.323 N=3	57.53 ± 0.8624 N=3	0.001
Ak016813	ggccctgagaaccctgag		ccaggcaggtaaatgtccgg	Aacacgggatgggaaggtag				28.19 ± 4.155 N=3	50.41 ± 1.433 N=3	0.0072
Arhgef3	CCTGTGTTGTCATGGAGAGC		CACCAGCACTTCTTGGAACA					0 N=3	1.234±0.6667 N=3	n/a
ATP8b5	ATTTCATGGGATTGTAGCTGGTA		CTATTGTTGGCCTGCAAAATC					only one band at 101bp
Bc051142	gatgtccagattcgcttcaga		cgctatctgatgaaaacgagca					74.25 ± 0.6247 N=3	40.70 ± 3.359 N=3	0.0006
Catsperb	tcccagaagccactttctgt		ccagaatttccatgccctaa					73.39 ± 0.8230 N=3	54.14 ± 0.5015 N=3	< 0.0001
Catsperb	cgccagaaaactttgacgct		tccactgtatgttggtaggca					0 N=3	6.782 ±0.3333 N=3	n/a
Catsperb	gcctaccaacatacagtgga		Tgaaatcccacaggctcagt					9.289 ± 1.695 N=3	41.53 ± 0.4042 N=3	< 0.0001
CCDC83	GGACCACCAAAAGACTCGAA		TCCCTCAGCTTCTTGATATGG					only one band at 113 bp
Ccdc88c	catcgggtccaaactgtgtg		aggcgtttagagagagctgg	Ggtcagtggaggtgtctgtg				59.17 ± 1.628 N=3	35.87 ± 2.626 N=3	0.0017
Esco1	tgagttatggtggctgaaaca	aaacctctcctgactcatca	tctgttgatagacgcttcatcac					8.560 ± 0.4813 N=3	32.34 ± 2.614 N=3	0.0009
Fam178b	CACCACCACAACCTGCTG		GCATCCGGGCAATAATCACA	ACCACTGGCCAGCTAATCTC				18.09 ± 1.303 N=3	25.72 ± 0.7465 N=3	0.0071
Gm5134	tatacctggattcggcccac		gaacctgcatgtactcgaaca					27.11 ± 1.206 N=3	94.53 ± 0.6991 N=3	< 0.0001
Lrrc63	GTCTTACGAGGGGAAGGCTT		GGAAACATCGAGCTCCTCAAG	CAGCTGCACCAAGGAATGAG				0 N=3	9.510±1 N=3	n/a
Kdm4d	aaggcgcaaataagtacggg			tcttgtaggctactgggtgc	ccagaaactactttggctgtgt			3.122 ± 0.1850 N=3	62.39 ± 2.700 N=3	< 0.0001
Lca5l	gctccccatgcaacatacag		ctcgatccatgtgcactgtg	tccgtctcagatgcctttga				0 N=3	43.163 ±1.2 N=3	n/a
Lrriq3	agcctgaatgcaacataaaagg		tgagtacagacatccagccc	Tgtgatgtcttggttgttttgat				79.76 ± 2.781 N=3	63.07 ± 0.7450 N=3	0.0044
Meioc	AGACCGAAAGAAATGACTATGGC		ATCTGCTTGTGTTCATTGGCC	GCTCGCCATTGTTCATAGCA				0 N=3	30.21 ±3 N=3	n/a
Meioc	AGACCGAAAGAAATGACTATGGC		ATCTGCTTGTGTTCATTGGCC	GCTCGCCATTGTTCATAGCA				0 N=3	23.1± 2.6034 N=3	n/a
Meioc	AGACCGAAAGAAATGACTATGGC		ATCTGCTTGTGTTCATTGGCC	GCTCGCCATTGTTCATAGCA				0 N=3	11.65± 1.5275 N=3	n/a
Mlh3	tgtggatgtcctgcttgg		caaacactggattgctccat					24.43 ± 1.323 N=3	38.77 ± 0.8153 N=3	0.0008
Mroh4	caagatccatgagcgcagtc		tttccacacttcagccacag	gatcttgtctttgtcccgcc				5.762 ± 0.7342 N=3	10.59 ± 0.4988 N=3	0.0056
Ntmt1	GTGTCTGGTCCGGTAGAGTG		GAAGCTTTCAGTGCCACCAA	CGTGGGTGGGATCTGCTT				0 N=3	14.21 + N=3	n/a
PKD212	gctaatgtcaacctgttttgca		cgggagaatcagcagaacct	Aggaggcaatgaagtagtcgt				59.02 ± 1.244 N=3	75.89 ± 1.829 N=3	0.0016
Psma8	tatgacagggcaatcaccgt		cgagagcgcagattttcctc					0 N=3	19.076 ±2.6 N=3	n/a
Rprd2	Atctttaaaatctgggaagatcgaa		tcgaaactcagcaacaatctt					49.22 ± 3.902 N=3	68.42 ± 2.085 N=3	0.0123
Slc9c1	CACCTGCAAAACTGTTGTGG		GCAAGCGCCTGTATCAATGA	CTCGGATCTTTTGGGCAGTA				2.074 ± 0.1289 N=3	35.50 ± 0.5237 N=3	< 0.0001
Tcte2	AGACGCCATCAAAGAAACCG		GTAGCTGCTATCTCCTTGTGG					0 N=3	5.387± 0.5774 N=3	n/a
thrap3	ACCAGCTACTGGCTCTGCAT		CCCCTTTCTCCTTCAGCTTC	GCTCCTGAGCCAATAAACCA				49.98 ± 1.242 N=3	36.95 ± 1.271 N=3	0.0018
Ube2e2	gattatccgtttaaacccccta		agattacaccctggctgttga					0 N=3	13.566 ± 2N=3	n/a
	q PCR primers
Fsip2 3'	ctggatgtagcatagcagagc		agccggatgatcagatctgt
Kdm4d ex2	ttgacctccgacccctaaac		gcagttatccagaggcttgc
