# Supplementary material for: An ancient germ cell-specific RNA-binding protein protects the germline from cryptic splice site poisoning
Source: eLife. 2019 Jan 24;8:e39304. doi: 10.7554/eLife.39304 (PMC6345566; doi:10.7554/eLife.39304)
Supplement: Figure 3—source data 5. — GO terms were obtained from the Mouse Genome Database (Smith et al., 2018). [file elife-39304-fig3-data5.xlsx]

## Sheet: Sheet0
Input	Input Type	MGI Gene/Marker ID	Symbol	Name	Feature Type	GO ID	Term	Code
ENSMUSG00000100666	Ensembl Gene Model	MGI:1915100	1700007F19Rik	RIKEN cDNA 1700007F19 gene	lincRNA gene
ENSMUSG00000047696	Ensembl Gene Model	MGI:2681852	Ccdc144b	coiled-coil domain containing 144B	protein coding gene	GO:0008150	biological_process	ND
ENSMUSG00000047696	Ensembl Gene Model	MGI:2681852	Ccdc144b	coiled-coil domain containing 144B	protein coding gene	GO:0005575	cellular_component	ND
ENSMUSG00000047696	Ensembl Gene Model	MGI:2681852	Ccdc144b	coiled-coil domain containing 144B	protein coding gene	GO:0003674	molecular_function	ND
ENSMUSG00000027157	Ensembl Gene Model	MGI:1914825	4930430A15Rik	RIKEN cDNA 4930430A15 gene	protein coding gene	GO:0008150	biological_process	ND
ENSMUSG00000027157	Ensembl Gene Model	MGI:1914825	4930430A15Rik	RIKEN cDNA 4930430A15 gene	protein coding gene	GO:0005575	cellular_component	ND
ENSMUSG00000027157	Ensembl Gene Model	MGI:1914825	4930430A15Rik	RIKEN cDNA 4930430A15 gene	protein coding gene	GO:0003674	molecular_function	ND
ENSMUSG00000033255	Ensembl Gene Model	MGI:3646667	Gm5134	predicted gene 5134	protein coding gene	GO:1904659	glucose transmembrane transport	IBA
ENSMUSG00000033255	Ensembl Gene Model	MGI:3646667	Gm5134	predicted gene 5134	protein coding gene	GO:0006814	sodium ion transport	IBA
ENSMUSG00000033255	Ensembl Gene Model	MGI:3646667	Gm5134	predicted gene 5134	protein coding gene	GO:0005887	integral component of plasma membrane	IBA
ENSMUSG00000033255	Ensembl Gene Model	MGI:3646667	Gm5134	predicted gene 5134	protein coding gene	GO:0005412	glucose:sodium symporter activity	IBA
ENSMUSG00000029503	Ensembl Gene Model	MGI:2665170	P2rx2	purinergic receptor P2X, ligand-gated ion channel, 2	protein coding gene	GO:0048266	behavioral response to pain	IGI
ENSMUSG00000029503	Ensembl Gene Model	MGI:2665170	P2rx2	purinergic receptor P2X, ligand-gated ion channel, 2	protein coding gene	GO:0048266	behavioral response to pain	IMP
ENSMUSG00000029503	Ensembl Gene Model	MGI:2665170	P2rx2	purinergic receptor P2X, ligand-gated ion channel, 2	protein coding gene	GO:0098655	cation transmembrane transport	IEA
ENSMUSG00000029503	Ensembl Gene Model	MGI:2665170	P2rx2	purinergic receptor P2X, ligand-gated ion channel, 2	protein coding gene	GO:0007268	chemical synaptic transmission	IMP
ENSMUSG00000029503	Ensembl Gene Model	MGI:2665170	P2rx2	purinergic receptor P2X, ligand-gated ion channel, 2	protein coding gene	GO:0003029	detection of hypoxic conditions in blood by carotid body chemoreceptor signaling	IMP
ENSMUSG00000029503	Ensembl Gene Model	MGI:2665170	P2rx2	purinergic receptor P2X, ligand-gated ion channel, 2	protein coding gene	GO:0006811	ion transport	IEA
ENSMUSG00000029503	Ensembl Gene Model	MGI:2665170	P2rx2	purinergic receptor P2X, ligand-gated ion channel, 2	protein coding gene	GO:0006811	ion transport	IEA
ENSMUSG00000029503	Ensembl Gene Model	MGI:2665170	P2rx2	purinergic receptor P2X, ligand-gated ion channel, 2	protein coding gene	GO:0007528	neuromuscular junction development	IMP
ENSMUSG00000029503	Ensembl Gene Model	MGI:2665170	P2rx2	purinergic receptor P2X, ligand-gated ion channel, 2	protein coding gene	GO:0007274	neuromuscular synaptic transmission	IMP
ENSMUSG00000029503	Ensembl Gene Model	MGI:2665170	P2rx2	purinergic receptor P2X, ligand-gated ion channel, 2	protein coding gene	GO:0019228	neuronal action potential	ISO
ENSMUSG00000029503	Ensembl Gene Model	MGI:2665170	P2rx2	purinergic receptor P2X, ligand-gated ion channel, 2	protein coding gene	GO:0030432	peristalsis	IMP
ENSMUSG00000029503	Ensembl Gene Model	MGI:2665170	P2rx2	purinergic receptor P2X, ligand-gated ion channel, 2	protein coding gene	GO:0051291	protein heterooligomerization	ISO
ENSMUSG00000029503	Ensembl Gene Model	MGI:2665170	P2rx2	purinergic receptor P2X, ligand-gated ion channel, 2	protein coding gene	GO:0051260	protein homooligomerization	ISO
ENSMUSG00000029503	Ensembl Gene Model	MGI:2665170	P2rx2	purinergic receptor P2X, ligand-gated ion channel, 2	protein coding gene	GO:0051260	protein homooligomerization	ISO
ENSMUSG00000029503	Ensembl Gene Model	MGI:2665170	P2rx2	purinergic receptor P2X, ligand-gated ion channel, 2	protein coding gene	GO:0033198	response to ATP	IMP
ENSMUSG00000029503	Ensembl Gene Model	MGI:2665170	P2rx2	purinergic receptor P2X, ligand-gated ion channel, 2	protein coding gene	GO:0033198	response to ATP	IMP
ENSMUSG00000029503	Ensembl Gene Model	MGI:2665170	P2rx2	purinergic receptor P2X, ligand-gated ion channel, 2	protein coding gene	GO:0033198	response to ATP	IGI
ENSMUSG00000029503	Ensembl Gene Model	MGI:2665170	P2rx2	purinergic receptor P2X, ligand-gated ion channel, 2	protein coding gene	GO:0009743	response to carbohydrate	IMP
ENSMUSG00000029503	Ensembl Gene Model	MGI:2665170	P2rx2	purinergic receptor P2X, ligand-gated ion channel, 2	protein coding gene	GO:0001666	response to hypoxia	IMP
ENSMUSG00000029503	Ensembl Gene Model	MGI:2665170	P2rx2	purinergic receptor P2X, ligand-gated ion channel, 2	protein coding gene	GO:0010033	response to organic substance	IMP
ENSMUSG00000029503	Ensembl Gene Model	MGI:2665170	P2rx2	purinergic receptor P2X, ligand-gated ion channel, 2	protein coding gene	GO:0007605	sensory perception of sound	ISO
ENSMUSG00000029503	Ensembl Gene Model	MGI:2665170	P2rx2	purinergic receptor P2X, ligand-gated ion channel, 2	protein coding gene	GO:0007605	sensory perception of sound	IMP
ENSMUSG00000029503	Ensembl Gene Model	MGI:2665170	P2rx2	purinergic receptor P2X, ligand-gated ion channel, 2	protein coding gene	GO:0050909	sensory perception of taste	IGI
ENSMUSG00000029503	Ensembl Gene Model	MGI:2665170	P2rx2	purinergic receptor P2X, ligand-gated ion channel, 2	protein coding gene	GO:0048741	skeletal muscle fiber development	IMP
ENSMUSG00000029503	Ensembl Gene Model	MGI:2665170	P2rx2	purinergic receptor P2X, ligand-gated ion channel, 2	protein coding gene	GO:0014832	urinary bladder smooth muscle contraction	IMP
ENSMUSG00000029503	Ensembl Gene Model	MGI:2665170	P2rx2	purinergic receptor P2X, ligand-gated ion channel, 2	protein coding gene	GO:0014832	urinary bladder smooth muscle contraction	IGI
ENSMUSG00000029503	Ensembl Gene Model	MGI:2665170	P2rx2	purinergic receptor P2X, ligand-gated ion channel, 2	protein coding gene	GO:0016324	apical plasma membrane	ISO
ENSMUSG00000029503	Ensembl Gene Model	MGI:2665170	P2rx2	purinergic receptor P2X, ligand-gated ion channel, 2	protein coding gene	GO:0009986	cell surface	ISO
ENSMUSG00000029503	Ensembl Gene Model	MGI:2665170	P2rx2	purinergic receptor P2X, ligand-gated ion channel, 2	protein coding gene	GO:0043197	dendritic spine	ISO
ENSMUSG00000029503	Ensembl Gene Model	MGI:2665170	P2rx2	purinergic receptor P2X, ligand-gated ion channel, 2	protein coding gene	GO:0016021	integral component of membrane	ISO
ENSMUSG00000029503	Ensembl Gene Model	MGI:2665170	P2rx2	purinergic receptor P2X, ligand-gated ion channel, 2	protein coding gene	GO:0005639	integral component of nuclear inner membrane	IBA
ENSMUSG00000029503	Ensembl Gene Model	MGI:2665170	P2rx2	purinergic receptor P2X, ligand-gated ion channel, 2	protein coding gene	GO:0005887	integral component of plasma membrane	ISO
ENSMUSG00000029503	Ensembl Gene Model	MGI:2665170	P2rx2	purinergic receptor P2X, ligand-gated ion channel, 2	protein coding gene	GO:0005622	intracellular	IDA
ENSMUSG00000029503	Ensembl Gene Model	MGI:2665170	P2rx2	purinergic receptor P2X, ligand-gated ion channel, 2	protein coding gene	GO:0016020	membrane	ISO
ENSMUSG00000029503	Ensembl Gene Model	MGI:2665170	P2rx2	purinergic receptor P2X, ligand-gated ion channel, 2	protein coding gene	GO:0043025	neuronal cell body	ISO
ENSMUSG00000029503	Ensembl Gene Model	MGI:2665170	P2rx2	purinergic receptor P2X, ligand-gated ion channel, 2	protein coding gene	GO:0005886	plasma membrane	IDA
ENSMUSG00000029503	Ensembl Gene Model	MGI:2665170	P2rx2	purinergic receptor P2X, ligand-gated ion channel, 2	protein coding gene	GO:0005886	plasma membrane	ISO
ENSMUSG00000029503	Ensembl Gene Model	MGI:2665170	P2rx2	purinergic receptor P2X, ligand-gated ion channel, 2	protein coding gene	GO:0014069	postsynaptic density	ISO
ENSMUSG00000029503	Ensembl Gene Model	MGI:2665170	P2rx2	purinergic receptor P2X, ligand-gated ion channel, 2	protein coding gene	GO:0042734	presynaptic membrane	ISO
ENSMUSG00000029503	Ensembl Gene Model	MGI:2665170	P2rx2	purinergic receptor P2X, ligand-gated ion channel, 2	protein coding gene	GO:0043235	receptor complex	ISO
ENSMUSG00000029503	Ensembl Gene Model	MGI:2665170	P2rx2	purinergic receptor P2X, ligand-gated ion channel, 2	protein coding gene	GO:0043195	terminal bouton	ISO
ENSMUSG00000029503	Ensembl Gene Model	MGI:2665170	P2rx2	purinergic receptor P2X, ligand-gated ion channel, 2	protein coding gene	GO:0005524	ATP binding	ISO
ENSMUSG00000029503	Ensembl Gene Model	MGI:2665170	P2rx2	purinergic receptor P2X, ligand-gated ion channel, 2	protein coding gene	GO:0046870	cadmium ion binding	ISO
ENSMUSG00000029503	Ensembl Gene Model	MGI:2665170	P2rx2	purinergic receptor P2X, ligand-gated ion channel, 2	protein coding gene	GO:0050897	cobalt ion binding	ISO
ENSMUSG00000029503	Ensembl Gene Model	MGI:2665170	P2rx2	purinergic receptor P2X, ligand-gated ion channel, 2	protein coding gene	GO:0005507	copper ion binding	ISO
ENSMUSG00000029503	Ensembl Gene Model	MGI:2665170	P2rx2	purinergic receptor P2X, ligand-gated ion channel, 2	protein coding gene	GO:0008144	drug binding	ISO
ENSMUSG00000029503	Ensembl Gene Model	MGI:2665170	P2rx2	purinergic receptor P2X, ligand-gated ion channel, 2	protein coding gene	GO:0004931	extracellularly ATP-gated cation channel activity	IMP
ENSMUSG00000029503	Ensembl Gene Model	MGI:2665170	P2rx2	purinergic receptor P2X, ligand-gated ion channel, 2	protein coding gene	GO:0004931	extracellularly ATP-gated cation channel activity	ISO
ENSMUSG00000029503	Ensembl Gene Model	MGI:2665170	P2rx2	purinergic receptor P2X, ligand-gated ion channel, 2	protein coding gene	GO:0004931	extracellularly ATP-gated cation channel activity	IGI
ENSMUSG00000029503	Ensembl Gene Model	MGI:2665170	P2rx2	purinergic receptor P2X, ligand-gated ion channel, 2	protein coding gene	GO:0004931	extracellularly ATP-gated cation channel activity	ISO
ENSMUSG00000029503	Ensembl Gene Model	MGI:2665170	P2rx2	purinergic receptor P2X, ligand-gated ion channel, 2	protein coding gene	GO:0004931	extracellularly ATP-gated cation channel activity	IDA
ENSMUSG00000029503	Ensembl Gene Model	MGI:2665170	P2rx2	purinergic receptor P2X, ligand-gated ion channel, 2	protein coding gene	GO:0042802	identical protein binding	ISO
ENSMUSG00000029503	Ensembl Gene Model	MGI:2665170	P2rx2	purinergic receptor P2X, ligand-gated ion channel, 2	protein coding gene	GO:0042802	identical protein binding	ISO
ENSMUSG00000029503	Ensembl Gene Model	MGI:2665170	P2rx2	purinergic receptor P2X, ligand-gated ion channel, 2	protein coding gene	GO:0005216	ion channel activity	IEA
ENSMUSG00000029503	Ensembl Gene Model	MGI:2665170	P2rx2	purinergic receptor P2X, ligand-gated ion channel, 2	protein coding gene	GO:0015276	ligand-gated ion channel activity	ISO
ENSMUSG00000029503	Ensembl Gene Model	MGI:2665170	P2rx2	purinergic receptor P2X, ligand-gated ion channel, 2	protein coding gene	GO:0045340	mercury ion binding	ISO
ENSMUSG00000029503	Ensembl Gene Model	MGI:2665170	P2rx2	purinergic receptor P2X, ligand-gated ion channel, 2	protein coding gene	GO:0016151	nickel cation binding	ISO
ENSMUSG00000029503	Ensembl Gene Model	MGI:2665170	P2rx2	purinergic receptor P2X, ligand-gated ion channel, 2	protein coding gene	GO:0035091	phosphatidylinositol binding	ISO
ENSMUSG00000029503	Ensembl Gene Model	MGI:2665170	P2rx2	purinergic receptor P2X, ligand-gated ion channel, 2	protein coding gene	GO:0001614	purinergic nucleotide receptor activity	IBA
ENSMUSG00000029503	Ensembl Gene Model	MGI:2665170	P2rx2	purinergic receptor P2X, ligand-gated ion channel, 2	protein coding gene	GO:0008270	zinc ion binding	ISO
ENSMUSG00000033855	Ensembl Gene Model	MGI:1924307	Ston1	stonin 1	protein coding gene	GO:0006897	endocytosis	IEA
ENSMUSG00000033855	Ensembl Gene Model	MGI:1924307	Ston1	stonin 1	protein coding gene	GO:0006897	endocytosis	IEA
ENSMUSG00000033855	Ensembl Gene Model	MGI:1924307	Ston1	stonin 1	protein coding gene	GO:0030100	regulation of endocytosis	ISO
ENSMUSG00000033855	Ensembl Gene Model	MGI:1924307	Ston1	stonin 1	protein coding gene	GO:0030100	regulation of endocytosis	ISS
ENSMUSG00000033855	Ensembl Gene Model	MGI:1924307	Ston1	stonin 1	protein coding gene	GO:0005737	cytoplasm	IEA
ENSMUSG00000033855	Ensembl Gene Model	MGI:1924307	Ston1	stonin 1	protein coding gene	GO:0016020	membrane	IEA
ENSMUSG00000033855	Ensembl Gene Model	MGI:1924307	Ston1	stonin 1	protein coding gene	GO:0003674	molecular_function	ND
ENSMUSG00000062729	Ensembl Gene Model	MGI:104968	Ppox	protoporphyrinogen oxidase	protein coding gene	GO:0006783	heme biosynthetic process	ISO
ENSMUSG00000062729	Ensembl Gene Model	MGI:104968	Ppox	protoporphyrinogen oxidase	protein coding gene	GO:0006783	heme biosynthetic process	ISO
ENSMUSG00000062729	Ensembl Gene Model	MGI:104968	Ppox	protoporphyrinogen oxidase	protein coding gene	GO:0006783	heme biosynthetic process	IDA
ENSMUSG00000062729	Ensembl Gene Model	MGI:104968	Ppox	protoporphyrinogen oxidase	protein coding gene	GO:0055114	oxidation-reduction process	ISO
ENSMUSG00000062729	Ensembl Gene Model	MGI:104968	Ppox	protoporphyrinogen oxidase	protein coding gene	GO:0006779	porphyrin-containing compound biosynthetic process	ISO
ENSMUSG00000062729	Ensembl Gene Model	MGI:104968	Ppox	protoporphyrinogen oxidase	protein coding gene	GO:0006779	porphyrin-containing compound biosynthetic process	ISO
ENSMUSG00000062729	Ensembl Gene Model	MGI:104968	Ppox	protoporphyrinogen oxidase	protein coding gene	GO:0046501	protoporphyrinogen IX metabolic process	ISO
ENSMUSG00000062729	Ensembl Gene Model	MGI:104968	Ppox	protoporphyrinogen oxidase	protein coding gene	GO:0031305	integral component of mitochondrial inner membrane	ISO
ENSMUSG00000062729	Ensembl Gene Model	MGI:104968	Ppox	protoporphyrinogen oxidase	protein coding gene	GO:0031304	intrinsic component of mitochondrial inner membrane	IDA
ENSMUSG00000062729	Ensembl Gene Model	MGI:104968	Ppox	protoporphyrinogen oxidase	protein coding gene	GO:0016020	membrane	IEA
ENSMUSG00000062729	Ensembl Gene Model	MGI:104968	Ppox	protoporphyrinogen oxidase	protein coding gene	GO:0005743	mitochondrial inner membrane	IEA
ENSMUSG00000062729	Ensembl Gene Model	MGI:104968	Ppox	protoporphyrinogen oxidase	protein coding gene	GO:0031966	mitochondrial membrane	ISO
ENSMUSG00000062729	Ensembl Gene Model	MGI:104968	Ppox	protoporphyrinogen oxidase	protein coding gene	GO:0005739	mitochondrion	HDA
ENSMUSG00000062729	Ensembl Gene Model	MGI:104968	Ppox	protoporphyrinogen oxidase	protein coding gene	GO:0005739	mitochondrion	ISO
ENSMUSG00000062729	Ensembl Gene Model	MGI:104968	Ppox	protoporphyrinogen oxidase	protein coding gene	GO:0005739	mitochondrion	HDA
ENSMUSG00000062729	Ensembl Gene Model	MGI:104968	Ppox	protoporphyrinogen oxidase	protein coding gene	GO:0016491	oxidoreductase activity	IEA
ENSMUSG00000062729	Ensembl Gene Model	MGI:104968	Ppox	protoporphyrinogen oxidase	protein coding gene	GO:0016491	oxidoreductase activity	IEA
ENSMUSG00000062729	Ensembl Gene Model	MGI:104968	Ppox	protoporphyrinogen oxidase	protein coding gene	GO:0004729	oxygen-dependent protoporphyrinogen oxidase activity	ISO
ENSMUSG00000062729	Ensembl Gene Model	MGI:104968	Ppox	protoporphyrinogen oxidase	protein coding gene	GO:0004729	oxygen-dependent protoporphyrinogen oxidase activity	ISO
ENSMUSG00000062729	Ensembl Gene Model	MGI:104968	Ppox	protoporphyrinogen oxidase	protein coding gene	GO:0004729	oxygen-dependent protoporphyrinogen oxidase activity	IDA
ENSMUSG00000022836	Ensembl Gene Model	MGI:894806	Mylk	myosin, light polypeptide kinase	protein coding gene	GO:0060414	aorta smooth muscle tissue morphogenesis	ISO
ENSMUSG00000022836	Ensembl Gene Model	MGI:894806	Mylk	myosin, light polypeptide kinase	protein coding gene	GO:0032060	bleb assembly	ISO
ENSMUSG00000022836	Ensembl Gene Model	MGI:894806	Mylk	myosin, light polypeptide kinase	protein coding gene	GO:0071476	cellular hypotonic response	ISO
ENSMUSG00000022836	Ensembl Gene Model	MGI:894806	Mylk	myosin, light polypeptide kinase	protein coding gene	GO:0071277	cellular response to calcium ion	IDA
ENSMUSG00000022836	Ensembl Gene Model	MGI:894806	Mylk	myosin, light polypeptide kinase	protein coding gene	GO:0035690	cellular response to drug	IDA
ENSMUSG00000022836	Ensembl Gene Model	MGI:894806	Mylk	myosin, light polypeptide kinase	protein coding gene	GO:0035865	cellular response to potassium ion	IDA
ENSMUSG00000022836	Ensembl Gene Model	MGI:894806	Mylk	myosin, light polypeptide kinase	protein coding gene	GO:0016310	phosphorylation	IEA
ENSMUSG00000022836	Ensembl Gene Model	MGI:894806	Mylk	myosin, light polypeptide kinase	protein coding gene	GO:0051928	positive regulation of calcium ion transport	ISO
ENSMUSG00000022836	Ensembl Gene Model	MGI:894806	Mylk	myosin, light polypeptide kinase	protein coding gene	GO:0030335	positive regulation of cell migration	IBA
ENSMUSG00000022836	Ensembl Gene Model	MGI:894806	Mylk	myosin, light polypeptide kinase	protein coding gene	GO:0030335	positive regulation of cell migration	ISO
ENSMUSG00000022836	Ensembl Gene Model	MGI:894806	Mylk	myosin, light polypeptide kinase	protein coding gene	GO:0090303	positive regulation of wound healing	ISO
ENSMUSG00000022836	Ensembl Gene Model	MGI:894806	Mylk	myosin, light polypeptide kinase	protein coding gene	GO:0006468	protein phosphorylation	IEA
ENSMUSG00000022836	Ensembl Gene Model	MGI:894806	Mylk	myosin, light polypeptide kinase	protein coding gene	GO:0006939	smooth muscle contraction	IMP
ENSMUSG00000022836	Ensembl Gene Model	MGI:894806	Mylk	myosin, light polypeptide kinase	protein coding gene	GO:0014820	tonic smooth muscle contraction	IMP
ENSMUSG00000022836	Ensembl Gene Model	MGI:894806	Mylk	myosin, light polypeptide kinase	protein coding gene	GO:0015629	actin cytoskeleton	ISO
ENSMUSG00000022836	Ensembl Gene Model	MGI:894806	Mylk	myosin, light polypeptide kinase	protein coding gene	GO:0005911	cell-cell junction	IDA
ENSMUSG00000022836	Ensembl Gene Model	MGI:894806	Mylk	myosin, light polypeptide kinase	protein coding gene	GO:0042995	cell projection	IEA
ENSMUSG00000022836	Ensembl Gene Model	MGI:894806	Mylk	myosin, light polypeptide kinase	protein coding gene	GO:0032154	cleavage furrow	ISO
ENSMUSG00000022836	Ensembl Gene Model	MGI:894806	Mylk	myosin, light polypeptide kinase	protein coding gene	GO:0005737	cytoplasm	ISO
ENSMUSG00000022836	Ensembl Gene Model	MGI:894806	Mylk	myosin, light polypeptide kinase	protein coding gene	GO:0005856	cytoskeleton	IEA
ENSMUSG00000022836	Ensembl Gene Model	MGI:894806	Mylk	myosin, light polypeptide kinase	protein coding gene	GO:0030027	lamellipodium	ISO
ENSMUSG00000022836	Ensembl Gene Model	MGI:894806	Mylk	myosin, light polypeptide kinase	protein coding gene	GO:0005886	plasma membrane	ISO
ENSMUSG00000022836	Ensembl Gene Model	MGI:894806	Mylk	myosin, light polypeptide kinase	protein coding gene	GO:0001725	stress fiber	ISO
ENSMUSG00000022836	Ensembl Gene Model	MGI:894806	Mylk	myosin, light polypeptide kinase	protein coding gene	GO:0003779	actin binding	IEA
ENSMUSG00000022836	Ensembl Gene Model	MGI:894806	Mylk	myosin, light polypeptide kinase	protein coding gene	GO:0005524	ATP binding	IEA
ENSMUSG00000022836	Ensembl Gene Model	MGI:894806	Mylk	myosin, light polypeptide kinase	protein coding gene	GO:0005524	ATP binding	IEA
ENSMUSG00000022836	Ensembl Gene Model	MGI:894806	Mylk	myosin, light polypeptide kinase	protein coding gene	GO:0005516	calmodulin binding	IEA
ENSMUSG00000022836	Ensembl Gene Model	MGI:894806	Mylk	myosin, light polypeptide kinase	protein coding gene	GO:0019899	enzyme binding	IPI
ENSMUSG00000022836	Ensembl Gene Model	MGI:894806	Mylk	myosin, light polypeptide kinase	protein coding gene	GO:0016301	kinase activity	IEA
ENSMUSG00000022836	Ensembl Gene Model	MGI:894806	Mylk	myosin, light polypeptide kinase	protein coding gene	GO:0046872	metal ion binding	IEA
ENSMUSG00000022836	Ensembl Gene Model	MGI:894806	Mylk	myosin, light polypeptide kinase	protein coding gene	GO:0004687	myosin light chain kinase activity	ISO
ENSMUSG00000022836	Ensembl Gene Model	MGI:894806	Mylk	myosin, light polypeptide kinase	protein coding gene	GO:0000166	nucleotide binding	IEA
ENSMUSG00000022836	Ensembl Gene Model	MGI:894806	Mylk	myosin, light polypeptide kinase	protein coding gene	GO:0005515	protein binding	IPI
ENSMUSG00000022836	Ensembl Gene Model	MGI:894806	Mylk	myosin, light polypeptide kinase	protein coding gene	GO:0004672	protein kinase activity	IEA
ENSMUSG00000022836	Ensembl Gene Model	MGI:894806	Mylk	myosin, light polypeptide kinase	protein coding gene	GO:0004674	protein serine/threonine kinase activity	IEA
ENSMUSG00000022836	Ensembl Gene Model	MGI:894806	Mylk	myosin, light polypeptide kinase	protein coding gene	GO:0016740	transferase activity	IEA
ENSMUSG00000053914	Ensembl Gene Model	MGI:3606484	Kdm4d	lysine (K)-specific demethylase 4D	protein coding gene	GO:0006974	cellular response to DNA damage stimulus	IDA
ENSMUSG00000053914	Ensembl Gene Model	MGI:3606484	Kdm4d	lysine (K)-specific demethylase 4D	protein coding gene	GO:0071479	cellular response to ionizing radiation	ISO
ENSMUSG00000053914	Ensembl Gene Model	MGI:3606484	Kdm4d	lysine (K)-specific demethylase 4D	protein coding gene	GO:0006325	chromatin organization	IEA
ENSMUSG00000053914	Ensembl Gene Model	MGI:3606484	Kdm4d	lysine (K)-specific demethylase 4D	protein coding gene	GO:0000724	double-strand break repair via homologous recombination	ISO
ENSMUSG00000053914	Ensembl Gene Model	MGI:3606484	Kdm4d	lysine (K)-specific demethylase 4D	protein coding gene	GO:0033169	histone H3-K9 demethylation	IMP
ENSMUSG00000053914	Ensembl Gene Model	MGI:3606484	Kdm4d	lysine (K)-specific demethylase 4D	protein coding gene	GO:0033169	histone H3-K9 demethylation	ISO
ENSMUSG00000053914	Ensembl Gene Model	MGI:3606484	Kdm4d	lysine (K)-specific demethylase 4D	protein coding gene	GO:0033169	histone H3-K9 demethylation	IDA
ENSMUSG00000053914	Ensembl Gene Model	MGI:3606484	Kdm4d	lysine (K)-specific demethylase 4D	protein coding gene	GO:1900113	negative regulation of histone H3-K9 trimethylation	IDA
ENSMUSG00000053914	Ensembl Gene Model	MGI:3606484	Kdm4d	lysine (K)-specific demethylase 4D	protein coding gene	GO:0055114	oxidation-reduction process	IEA
ENSMUSG00000053914	Ensembl Gene Model	MGI:3606484	Kdm4d	lysine (K)-specific demethylase 4D	protein coding gene	GO:0035563	positive regulation of chromatin binding	ISO
ENSMUSG00000053914	Ensembl Gene Model	MGI:3606484	Kdm4d	lysine (K)-specific demethylase 4D	protein coding gene	GO:2001034	positive regulation of double-strand break repair via nonhomologous end joining	ISO
ENSMUSG00000053914	Ensembl Gene Model	MGI:3606484	Kdm4d	lysine (K)-specific demethylase 4D	protein coding gene	GO:0001932	regulation of protein phosphorylation	ISO
ENSMUSG00000053914	Ensembl Gene Model	MGI:3606484	Kdm4d	lysine (K)-specific demethylase 4D	protein coding gene	GO:0006355	regulation of transcription, DNA-templated	IEA
ENSMUSG00000053914	Ensembl Gene Model	MGI:3606484	Kdm4d	lysine (K)-specific demethylase 4D	protein coding gene	GO:0006351	transcription, DNA-templated	IEA
ENSMUSG00000053914	Ensembl Gene Model	MGI:3606484	Kdm4d	lysine (K)-specific demethylase 4D	protein coding gene	GO:0005634	nucleus	IDA
ENSMUSG00000053914	Ensembl Gene Model	MGI:3606484	Kdm4d	lysine (K)-specific demethylase 4D	protein coding gene	GO:0005721	pericentric heterochromatin	IDA
ENSMUSG00000053914	Ensembl Gene Model	MGI:3606484	Kdm4d	lysine (K)-specific demethylase 4D	protein coding gene	GO:0035861	site of double-strand break	IDA
ENSMUSG00000053914	Ensembl Gene Model	MGI:3606484	Kdm4d	lysine (K)-specific demethylase 4D	protein coding gene	GO:0035861	site of double-strand break	ISO
ENSMUSG00000053914	Ensembl Gene Model	MGI:3606484	Kdm4d	lysine (K)-specific demethylase 4D	protein coding gene	GO:0031490	chromatin DNA binding	IDA
ENSMUSG00000053914	Ensembl Gene Model	MGI:3606484	Kdm4d	lysine (K)-specific demethylase 4D	protein coding gene	GO:0003684	damaged DNA binding	IDA
ENSMUSG00000053914	Ensembl Gene Model	MGI:3606484	Kdm4d	lysine (K)-specific demethylase 4D	protein coding gene	GO:0051213	dioxygenase activity	IEA
ENSMUSG00000053914	Ensembl Gene Model	MGI:3606484	Kdm4d	lysine (K)-specific demethylase 4D	protein coding gene	GO:0032452	histone demethylase activity	IDA
ENSMUSG00000053914	Ensembl Gene Model	MGI:3606484	Kdm4d	lysine (K)-specific demethylase 4D	protein coding gene	GO:0032454	histone demethylase activity (H3-K9 specific)	ISO
ENSMUSG00000053914	Ensembl Gene Model	MGI:3606484	Kdm4d	lysine (K)-specific demethylase 4D	protein coding gene	GO:0032454	histone demethylase activity (H3-K9 specific)	IMP
ENSMUSG00000053914	Ensembl Gene Model	MGI:3606484	Kdm4d	lysine (K)-specific demethylase 4D	protein coding gene	GO:0046872	metal ion binding	IEA
ENSMUSG00000053914	Ensembl Gene Model	MGI:3606484	Kdm4d	lysine (K)-specific demethylase 4D	protein coding gene	GO:0016491	oxidoreductase activity	IEA
ENSMUSG00000057246	Ensembl Gene Model	MGI:3039565	BC051142	cDNA sequence BC051142	protein coding gene	GO:0008150	biological_process	ND
ENSMUSG00000057246	Ensembl Gene Model	MGI:3039565	BC051142	cDNA sequence BC051142	protein coding gene	GO:0005575	cellular_component	ND
ENSMUSG00000057246	Ensembl Gene Model	MGI:3039565	BC051142	cDNA sequence BC051142	protein coding gene	GO:0003674	molecular_function	ND
ENSMUSG00000078439	Ensembl Gene Model	MGI:1919523	Smim24	small integral membrane protein 24	protein coding gene	GO:0008150	biological_process	ND
ENSMUSG00000078439	Ensembl Gene Model	MGI:1919523	Smim24	small integral membrane protein 24	protein coding gene	GO:0016021	integral component of membrane	IEA
ENSMUSG00000078439	Ensembl Gene Model	MGI:1919523	Smim24	small integral membrane protein 24	protein coding gene	GO:0016020	membrane	IEA
ENSMUSG00000078439	Ensembl Gene Model	MGI:1919523	Smim24	small integral membrane protein 24	protein coding gene	GO:0003674	molecular_function	ND
ENSMUSG00000102018	Ensembl Gene Model	MGI:3588184	K230010J24Rik	RIKEN cDNA K230010J24 gene	protein coding gene	GO:0008150	biological_process	ND
ENSMUSG00000102018	Ensembl Gene Model	MGI:3588184	K230010J24Rik	RIKEN cDNA K230010J24 gene	protein coding gene	GO:0005622	intracellular	IBA
ENSMUSG00000102018	Ensembl Gene Model	MGI:3588184	K230010J24Rik	RIKEN cDNA K230010J24 gene	protein coding gene	GO:0003674	molecular_function	ND
ENSMUSG00000046337	Ensembl Gene Model	MGI:3026913	Fam178b	family with sequence similarity 178, member B	protein coding gene	GO:0008150	biological_process	ND
ENSMUSG00000046337	Ensembl Gene Model	MGI:3026913	Fam178b	family with sequence similarity 178, member B	protein coding gene	GO:0005575	cellular_component	ND
ENSMUSG00000046337	Ensembl Gene Model	MGI:3026913	Fam178b	family with sequence similarity 178, member B	protein coding gene	GO:0003674	molecular_function	ND
ENSMUSG00000053896	Ensembl Gene Model	MGI:3045336	4933409G03Rik	RIKEN cDNA 4933409G03 gene	protein coding gene	GO:0008150	biological_process	ND
ENSMUSG00000053896	Ensembl Gene Model	MGI:3045336	4933409G03Rik	RIKEN cDNA 4933409G03 gene	protein coding gene	GO:0005575	cellular_component	ND
ENSMUSG00000053896	Ensembl Gene Model	MGI:3045336	4933409G03Rik	RIKEN cDNA 4933409G03 gene	protein coding gene	GO:0003674	molecular_function	ND
ENSMUSG00000045275	Ensembl Gene Model	MGI:3041157	Lca5l	Leber congenital amaurosis 5-like	protein coding gene	GO:0008150	biological_process	ND
ENSMUSG00000045275	Ensembl Gene Model	MGI:3041157	Lca5l	Leber congenital amaurosis 5-like	protein coding gene	GO:0005575	cellular_component	ND
ENSMUSG00000045275	Ensembl Gene Model	MGI:3041157	Lca5l	Leber congenital amaurosis 5-like	protein coding gene	GO:0003674	molecular_function	ND
ENSMUSG00000035936	Ensembl Gene Model	MGI:2441982	Aldh5a1	aldhehyde dehydrogenase family 5, subfamily A1	protein coding gene	GO:0006083	acetate metabolic process	IMP
ENSMUSG00000035936	Ensembl Gene Model	MGI:2441982	Aldh5a1	aldhehyde dehydrogenase family 5, subfamily A1	protein coding gene	GO:0007417	central nervous system development	IBA
ENSMUSG00000035936	Ensembl Gene Model	MGI:2441982	Aldh5a1	aldhehyde dehydrogenase family 5, subfamily A1	protein coding gene	GO:0007417	central nervous system development	ISO
ENSMUSG00000035936	Ensembl Gene Model	MGI:2441982	Aldh5a1	aldhehyde dehydrogenase family 5, subfamily A1	protein coding gene	GO:0006681	galactosylceramide metabolic process	IMP
ENSMUSG00000035936	Ensembl Gene Model	MGI:2441982	Aldh5a1	aldhehyde dehydrogenase family 5, subfamily A1	protein coding gene	GO:0009450	gamma-aminobutyric acid catabolic process	IMP
ENSMUSG00000035936	Ensembl Gene Model	MGI:2441982	Aldh5a1	aldhehyde dehydrogenase family 5, subfamily A1	protein coding gene	GO:0009450	gamma-aminobutyric acid catabolic process	ISO
ENSMUSG00000035936	Ensembl Gene Model	MGI:2441982	Aldh5a1	aldhehyde dehydrogenase family 5, subfamily A1	protein coding gene	GO:0009448	gamma-aminobutyric acid metabolic process	IMP
ENSMUSG00000035936	Ensembl Gene Model	MGI:2441982	Aldh5a1	aldhehyde dehydrogenase family 5, subfamily A1	protein coding gene	GO:0009448	gamma-aminobutyric acid metabolic process	IMP
ENSMUSG00000035936	Ensembl Gene Model	MGI:2441982	Aldh5a1	aldhehyde dehydrogenase family 5, subfamily A1	protein coding gene	GO:0006006	glucose metabolic process	IMP
ENSMUSG00000035936	Ensembl Gene Model	MGI:2441982	Aldh5a1	aldhehyde dehydrogenase family 5, subfamily A1	protein coding gene	GO:0006678	glucosylceramide metabolic process	IMP
ENSMUSG00000035936	Ensembl Gene Model	MGI:2441982	Aldh5a1	aldhehyde dehydrogenase family 5, subfamily A1	protein coding gene	GO:0006540	glutamate decarboxylation to succinate	IBA
ENSMUSG00000035936	Ensembl Gene Model	MGI:2441982	Aldh5a1	aldhehyde dehydrogenase family 5, subfamily A1	protein coding gene	GO:0006536	glutamate metabolic process	IMP
ENSMUSG00000035936	Ensembl Gene Model	MGI:2441982	Aldh5a1	aldhehyde dehydrogenase family 5, subfamily A1	protein coding gene	GO:0006541	glutamine metabolic process	IMP
ENSMUSG00000035936	Ensembl Gene Model	MGI:2441982	Aldh5a1	aldhehyde dehydrogenase family 5, subfamily A1	protein coding gene	GO:0006749	glutathione metabolic process	IMP
ENSMUSG00000035936	Ensembl Gene Model	MGI:2441982	Aldh5a1	aldhehyde dehydrogenase family 5, subfamily A1	protein coding gene	GO:0006650	glycerophospholipid metabolic process	IMP
ENSMUSG00000035936	Ensembl Gene Model	MGI:2441982	Aldh5a1	aldhehyde dehydrogenase family 5, subfamily A1	protein coding gene	GO:0008152	metabolic process	IEA
ENSMUSG00000035936	Ensembl Gene Model	MGI:2441982	Aldh5a1	aldhehyde dehydrogenase family 5, subfamily A1	protein coding gene	GO:0042135	neurotransmitter catabolic process	IMP
ENSMUSG00000035936	Ensembl Gene Model	MGI:2441982	Aldh5a1	aldhehyde dehydrogenase family 5, subfamily A1	protein coding gene	GO:0055114	oxidation-reduction process	ISO
ENSMUSG00000035936	Ensembl Gene Model	MGI:2441982	Aldh5a1	aldhehyde dehydrogenase family 5, subfamily A1	protein coding gene	GO:0009791	post-embryonic development	IMP
ENSMUSG00000035936	Ensembl Gene Model	MGI:2441982	Aldh5a1	aldhehyde dehydrogenase family 5, subfamily A1	protein coding gene	GO:0051289	protein homotetramerization	ISO
ENSMUSG00000035936	Ensembl Gene Model	MGI:2441982	Aldh5a1	aldhehyde dehydrogenase family 5, subfamily A1	protein coding gene	GO:0022904	respiratory electron transport chain	IMP
ENSMUSG00000035936	Ensembl Gene Model	MGI:2441982	Aldh5a1	aldhehyde dehydrogenase family 5, subfamily A1	protein coding gene	GO:0046459	short-chain fatty acid metabolic process	IMP
ENSMUSG00000035936	Ensembl Gene Model	MGI:2441982	Aldh5a1	aldhehyde dehydrogenase family 5, subfamily A1	protein coding gene	GO:0006105	succinate metabolic process	IMP
ENSMUSG00000035936	Ensembl Gene Model	MGI:2441982	Aldh5a1	aldhehyde dehydrogenase family 5, subfamily A1	protein coding gene	GO:0006105	succinate metabolic process	ISO
ENSMUSG00000035936	Ensembl Gene Model	MGI:2441982	Aldh5a1	aldhehyde dehydrogenase family 5, subfamily A1	protein coding gene	GO:0005739	mitochondrion	IDA
ENSMUSG00000035936	Ensembl Gene Model	MGI:2441982	Aldh5a1	aldhehyde dehydrogenase family 5, subfamily A1	protein coding gene	GO:0005739	mitochondrion	ISO
ENSMUSG00000035936	Ensembl Gene Model	MGI:2441982	Aldh5a1	aldhehyde dehydrogenase family 5, subfamily A1	protein coding gene	GO:0005739	mitochondrion	HDA
ENSMUSG00000035936	Ensembl Gene Model	MGI:2441982	Aldh5a1	aldhehyde dehydrogenase family 5, subfamily A1	protein coding gene	GO:0005739	mitochondrion	HDA
ENSMUSG00000035936	Ensembl Gene Model	MGI:2441982	Aldh5a1	aldhehyde dehydrogenase family 5, subfamily A1	protein coding gene	GO:0005739	mitochondrion	ISO
ENSMUSG00000035936	Ensembl Gene Model	MGI:2441982	Aldh5a1	aldhehyde dehydrogenase family 5, subfamily A1	protein coding gene	GO:0031406	carboxylic acid binding	ISO
ENSMUSG00000035936	Ensembl Gene Model	MGI:2441982	Aldh5a1	aldhehyde dehydrogenase family 5, subfamily A1	protein coding gene	GO:0051287	NAD binding	IBA
ENSMUSG00000035936	Ensembl Gene Model	MGI:2441982	Aldh5a1	aldhehyde dehydrogenase family 5, subfamily A1	protein coding gene	GO:0051287	NAD binding	ISO
ENSMUSG00000035936	Ensembl Gene Model	MGI:2441982	Aldh5a1	aldhehyde dehydrogenase family 5, subfamily A1	protein coding gene	GO:0016491	oxidoreductase activity	IEA
ENSMUSG00000035936	Ensembl Gene Model	MGI:2441982	Aldh5a1	aldhehyde dehydrogenase family 5, subfamily A1	protein coding gene	GO:0016491	oxidoreductase activity	IEA
ENSMUSG00000035936	Ensembl Gene Model	MGI:2441982	Aldh5a1	aldhehyde dehydrogenase family 5, subfamily A1	protein coding gene	GO:0016620	oxidoreductase activity, acting on the aldehyde or oxo group of donors, NAD or NADP as acceptor	IEA
ENSMUSG00000035936	Ensembl Gene Model	MGI:2441982	Aldh5a1	aldhehyde dehydrogenase family 5, subfamily A1	protein coding gene	GO:0004777	succinate-semialdehyde dehydrogenase (NAD+) activity	ISO
ENSMUSG00000035936	Ensembl Gene Model	MGI:2441982	Aldh5a1	aldhehyde dehydrogenase family 5, subfamily A1	protein coding gene	GO:0004777	succinate-semialdehyde dehydrogenase (NAD+) activity	ISO
ENSMUSG00000035936	Ensembl Gene Model	MGI:2441982	Aldh5a1	aldhehyde dehydrogenase family 5, subfamily A1	protein coding gene	GO:0004777	succinate-semialdehyde dehydrogenase (NAD+) activity	IBA
ENSMUSG00000035936	Ensembl Gene Model	MGI:2441982	Aldh5a1	aldhehyde dehydrogenase family 5, subfamily A1	protein coding gene	GO:0009013	succinate-semialdehyde dehydrogenase [NAD(P)+] activity	IEA
ENSMUSG00000049164	Ensembl Gene Model	MGI:1919922	Zfp518a	zinc finger protein 518A	protein coding gene	GO:0006355	regulation of transcription, DNA-templated	IEA
ENSMUSG00000049164	Ensembl Gene Model	MGI:1919922	Zfp518a	zinc finger protein 518A	protein coding gene	GO:0006351	transcription, DNA-templated	IEA
ENSMUSG00000049164	Ensembl Gene Model	MGI:1919922	Zfp518a	zinc finger protein 518A	protein coding gene	GO:0005634	nucleus	IBA
ENSMUSG00000049164	Ensembl Gene Model	MGI:1919922	Zfp518a	zinc finger protein 518A	protein coding gene	GO:0003677	DNA binding	IEA
ENSMUSG00000049164	Ensembl Gene Model	MGI:1919922	Zfp518a	zinc finger protein 518A	protein coding gene	GO:0046872	metal ion binding	IEA
ENSMUSG00000049164	Ensembl Gene Model	MGI:1919922	Zfp518a	zinc finger protein 518A	protein coding gene	GO:0003676	nucleic acid binding	IEA
ENSMUSG00000049164	Ensembl Gene Model	MGI:1919922	Zfp518a	zinc finger protein 518A	protein coding gene	GO:0000981	RNA polymerase II transcription factor activity, sequence-specific DNA binding	IBA
ENSMUSG00000028161	Ensembl Gene Model	MGI:107164	Ppp3ca	protein phosphatase 3, catalytic subunit, alpha isoform	protein coding gene	GO:0033173	calcineurin-NFAT signaling cascade	IDA
ENSMUSG00000028161	Ensembl Gene Model	MGI:107164	Ppp3ca	protein phosphatase 3, catalytic subunit, alpha isoform	protein coding gene	GO:0033173	calcineurin-NFAT signaling cascade	IGI
ENSMUSG00000028161	Ensembl Gene Model	MGI:107164	Ppp3ca	protein phosphatase 3, catalytic subunit, alpha isoform	protein coding gene	GO:0033173	calcineurin-NFAT signaling cascade	ISO
ENSMUSG00000028161	Ensembl Gene Model	MGI:107164	Ppp3ca	protein phosphatase 3, catalytic subunit, alpha isoform	protein coding gene	GO:0006816	calcium ion transport	IMP
ENSMUSG00000028161	Ensembl Gene Model	MGI:107164	Ppp3ca	protein phosphatase 3, catalytic subunit, alpha isoform	protein coding gene	GO:0019722	calcium-mediated signaling	IGI
ENSMUSG00000028161	Ensembl Gene Model	MGI:107164	Ppp3ca	protein phosphatase 3, catalytic subunit, alpha isoform	protein coding gene	GO:0014898	cardiac muscle hypertrophy in response to stress	IGI
ENSMUSG00000028161	Ensembl Gene Model	MGI:107164	Ppp3ca	protein phosphatase 3, catalytic subunit, alpha isoform	protein coding gene	GO:0035690	cellular response to drug	ISO
ENSMUSG00000028161	Ensembl Gene Model	MGI:107164	Ppp3ca	protein phosphatase 3, catalytic subunit, alpha isoform	protein coding gene	GO:0071333	cellular response to glucose stimulus	ISO
ENSMUSG00000028161	Ensembl Gene Model	MGI:107164	Ppp3ca	protein phosphatase 3, catalytic subunit, alpha isoform	protein coding gene	GO:0016311	dephosphorylation	IDA
ENSMUSG00000028161	Ensembl Gene Model	MGI:107164	Ppp3ca	protein phosphatase 3, catalytic subunit, alpha isoform	protein coding gene	GO:0060079	excitatory postsynaptic potential	IGI
ENSMUSG00000028161	Ensembl Gene Model	MGI:107164	Ppp3ca	protein phosphatase 3, catalytic subunit, alpha isoform	protein coding gene	GO:0000082	G1/S transition of mitotic cell cycle	IMP
ENSMUSG00000028161	Ensembl Gene Model	MGI:107164	Ppp3ca	protein phosphatase 3, catalytic subunit, alpha isoform	protein coding gene	GO:0050804	modulation of chemical synaptic transmission	IMP
ENSMUSG00000028161	Ensembl Gene Model	MGI:107164	Ppp3ca	protein phosphatase 3, catalytic subunit, alpha isoform	protein coding gene	GO:0033555	multicellular organismal response to stress	IDA
ENSMUSG00000028161	Ensembl Gene Model	MGI:107164	Ppp3ca	protein phosphatase 3, catalytic subunit, alpha isoform	protein coding gene	GO:0035562	negative regulation of chromatin binding	IMP
ENSMUSG00000028161	Ensembl Gene Model	MGI:107164	Ppp3ca	protein phosphatase 3, catalytic subunit, alpha isoform	protein coding gene	GO:0050774	negative regulation of dendrite morphogenesis	IMP
ENSMUSG00000028161	Ensembl Gene Model	MGI:107164	Ppp3ca	protein phosphatase 3, catalytic subunit, alpha isoform	protein coding gene	GO:0010629	negative regulation of gene expression	IDA
ENSMUSG00000028161	Ensembl Gene Model	MGI:107164	Ppp3ca	protein phosphatase 3, catalytic subunit, alpha isoform	protein coding gene	GO:0046676	negative regulation of insulin secretion	ISO
ENSMUSG00000028161	Ensembl Gene Model	MGI:107164	Ppp3ca	protein phosphatase 3, catalytic subunit, alpha isoform	protein coding gene	GO:1903799	negative regulation of production of miRNAs involved in gene silencing by miRNA	IDA
ENSMUSG00000028161	Ensembl Gene Model	MGI:107164	Ppp3ca	protein phosphatase 3, catalytic subunit, alpha isoform	protein coding gene	GO:0070886	positive regulation of calcineurin-NFAT signaling cascade	IDA
ENSMUSG00000028161	Ensembl Gene Model	MGI:107164	Ppp3ca	protein phosphatase 3, catalytic subunit, alpha isoform	protein coding gene	GO:0070886	positive regulation of calcineurin-NFAT signaling cascade	IMP
ENSMUSG00000028161	Ensembl Gene Model	MGI:107164	Ppp3ca	protein phosphatase 3, catalytic subunit, alpha isoform	protein coding gene	GO:0070886	positive regulation of calcineurin-NFAT signaling cascade	IMP
ENSMUSG00000028161	Ensembl Gene Model	MGI:107164	Ppp3ca	protein phosphatase 3, catalytic subunit, alpha isoform	protein coding gene	GO:0010613	positive regulation of cardiac muscle hypertrophy	IGI
ENSMUSG00000028161	Ensembl Gene Model	MGI:107164	Ppp3ca	protein phosphatase 3, catalytic subunit, alpha isoform	protein coding gene	GO:0010613	positive regulation of cardiac muscle hypertrophy	IGI
ENSMUSG00000028161	Ensembl Gene Model	MGI:107164	Ppp3ca	protein phosphatase 3, catalytic subunit, alpha isoform	protein coding gene	GO:1903244	positive regulation of cardiac muscle hypertrophy in response to stress	IDA
ENSMUSG00000028161	Ensembl Gene Model	MGI:107164	Ppp3ca	protein phosphatase 3, catalytic subunit, alpha isoform	protein coding gene	GO:1905205	positive regulation of connective tissue replacement	IGI
ENSMUSG00000028161	Ensembl Gene Model	MGI:107164	Ppp3ca	protein phosphatase 3, catalytic subunit, alpha isoform	protein coding gene	GO:0051091	positive regulation of DNA binding transcription factor activity	IDA
ENSMUSG00000028161	Ensembl Gene Model	MGI:107164	Ppp3ca	protein phosphatase 3, catalytic subunit, alpha isoform	protein coding gene	GO:0045807	positive regulation of endocytosis	IMP
ENSMUSG00000028161	Ensembl Gene Model	MGI:107164	Ppp3ca	protein phosphatase 3, catalytic subunit, alpha isoform	protein coding gene	GO:0010628	positive regulation of gene expression	IDA
ENSMUSG00000028161	Ensembl Gene Model	MGI:107164	Ppp3ca	protein phosphatase 3, catalytic subunit, alpha isoform	protein coding gene	GO:0045944	positive regulation of transcription by RNA polymerase II	IDA
ENSMUSG00000028161	Ensembl Gene Model	MGI:107164	Ppp3ca	protein phosphatase 3, catalytic subunit, alpha isoform	protein coding gene	GO:0045944	positive regulation of transcription by RNA polymerase II	IGI
ENSMUSG00000028161	Ensembl Gene Model	MGI:107164	Ppp3ca	protein phosphatase 3, catalytic subunit, alpha isoform	protein coding gene	GO:0045944	positive regulation of transcription by RNA polymerase II	IGI
ENSMUSG00000028161	Ensembl Gene Model	MGI:107164	Ppp3ca	protein phosphatase 3, catalytic subunit, alpha isoform	protein coding gene	GO:0045944	positive regulation of transcription by RNA polymerase II	ISO
ENSMUSG00000028161	Ensembl Gene Model	MGI:107164	Ppp3ca	protein phosphatase 3, catalytic subunit, alpha isoform	protein coding gene	GO:0006470	protein dephosphorylation	ISO
ENSMUSG00000028161	Ensembl Gene Model	MGI:107164	Ppp3ca	protein phosphatase 3, catalytic subunit, alpha isoform	protein coding gene	GO:0006470	protein dephosphorylation	ISO
ENSMUSG00000028161	Ensembl Gene Model	MGI:107164	Ppp3ca	protein phosphatase 3, catalytic subunit, alpha isoform	protein coding gene	GO:0006470	protein dephosphorylation	IMP
ENSMUSG00000028161	Ensembl Gene Model	MGI:107164	Ppp3ca	protein phosphatase 3, catalytic subunit, alpha isoform	protein coding gene	GO:0006470	protein dephosphorylation	IDA
ENSMUSG00000028161	Ensembl Gene Model	MGI:107164	Ppp3ca	protein phosphatase 3, catalytic subunit, alpha isoform	protein coding gene	GO:0006606	protein import into nucleus	IDA
ENSMUSG00000028161	Ensembl Gene Model	MGI:107164	Ppp3ca	protein phosphatase 3, catalytic subunit, alpha isoform	protein coding gene	GO:0051592	response to calcium ion	ISO
ENSMUSG00000028161	Ensembl Gene Model	MGI:107164	Ppp3ca	protein phosphatase 3, catalytic subunit, alpha isoform	protein coding gene	GO:0048741	skeletal muscle fiber development	IMP
ENSMUSG00000028161	Ensembl Gene Model	MGI:107164	Ppp3ca	protein phosphatase 3, catalytic subunit, alpha isoform	protein coding gene	GO:0014883	transition between fast and slow fiber	IDA
ENSMUSG00000028161	Ensembl Gene Model	MGI:107164	Ppp3ca	protein phosphatase 3, catalytic subunit, alpha isoform	protein coding gene	GO:0005955	calcineurin complex	ISO
ENSMUSG00000028161	Ensembl Gene Model	MGI:107164	Ppp3ca	protein phosphatase 3, catalytic subunit, alpha isoform	protein coding gene	GO:0005955	calcineurin complex	ISO
ENSMUSG00000028161	Ensembl Gene Model	MGI:107164	Ppp3ca	protein phosphatase 3, catalytic subunit, alpha isoform	protein coding gene	GO:0005955	calcineurin complex	IDA
ENSMUSG00000028161	Ensembl Gene Model	MGI:107164	Ppp3ca	protein phosphatase 3, catalytic subunit, alpha isoform	protein coding gene	GO:0005955	calcineurin complex	IDA
ENSMUSG00000028161	Ensembl Gene Model	MGI:107164	Ppp3ca	protein phosphatase 3, catalytic subunit, alpha isoform	protein coding gene	GO:0005737	cytoplasm	ISO
ENSMUSG00000028161	Ensembl Gene Model	MGI:107164	Ppp3ca	protein phosphatase 3, catalytic subunit, alpha isoform	protein coding gene	GO:0009898	cytoplasmic side of plasma membrane	ISO
ENSMUSG00000028161	Ensembl Gene Model	MGI:107164	Ppp3ca	protein phosphatase 3, catalytic subunit, alpha isoform	protein coding gene	GO:0005829	cytosol	ISO
ENSMUSG00000028161	Ensembl Gene Model	MGI:107164	Ppp3ca	protein phosphatase 3, catalytic subunit, alpha isoform	protein coding gene	GO:0005829	cytosol	IDA
ENSMUSG00000028161	Ensembl Gene Model	MGI:107164	Ppp3ca	protein phosphatase 3, catalytic subunit, alpha isoform	protein coding gene	GO:0005829	cytosol	ISO
ENSMUSG00000028161	Ensembl Gene Model	MGI:107164	Ppp3ca	protein phosphatase 3, catalytic subunit, alpha isoform	protein coding gene	GO:0043197	dendritic spine	ISO
ENSMUSG00000028161	Ensembl Gene Model	MGI:107164	Ppp3ca	protein phosphatase 3, catalytic subunit, alpha isoform	protein coding gene	GO:0016020	membrane	ISO
ENSMUSG00000028161	Ensembl Gene Model	MGI:107164	Ppp3ca	protein phosphatase 3, catalytic subunit, alpha isoform	protein coding gene	GO:0005739	mitochondrion	IDA
ENSMUSG00000028161	Ensembl Gene Model	MGI:107164	Ppp3ca	protein phosphatase 3, catalytic subunit, alpha isoform	protein coding gene	GO:0005654	nucleoplasm	ISO
ENSMUSG00000028161	Ensembl Gene Model	MGI:107164	Ppp3ca	protein phosphatase 3, catalytic subunit, alpha isoform	protein coding gene	GO:0005634	nucleus	IDA
ENSMUSG00000028161	Ensembl Gene Model	MGI:107164	Ppp3ca	protein phosphatase 3, catalytic subunit, alpha isoform	protein coding gene	GO:0005886	plasma membrane	IEA
ENSMUSG00000028161	Ensembl Gene Model	MGI:107164	Ppp3ca	protein phosphatase 3, catalytic subunit, alpha isoform	protein coding gene	GO:0030018	Z disc	IDA
ENSMUSG00000028161	Ensembl Gene Model	MGI:107164	Ppp3ca	protein phosphatase 3, catalytic subunit, alpha isoform	protein coding gene	GO:0004723	calcium-dependent protein serine/threonine phosphatase activity	ISO
ENSMUSG00000028161	Ensembl Gene Model	MGI:107164	Ppp3ca	protein phosphatase 3, catalytic subunit, alpha isoform	protein coding gene	GO:0005516	calmodulin binding	ISO
ENSMUSG00000028161	Ensembl Gene Model	MGI:107164	Ppp3ca	protein phosphatase 3, catalytic subunit, alpha isoform	protein coding gene	GO:0005516	calmodulin binding	IDA
ENSMUSG00000028161	Ensembl Gene Model	MGI:107164	Ppp3ca	protein phosphatase 3, catalytic subunit, alpha isoform	protein coding gene	GO:0005516	calmodulin binding	ISO
ENSMUSG00000028161	Ensembl Gene Model	MGI:107164	Ppp3ca	protein phosphatase 3, catalytic subunit, alpha isoform	protein coding gene	GO:0033192	calmodulin-dependent protein phosphatase activity	IDA
ENSMUSG00000028161	Ensembl Gene Model	MGI:107164	Ppp3ca	protein phosphatase 3, catalytic subunit, alpha isoform	protein coding gene	GO:0033192	calmodulin-dependent protein phosphatase activity	ISO
ENSMUSG00000028161	Ensembl Gene Model	MGI:107164	Ppp3ca	protein phosphatase 3, catalytic subunit, alpha isoform	protein coding gene	GO:0033192	calmodulin-dependent protein phosphatase activity	ISO
ENSMUSG00000028161	Ensembl Gene Model	MGI:107164	Ppp3ca	protein phosphatase 3, catalytic subunit, alpha isoform	protein coding gene	GO:0016018	cyclosporin A binding	ISO
ENSMUSG00000028161	Ensembl Gene Model	MGI:107164	Ppp3ca	protein phosphatase 3, catalytic subunit, alpha isoform	protein coding gene	GO:0008144	drug binding	ISO
ENSMUSG00000028161	Ensembl Gene Model	MGI:107164	Ppp3ca	protein phosphatase 3, catalytic subunit, alpha isoform	protein coding gene	GO:0019899	enzyme binding	ISO
ENSMUSG00000028161	Ensembl Gene Model	MGI:107164	Ppp3ca	protein phosphatase 3, catalytic subunit, alpha isoform	protein coding gene	GO:0016787	hydrolase activity	IEA
ENSMUSG00000028161	Ensembl Gene Model	MGI:107164	Ppp3ca	protein phosphatase 3, catalytic subunit, alpha isoform	protein coding gene	GO:0016787	hydrolase activity	IEA
ENSMUSG00000028161	Ensembl Gene Model	MGI:107164	Ppp3ca	protein phosphatase 3, catalytic subunit, alpha isoform	protein coding gene	GO:0046872	metal ion binding	IEA
ENSMUSG00000028161	Ensembl Gene Model	MGI:107164	Ppp3ca	protein phosphatase 3, catalytic subunit, alpha isoform	protein coding gene	GO:0004721	phosphoprotein phosphatase activity	ISO
ENSMUSG00000028161	Ensembl Gene Model	MGI:107164	Ppp3ca	protein phosphatase 3, catalytic subunit, alpha isoform	protein coding gene	GO:0004721	phosphoprotein phosphatase activity	IDA
ENSMUSG00000028161	Ensembl Gene Model	MGI:107164	Ppp3ca	protein phosphatase 3, catalytic subunit, alpha isoform	protein coding gene	GO:0005515	protein binding	IPI
ENSMUSG00000028161	Ensembl Gene Model	MGI:107164	Ppp3ca	protein phosphatase 3, catalytic subunit, alpha isoform	protein coding gene	GO:0005515	protein binding	IPI
ENSMUSG00000028161	Ensembl Gene Model	MGI:107164	Ppp3ca	protein phosphatase 3, catalytic subunit, alpha isoform	protein coding gene	GO:0005515	protein binding	IPI
ENSMUSG00000028161	Ensembl Gene Model	MGI:107164	Ppp3ca	protein phosphatase 3, catalytic subunit, alpha isoform	protein coding gene	GO:0005515	protein binding	IPI
ENSMUSG00000028161	Ensembl Gene Model	MGI:107164	Ppp3ca	protein phosphatase 3, catalytic subunit, alpha isoform	protein coding gene	GO:0005515	protein binding	IPI
ENSMUSG00000028161	Ensembl Gene Model	MGI:107164	Ppp3ca	protein phosphatase 3, catalytic subunit, alpha isoform	protein coding gene	GO:0005515	protein binding	IPI
ENSMUSG00000028161	Ensembl Gene Model	MGI:107164	Ppp3ca	protein phosphatase 3, catalytic subunit, alpha isoform	protein coding gene	GO:0005515	protein binding	IPI
ENSMUSG00000028161	Ensembl Gene Model	MGI:107164	Ppp3ca	protein phosphatase 3, catalytic subunit, alpha isoform	protein coding gene	GO:0005515	protein binding	IPI
ENSMUSG00000028161	Ensembl Gene Model	MGI:107164	Ppp3ca	protein phosphatase 3, catalytic subunit, alpha isoform	protein coding gene	GO:0005515	protein binding	IPI
ENSMUSG00000028161	Ensembl Gene Model	MGI:107164	Ppp3ca	protein phosphatase 3, catalytic subunit, alpha isoform	protein coding gene	GO:0005515	protein binding	IPI
ENSMUSG00000028161	Ensembl Gene Model	MGI:107164	Ppp3ca	protein phosphatase 3, catalytic subunit, alpha isoform	protein coding gene	GO:0005515	protein binding	IPI
ENSMUSG00000028161	Ensembl Gene Model	MGI:107164	Ppp3ca	protein phosphatase 3, catalytic subunit, alpha isoform	protein coding gene	GO:0046983	protein dimerization activity	ISO
ENSMUSG00000028161	Ensembl Gene Model	MGI:107164	Ppp3ca	protein phosphatase 3, catalytic subunit, alpha isoform	protein coding gene	GO:0046982	protein heterodimerization activity	ISO
ENSMUSG00000028161	Ensembl Gene Model	MGI:107164	Ppp3ca	protein phosphatase 3, catalytic subunit, alpha isoform	protein coding gene	GO:0004722	protein serine/threonine phosphatase activity	ISO
ENSMUSG00000061882	Ensembl Gene Model	MGI:2684996	Ccdc62	coiled-coil domain containing 62	protein coding gene	GO:0071392	cellular response to estradiol stimulus	ISO
ENSMUSG00000061882	Ensembl Gene Model	MGI:2684996	Ccdc62	coiled-coil domain containing 62	protein coding gene	GO:0045944	positive regulation of transcription by RNA polymerase II	ISO
ENSMUSG00000061882	Ensembl Gene Model	MGI:2684996	Ccdc62	coiled-coil domain containing 62	protein coding gene	GO:0005737	cytoplasm	IEA
ENSMUSG00000061882	Ensembl Gene Model	MGI:2684996	Ccdc62	coiled-coil domain containing 62	protein coding gene	GO:0005654	nucleoplasm	ISO
ENSMUSG00000061882	Ensembl Gene Model	MGI:2684996	Ccdc62	coiled-coil domain containing 62	protein coding gene	GO:0005634	nucleus	ISO
ENSMUSG00000061882	Ensembl Gene Model	MGI:2684996	Ccdc62	coiled-coil domain containing 62	protein coding gene	GO:0005886	plasma membrane	ISO
ENSMUSG00000061882	Ensembl Gene Model	MGI:2684996	Ccdc62	coiled-coil domain containing 62	protein coding gene	GO:0030331	estrogen receptor binding	ISO
ENSMUSG00000061882	Ensembl Gene Model	MGI:2684996	Ccdc62	coiled-coil domain containing 62	protein coding gene	GO:0030374	ligand-dependent nuclear receptor transcription coactivator activity	ISO
ENSMUSG00000063810	Ensembl Gene Model	MGI:1934606	Alms1	ALMS1, centrosome and basal body associated	protein coding gene	GO:0019722	calcium-mediated signaling	IMP
ENSMUSG00000063810	Ensembl Gene Model	MGI:1934606	Alms1	ALMS1, centrosome and basal body associated	protein coding gene	GO:0001678	cellular glucose homeostasis	ISO
ENSMUSG00000063810	Ensembl Gene Model	MGI:1934606	Alms1	ALMS1, centrosome and basal body associated	protein coding gene	GO:0042632	cholesterol homeostasis	IMP
ENSMUSG00000063810	Ensembl Gene Model	MGI:1934606	Alms1	ALMS1, centrosome and basal body associated	protein coding gene	GO:0060271	cilium assembly	IMP
ENSMUSG00000063810	Ensembl Gene Model	MGI:1934606	Alms1	ALMS1, centrosome and basal body associated	protein coding gene	GO:0060271	cilium assembly	IMP
ENSMUSG00000063810	Ensembl Gene Model	MGI:1934606	Alms1	ALMS1, centrosome and basal body associated	protein coding gene	GO:0016197	endosomal transport	ISO
ENSMUSG00000063810	Ensembl Gene Model	MGI:1934606	Alms1	ALMS1, centrosome and basal body associated	protein coding gene	GO:0050673	epithelial cell proliferation	IMP
ENSMUSG00000063810	Ensembl Gene Model	MGI:1934606	Alms1	ALMS1, centrosome and basal body associated	protein coding gene	GO:0001736	establishment of planar polarity	IMP
ENSMUSG00000063810	Ensembl Gene Model	MGI:1934606	Alms1	ALMS1, centrosome and basal body associated	protein coding gene	GO:0045444	fat cell differentiation	IMP
ENSMUSG00000063810	Ensembl Gene Model	MGI:1934606	Alms1	ALMS1, centrosome and basal body associated	protein coding gene	GO:0042593	glucose homeostasis	IMP
ENSMUSG00000063810	Ensembl Gene Model	MGI:1934606	Alms1	ALMS1, centrosome and basal body associated	protein coding gene	GO:0042593	glucose homeostasis	IMP
ENSMUSG00000063810	Ensembl Gene Model	MGI:1934606	Alms1	ALMS1, centrosome and basal body associated	protein coding gene	GO:0060122	inner ear receptor cell stereocilium organization	IMP
ENSMUSG00000063810	Ensembl Gene Model	MGI:1934606	Alms1	ALMS1, centrosome and basal body associated	protein coding gene	GO:0006629	lipid metabolic process	IMP
ENSMUSG00000063810	Ensembl Gene Model	MGI:1934606	Alms1	ALMS1, centrosome and basal body associated	protein coding gene	GO:0043066	negative regulation of apoptotic process	IMP
ENSMUSG00000063810	Ensembl Gene Model	MGI:1934606	Alms1	ALMS1, centrosome and basal body associated	protein coding gene	GO:0040015	negative regulation of multicellular organism growth	IMP
ENSMUSG00000063810	Ensembl Gene Model	MGI:1934606	Alms1	ALMS1, centrosome and basal body associated	protein coding gene	GO:0030728	ovulation	IMP
ENSMUSG00000063810	Ensembl Gene Model	MGI:1934606	Alms1	ALMS1, centrosome and basal body associated	protein coding gene	GO:0045598	regulation of fat cell differentiation	IMP
ENSMUSG00000063810	Ensembl Gene Model	MGI:1934606	Alms1	ALMS1, centrosome and basal body associated	protein coding gene	GO:0051492	regulation of stress fiber assembly	ISO
ENSMUSG00000063810	Ensembl Gene Model	MGI:1934606	Alms1	ALMS1, centrosome and basal body associated	protein coding gene	GO:0046548	retinal rod cell development	IMP
ENSMUSG00000063810	Ensembl Gene Model	MGI:1934606	Alms1	ALMS1, centrosome and basal body associated	protein coding gene	GO:0007605	sensory perception of sound	IMP
ENSMUSG00000063810	Ensembl Gene Model	MGI:1934606	Alms1	ALMS1, centrosome and basal body associated	protein coding gene	GO:0007605	sensory perception of sound	IMP
ENSMUSG00000063810	Ensembl Gene Model	MGI:1934606	Alms1	ALMS1, centrosome and basal body associated	protein coding gene	GO:0007286	spermatid development	IMP
ENSMUSG00000063810	Ensembl Gene Model	MGI:1934606	Alms1	ALMS1, centrosome and basal body associated	protein coding gene	GO:0007286	spermatid development	IMP
ENSMUSG00000063810	Ensembl Gene Model	MGI:1934606	Alms1	ALMS1, centrosome and basal body associated	protein coding gene	GO:0005814	centriole	ISO
ENSMUSG00000063810	Ensembl Gene Model	MGI:1934606	Alms1	ALMS1, centrosome and basal body associated	protein coding gene	GO:0005814	centriole	ISO
ENSMUSG00000063810	Ensembl Gene Model	MGI:1934606	Alms1	ALMS1, centrosome and basal body associated	protein coding gene	GO:0005813	centrosome	ISO
ENSMUSG00000063810	Ensembl Gene Model	MGI:1934606	Alms1	ALMS1, centrosome and basal body associated	protein coding gene	GO:0036064	ciliary basal body	ISO
ENSMUSG00000063810	Ensembl Gene Model	MGI:1934606	Alms1	ALMS1, centrosome and basal body associated	protein coding gene	GO:0005829	cytosol	ISO
ENSMUSG00000063810	Ensembl Gene Model	MGI:1934606	Alms1	ALMS1, centrosome and basal body associated	protein coding gene	GO:0051393	alpha-actinin binding	IPI
ENSMUSG00000021997	Ensembl Gene Model	MGI:1918109	Lrrc63	leucine rich repeat containing 63	protein coding gene	GO:0008150	biological_process	ND
ENSMUSG00000021997	Ensembl Gene Model	MGI:1918109	Lrrc63	leucine rich repeat containing 63	protein coding gene	GO:0005575	cellular_component	ND
ENSMUSG00000021997	Ensembl Gene Model	MGI:1918109	Lrrc63	leucine rich repeat containing 63	protein coding gene	GO:0003674	molecular_function	ND
ENSMUSG00000024293	Ensembl Gene Model	MGI:1925055	Esco1	establishment of sister chromatid cohesion N-acetyltransferase 1	protein coding gene	GO:0007049	cell cycle	IEA
ENSMUSG00000024293	Ensembl Gene Model	MGI:1925055	Esco1	establishment of sister chromatid cohesion N-acetyltransferase 1	protein coding gene	GO:0018394	peptidyl-lysine acetylation	ISO
ENSMUSG00000024293	Ensembl Gene Model	MGI:1925055	Esco1	establishment of sister chromatid cohesion N-acetyltransferase 1	protein coding gene	GO:0034421	post-translational protein acetylation	ISO
ENSMUSG00000024293	Ensembl Gene Model	MGI:1925055	Esco1	establishment of sister chromatid cohesion N-acetyltransferase 1	protein coding gene	GO:0006275	regulation of DNA replication	ISO
ENSMUSG00000024293	Ensembl Gene Model	MGI:1925055	Esco1	establishment of sister chromatid cohesion N-acetyltransferase 1	protein coding gene	GO:0007062	sister chromatid cohesion	IEA
ENSMUSG00000024293	Ensembl Gene Model	MGI:1925055	Esco1	establishment of sister chromatid cohesion N-acetyltransferase 1	protein coding gene	GO:0000785	chromatin	ISO
ENSMUSG00000024293	Ensembl Gene Model	MGI:1925055	Esco1	establishment of sister chromatid cohesion N-acetyltransferase 1	protein coding gene	GO:0005694	chromosome	ISO
ENSMUSG00000024293	Ensembl Gene Model	MGI:1925055	Esco1	establishment of sister chromatid cohesion N-acetyltransferase 1	protein coding gene	GO:0005634	nucleus	IEA
ENSMUSG00000024293	Ensembl Gene Model	MGI:1925055	Esco1	establishment of sister chromatid cohesion N-acetyltransferase 1	protein coding gene	GO:0016407	acetyltransferase activity	ISO
ENSMUSG00000024293	Ensembl Gene Model	MGI:1925055	Esco1	establishment of sister chromatid cohesion N-acetyltransferase 1	protein coding gene	GO:0042802	identical protein binding	ISO
ENSMUSG00000024293	Ensembl Gene Model	MGI:1925055	Esco1	establishment of sister chromatid cohesion N-acetyltransferase 1	protein coding gene	GO:0046872	metal ion binding	IEA
ENSMUSG00000024293	Ensembl Gene Model	MGI:1925055	Esco1	establishment of sister chromatid cohesion N-acetyltransferase 1	protein coding gene	GO:0008080	N-acetyltransferase activity	ISO
ENSMUSG00000024293	Ensembl Gene Model	MGI:1925055	Esco1	establishment of sister chromatid cohesion N-acetyltransferase 1	protein coding gene	GO:0061733	peptide-lysine-N-acetyltransferase activity	ISO
ENSMUSG00000024293	Ensembl Gene Model	MGI:1925055	Esco1	establishment of sister chromatid cohesion N-acetyltransferase 1	protein coding gene	GO:0016740	transferase activity	IEA
ENSMUSG00000024293	Ensembl Gene Model	MGI:1925055	Esco1	establishment of sister chromatid cohesion N-acetyltransferase 1	protein coding gene	GO:0016746	transferase activity, transferring acyl groups	IEA
ENSMUSG00000024293	Ensembl Gene Model	MGI:1925055	Esco1	establishment of sister chromatid cohesion N-acetyltransferase 1	protein coding gene	GO:0008270	zinc ion binding	ISO
ENSMUSG00000079324	Ensembl Gene Model	MGI:1922971	4932414N04Rik	RIKEN cDNA 4932414N04 gene	protein coding gene	GO:0008150	biological_process	ND
ENSMUSG00000079324	Ensembl Gene Model	MGI:1922971	4932414N04Rik	RIKEN cDNA 4932414N04 gene	protein coding gene	GO:0005575	cellular_component	ND
ENSMUSG00000079324	Ensembl Gene Model	MGI:1922971	4932414N04Rik	RIKEN cDNA 4932414N04 gene	protein coding gene	GO:0003674	molecular_function	ND
ENSMUSG00000026525	Ensembl Gene Model	MGI:1338022	Opn3	opsin 3	protein coding gene	GO:0007186	G-protein coupled receptor signaling pathway	IEA
ENSMUSG00000026525	Ensembl Gene Model	MGI:1338022	Opn3	opsin 3	protein coding gene	GO:0007186	G-protein coupled receptor signaling pathway	IEA
ENSMUSG00000026525	Ensembl Gene Model	MGI:1338022	Opn3	opsin 3	protein coding gene	GO:0007602	phototransduction	IEA
ENSMUSG00000026525	Ensembl Gene Model	MGI:1338022	Opn3	opsin 3	protein coding gene	GO:0018298	protein-chromophore linkage	IEA
ENSMUSG00000026525	Ensembl Gene Model	MGI:1338022	Opn3	opsin 3	protein coding gene	GO:0050896	response to stimulus	IEA
ENSMUSG00000026525	Ensembl Gene Model	MGI:1338022	Opn3	opsin 3	protein coding gene	GO:0007165	signal transduction	IEA
ENSMUSG00000026525	Ensembl Gene Model	MGI:1338022	Opn3	opsin 3	protein coding gene	GO:0016021	integral component of membrane	IEA
ENSMUSG00000026525	Ensembl Gene Model	MGI:1338022	Opn3	opsin 3	protein coding gene	GO:0016021	integral component of membrane	IEA
ENSMUSG00000026525	Ensembl Gene Model	MGI:1338022	Opn3	opsin 3	protein coding gene	GO:0016020	membrane	IEA
ENSMUSG00000026525	Ensembl Gene Model	MGI:1338022	Opn3	opsin 3	protein coding gene	GO:0001750	photoreceptor outer segment	IBA
ENSMUSG00000026525	Ensembl Gene Model	MGI:1338022	Opn3	opsin 3	protein coding gene	GO:0008020	G-protein coupled photoreceptor activity	IBA
ENSMUSG00000026525	Ensembl Gene Model	MGI:1338022	Opn3	opsin 3	protein coding gene	GO:0004930	G-protein coupled receptor activity	IEA
ENSMUSG00000026525	Ensembl Gene Model	MGI:1338022	Opn3	opsin 3	protein coding gene	GO:0004930	G-protein coupled receptor activity	IEA
ENSMUSG00000026525	Ensembl Gene Model	MGI:1338022	Opn3	opsin 3	protein coding gene	GO:0009881	photoreceptor activity	IEA
ENSMUSG00000026153	Ensembl Gene Model	MGI:1915437	Fam135a	family with sequence similarity 135, member A	protein coding gene	GO:0044255	cellular lipid metabolic process	IBA
ENSMUSG00000026153	Ensembl Gene Model	MGI:1915437	Fam135a	family with sequence similarity 135, member A	protein coding gene	GO:0005575	cellular_component	ND
ENSMUSG00000026153	Ensembl Gene Model	MGI:1915437	Fam135a	family with sequence similarity 135, member A	protein coding gene	GO:0052689	carboxylic ester hydrolase activity	IBA
ENSMUSG00000056758	Ensembl Gene Model	MGI:101761	Hmga2	high mobility group AT-hook 2	protein coding gene	GO:0060612	adipose tissue development	IMP
ENSMUSG00000056758	Ensembl Gene Model	MGI:101761	Hmga2	high mobility group AT-hook 2	protein coding gene	GO:0030325	adrenal gland development	IMP
ENSMUSG00000056758	Ensembl Gene Model	MGI:101761	Hmga2	high mobility group AT-hook 2	protein coding gene	GO:0006284	base-excision repair	IBA
ENSMUSG00000056758	Ensembl Gene Model	MGI:101761	Hmga2	high mobility group AT-hook 2	protein coding gene	GO:0007049	cell cycle	IEA
ENSMUSG00000056758	Ensembl Gene Model	MGI:101761	Hmga2	high mobility group AT-hook 2	protein coding gene	GO:0051301	cell division	IEA
ENSMUSG00000056758	Ensembl Gene Model	MGI:101761	Hmga2	high mobility group AT-hook 2	protein coding gene	GO:0008283	cell proliferation	IMP
ENSMUSG00000056758	Ensembl Gene Model	MGI:101761	Hmga2	high mobility group AT-hook 2	protein coding gene	GO:0021846	cell proliferation in forebrain	IMP
ENSMUSG00000056758	Ensembl Gene Model	MGI:101761	Hmga2	high mobility group AT-hook 2	protein coding gene	GO:0030261	chromosome condensation	IEA
ENSMUSG00000056758	Ensembl Gene Model	MGI:101761	Hmga2	high mobility group AT-hook 2	protein coding gene	GO:0060441	epithelial tube branching involved in lung morphogenesis	IMP
ENSMUSG00000056758	Ensembl Gene Model	MGI:101761	Hmga2	high mobility group AT-hook 2	protein coding gene	GO:0060613	fat pad development	IGI
ENSMUSG00000056758	Ensembl Gene Model	MGI:101761	Hmga2	high mobility group AT-hook 2	protein coding gene	GO:0060428	lung epithelium development	IMP
ENSMUSG00000056758	Ensembl Gene Model	MGI:101761	Hmga2	high mobility group AT-hook 2	protein coding gene	GO:0008584	male gonad development	IMP
ENSMUSG00000056758	Ensembl Gene Model	MGI:101761	Hmga2	high mobility group AT-hook 2	protein coding gene	GO:0051321	meiotic cell cycle	IEA
ENSMUSG00000056758	Ensembl Gene Model	MGI:101761	Hmga2	high mobility group AT-hook 2	protein coding gene	GO:0048712	negative regulation of astrocyte differentiation	IDA
ENSMUSG00000056758	Ensembl Gene Model	MGI:101761	Hmga2	high mobility group AT-hook 2	protein coding gene	GO:2000773	negative regulation of cellular senescence	IMP
ENSMUSG00000056758	Ensembl Gene Model	MGI:101761	Hmga2	high mobility group AT-hook 2	protein coding gene	GO:0033144	negative regulation of intracellular steroid hormone receptor signaling pathway	ISO
ENSMUSG00000056758	Ensembl Gene Model	MGI:101761	Hmga2	high mobility group AT-hook 2	protein coding gene	GO:0046426	negative regulation of JAK-STAT cascade	ISO
ENSMUSG00000056758	Ensembl Gene Model	MGI:101761	Hmga2	high mobility group AT-hook 2	protein coding gene	GO:0000122	negative regulation of transcription by RNA polymerase II	ISO
ENSMUSG00000056758	Ensembl Gene Model	MGI:101761	Hmga2	high mobility group AT-hook 2	protein coding gene	GO:0030178	negative regulation of Wnt signaling pathway	IMP
ENSMUSG00000056758	Ensembl Gene Model	MGI:101761	Hmga2	high mobility group AT-hook 2	protein coding gene	GO:0021983	pituitary gland development	IMP
ENSMUSG00000056758	Ensembl Gene Model	MGI:101761	Hmga2	high mobility group AT-hook 2	protein coding gene	GO:0045766	positive regulation of angiogenesis	IMP
ENSMUSG00000056758	Ensembl Gene Model	MGI:101761	Hmga2	high mobility group AT-hook 2	protein coding gene	GO:0008284	positive regulation of cell proliferation	IMP
ENSMUSG00000056758	Ensembl Gene Model	MGI:101761	Hmga2	high mobility group AT-hook 2	protein coding gene	GO:0071864	positive regulation of cell proliferation in bone marrow	IMP
ENSMUSG00000056758	Ensembl Gene Model	MGI:101761	Hmga2	high mobility group AT-hook 2	protein coding gene	GO:0051091	positive regulation of DNA binding transcription factor activity	ISO
ENSMUSG00000056758	Ensembl Gene Model	MGI:101761	Hmga2	high mobility group AT-hook 2	protein coding gene	GO:0060501	positive regulation of epithelial cell proliferation involved in lung morphogenesis	IMP
ENSMUSG00000056758	Ensembl Gene Model	MGI:101761	Hmga2	high mobility group AT-hook 2	protein coding gene	GO:0010628	positive regulation of gene expression	IMP
ENSMUSG00000056758	Ensembl Gene Model	MGI:101761	Hmga2	high mobility group AT-hook 2	protein coding gene	GO:0040018	positive regulation of multicellular organism growth	IMP
ENSMUSG00000056758	Ensembl Gene Model	MGI:101761	Hmga2	high mobility group AT-hook 2	protein coding gene	GO:0040018	positive regulation of multicellular organism growth	IMP
ENSMUSG00000056758	Ensembl Gene Model	MGI:101761	Hmga2	high mobility group AT-hook 2	protein coding gene	GO:0040018	positive regulation of multicellular organism growth	IMP
ENSMUSG00000056758	Ensembl Gene Model	MGI:101761	Hmga2	high mobility group AT-hook 2	protein coding gene	GO:2000648	positive regulation of stem cell proliferation	IMP
ENSMUSG00000056758	Ensembl Gene Model	MGI:101761	Hmga2	high mobility group AT-hook 2	protein coding gene	GO:0045944	positive regulation of transcription by RNA polymerase II	IDA
ENSMUSG00000056758	Ensembl Gene Model	MGI:101761	Hmga2	high mobility group AT-hook 2	protein coding gene	GO:0010564	regulation of cell cycle process	IDA
ENSMUSG00000056758	Ensembl Gene Model	MGI:101761	Hmga2	high mobility group AT-hook 2	protein coding gene	GO:0040008	regulation of growth	IEA
ENSMUSG00000056758	Ensembl Gene Model	MGI:101761	Hmga2	high mobility group AT-hook 2	protein coding gene	GO:0060123	regulation of growth hormone secretion	IMP
ENSMUSG00000056758	Ensembl Gene Model	MGI:101761	Hmga2	high mobility group AT-hook 2	protein coding gene	GO:0090276	regulation of peptide hormone secretion	IMP
ENSMUSG00000056758	Ensembl Gene Model	MGI:101761	Hmga2	high mobility group AT-hook 2	protein coding gene	GO:0006355	regulation of transcription, DNA-templated	IEA
ENSMUSG00000056758	Ensembl Gene Model	MGI:101761	Hmga2	high mobility group AT-hook 2	protein coding gene	GO:0006355	regulation of transcription, DNA-templated	IEA
ENSMUSG00000056758	Ensembl Gene Model	MGI:101761	Hmga2	high mobility group AT-hook 2	protein coding gene	GO:0007165	signal transduction	ISO
ENSMUSG00000056758	Ensembl Gene Model	MGI:101761	Hmga2	high mobility group AT-hook 2	protein coding gene	GO:0035019	somatic stem cell population maintenance	IMP
ENSMUSG00000056758	Ensembl Gene Model	MGI:101761	Hmga2	high mobility group AT-hook 2	protein coding gene	GO:0035019	somatic stem cell population maintenance	IGI
ENSMUSG00000056758	Ensembl Gene Model	MGI:101761	Hmga2	high mobility group AT-hook 2	protein coding gene	GO:0007283	spermatogenesis	IMP
ENSMUSG00000056758	Ensembl Gene Model	MGI:101761	Hmga2	high mobility group AT-hook 2	protein coding gene	GO:0006351	transcription, DNA-templated	IEA
ENSMUSG00000056758	Ensembl Gene Model	MGI:101761	Hmga2	high mobility group AT-hook 2	protein coding gene	GO:0000785	chromatin	IEA
ENSMUSG00000056758	Ensembl Gene Model	MGI:101761	Hmga2	high mobility group AT-hook 2	protein coding gene	GO:0000228	nuclear chromosome	IDA
ENSMUSG00000056758	Ensembl Gene Model	MGI:101761	Hmga2	high mobility group AT-hook 2	protein coding gene	GO:0005634	nucleus	IDA
ENSMUSG00000056758	Ensembl Gene Model	MGI:101761	Hmga2	high mobility group AT-hook 2	protein coding gene	GO:0005634	nucleus	IDA
ENSMUSG00000056758	Ensembl Gene Model	MGI:101761	Hmga2	high mobility group AT-hook 2	protein coding gene	GO:0005634	nucleus	IDA
ENSMUSG00000056758	Ensembl Gene Model	MGI:101761	Hmga2	high mobility group AT-hook 2	protein coding gene	GO:0005634	nucleus	ISO
ENSMUSG00000056758	Ensembl Gene Model	MGI:101761	Hmga2	high mobility group AT-hook 2	protein coding gene	GO:0003680	AT DNA binding	IDA
ENSMUSG00000056758	Ensembl Gene Model	MGI:101761	Hmga2	high mobility group AT-hook 2	protein coding gene	GO:0003906	DNA-(apurinic or apyrimidinic site) endonuclease activity	IBA
ENSMUSG00000056758	Ensembl Gene Model	MGI:101761	Hmga2	high mobility group AT-hook 2	protein coding gene	GO:0003677	DNA binding	IEA
ENSMUSG00000056758	Ensembl Gene Model	MGI:101761	Hmga2	high mobility group AT-hook 2	protein coding gene	GO:0003677	DNA binding	IEA
ENSMUSG00000056758	Ensembl Gene Model	MGI:101761	Hmga2	high mobility group AT-hook 2	protein coding gene	GO:0019899	enzyme binding	ISO
ENSMUSG00000056758	Ensembl Gene Model	MGI:101761	Hmga2	high mobility group AT-hook 2	protein coding gene	GO:0005515	protein binding	IPI
ENSMUSG00000056758	Ensembl Gene Model	MGI:101761	Hmga2	high mobility group AT-hook 2	protein coding gene	GO:0005515	protein binding	IPI
ENSMUSG00000056758	Ensembl Gene Model	MGI:101761	Hmga2	high mobility group AT-hook 2	protein coding gene	GO:0001077	transcriptional activator activity, RNA polymerase II proximal promoter sequence-specific DNA binding	IDA
ENSMUSG00000034764	Ensembl Gene Model	MGI:2447818	1700006J14Rik	RIKEN cDNA 1700006J14 gene	antisense lncRNA gene	GO:0008150	biological_process	ND
ENSMUSG00000034764	Ensembl Gene Model	MGI:2447818	1700006J14Rik	RIKEN cDNA 1700006J14 gene	antisense lncRNA gene	GO:0005575	cellular_component	ND
ENSMUSG00000034764	Ensembl Gene Model	MGI:2447818	1700006J14Rik	RIKEN cDNA 1700006J14 gene	antisense lncRNA gene	GO:0003674	molecular_function	ND
ENSMUSG00000030882	Ensembl Gene Model	MGI:1924755	Dnhd1	dynein heavy chain domain 1	protein coding gene	GO:0003341	cilium movement	IBA
ENSMUSG00000030882	Ensembl Gene Model	MGI:1924755	Dnhd1	dynein heavy chain domain 1	protein coding gene	GO:0036159	inner dynein arm assembly	IBA
ENSMUSG00000030882	Ensembl Gene Model	MGI:1924755	Dnhd1	dynein heavy chain domain 1	protein coding gene	GO:0036156	inner dynein arm	IBA
ENSMUSG00000030882	Ensembl Gene Model	MGI:1924755	Dnhd1	dynein heavy chain domain 1	protein coding gene	GO:0008569	ATP-dependent microtubule motor activity, minus-end-directed	IBA
ENSMUSG00000030882	Ensembl Gene Model	MGI:1924755	Dnhd1	dynein heavy chain domain 1	protein coding gene	GO:0045505	dynein intermediate chain binding	IBA
ENSMUSG00000030882	Ensembl Gene Model	MGI:1924755	Dnhd1	dynein heavy chain domain 1	protein coding gene	GO:0045503	dynein light chain binding	IBA
ENSMUSG00000030882	Ensembl Gene Model	MGI:1924755	Dnhd1	dynein heavy chain domain 1	protein coding gene	GO:0051959	dynein light intermediate chain binding	IBA
ENSMUSG00000047014	Ensembl Gene Model	MGI:2443988	Catsperb	cation channel sperm associated auxiliary subunit beta	protein coding gene	GO:0030154	cell differentiation	IEA
ENSMUSG00000047014	Ensembl Gene Model	MGI:2443988	Catsperb	cation channel sperm associated auxiliary subunit beta	protein coding gene	GO:0007275	multicellular organism development	IEA
ENSMUSG00000047014	Ensembl Gene Model	MGI:2443988	Catsperb	cation channel sperm associated auxiliary subunit beta	protein coding gene	GO:0007283	spermatogenesis	IEA
ENSMUSG00000047014	Ensembl Gene Model	MGI:2443988	Catsperb	cation channel sperm associated auxiliary subunit beta	protein coding gene	GO:0048240	sperm capacitation	TAS
ENSMUSG00000047014	Ensembl Gene Model	MGI:2443988	Catsperb	cation channel sperm associated auxiliary subunit beta	protein coding gene	GO:0036128	CatSper complex	IDA
ENSMUSG00000047014	Ensembl Gene Model	MGI:2443988	Catsperb	cation channel sperm associated auxiliary subunit beta	protein coding gene	GO:0005929	cilium	IDA
ENSMUSG00000047014	Ensembl Gene Model	MGI:2443988	Catsperb	cation channel sperm associated auxiliary subunit beta	protein coding gene	GO:0016021	integral component of membrane	IEA
ENSMUSG00000047014	Ensembl Gene Model	MGI:2443988	Catsperb	cation channel sperm associated auxiliary subunit beta	protein coding gene	GO:0034702	ion channel complex	TAS
ENSMUSG00000047014	Ensembl Gene Model	MGI:2443988	Catsperb	cation channel sperm associated auxiliary subunit beta	protein coding gene	GO:0016020	membrane	IEA
ENSMUSG00000047014	Ensembl Gene Model	MGI:2443988	Catsperb	cation channel sperm associated auxiliary subunit beta	protein coding gene	GO:0005515	protein binding	IPI
ENSMUSG00000034235	Ensembl Gene Model	MGI:1926037	Usp54	ubiquitin specific peptidase 54	protein coding gene	GO:0016579	protein deubiquitination	IEA
ENSMUSG00000034235	Ensembl Gene Model	MGI:1926037	Usp54	ubiquitin specific peptidase 54	protein coding gene	GO:0005575	cellular_component	ND
ENSMUSG00000034235	Ensembl Gene Model	MGI:1926037	Usp54	ubiquitin specific peptidase 54	protein coding gene	GO:0036459	thiol-dependent ubiquitinyl hydrolase activity	IEA
ENSMUSG00000024728	Ensembl Gene Model	MGI:1916666	1700025F22Rik	RIKEN cDNA 1700025F22 gene	protein coding gene	GO:0008150	biological_process	ND
ENSMUSG00000024728	Ensembl Gene Model	MGI:1916666	1700025F22Rik	RIKEN cDNA 1700025F22 gene	protein coding gene	GO:0005575	cellular_component	ND
ENSMUSG00000024728	Ensembl Gene Model	MGI:1916666	1700025F22Rik	RIKEN cDNA 1700025F22 gene	protein coding gene	GO:0003674	molecular_function	ND
ENSMUSG00000101166	Ensembl Gene Model	MGI:5579202	Gm28496	predicted gene 28496	unclassified non-coding RNA gene
ENSMUSG00000027361	Ensembl Gene Model	MGI:95611	Gabpb1	GA repeat binding protein, beta 1	protein coding gene	GO:0045944	positive regulation of transcription by RNA polymerase II	IBA
ENSMUSG00000027361	Ensembl Gene Model	MGI:95611	Gabpb1	GA repeat binding protein, beta 1	protein coding gene	GO:0045944	positive regulation of transcription by RNA polymerase II	ISO
ENSMUSG00000027361	Ensembl Gene Model	MGI:95611	Gabpb1	GA repeat binding protein, beta 1	protein coding gene	GO:0006355	regulation of transcription, DNA-templated	IEA
ENSMUSG00000027361	Ensembl Gene Model	MGI:95611	Gabpb1	GA repeat binding protein, beta 1	protein coding gene	GO:0006351	transcription, DNA-templated	IEA
ENSMUSG00000027361	Ensembl Gene Model	MGI:95611	Gabpb1	GA repeat binding protein, beta 1	protein coding gene	GO:0036464	cytoplasmic ribonucleoprotein granule	ISO
ENSMUSG00000027361	Ensembl Gene Model	MGI:95611	Gabpb1	GA repeat binding protein, beta 1	protein coding gene	GO:0005654	nucleoplasm	ISO
ENSMUSG00000027361	Ensembl Gene Model	MGI:95611	Gabpb1	GA repeat binding protein, beta 1	protein coding gene	GO:0005634	nucleus	IBA
ENSMUSG00000027361	Ensembl Gene Model	MGI:95611	Gabpb1	GA repeat binding protein, beta 1	protein coding gene	GO:0005634	nucleus	ISO
ENSMUSG00000027361	Ensembl Gene Model	MGI:95611	Gabpb1	GA repeat binding protein, beta 1	protein coding gene	GO:0003700	DNA binding transcription factor activity	IBA
ENSMUSG00000027361	Ensembl Gene Model	MGI:95611	Gabpb1	GA repeat binding protein, beta 1	protein coding gene	GO:0046982	protein heterodimerization activity	ISO
ENSMUSG00000027361	Ensembl Gene Model	MGI:95611	Gabpb1	GA repeat binding protein, beta 1	protein coding gene	GO:0044212	transcription regulatory region DNA binding	IBA
ENSMUSG00000027361	Ensembl Gene Model	MGI:95611	Gabpb1	GA repeat binding protein, beta 1	protein coding gene	GO:0044212	transcription regulatory region DNA binding	ISO
ENSMUSG00000021182	Ensembl Gene Model	MGI:1915589	Ccdc88c	coiled-coil domain containing 88C	protein coding gene	GO:0031122	cytoplasmic microtubule organization	IBA
ENSMUSG00000021182	Ensembl Gene Model	MGI:1915589	Ccdc88c	coiled-coil domain containing 88C	protein coding gene	GO:0030705	cytoskeleton-dependent intracellular transport	IBA
ENSMUSG00000021182	Ensembl Gene Model	MGI:1915589	Ccdc88c	coiled-coil domain containing 88C	protein coding gene	GO:0031648	protein destabilization	IMP
ENSMUSG00000021182	Ensembl Gene Model	MGI:1915589	Ccdc88c	coiled-coil domain containing 88C	protein coding gene	GO:0051260	protein homooligomerization	IPI
ENSMUSG00000021182	Ensembl Gene Model	MGI:1915589	Ccdc88c	coiled-coil domain containing 88C	protein coding gene	GO:0001932	regulation of protein phosphorylation	IMP
ENSMUSG00000021182	Ensembl Gene Model	MGI:1915589	Ccdc88c	coiled-coil domain containing 88C	protein coding gene	GO:0031098	stress-activated protein kinase signaling cascade	ISO
ENSMUSG00000021182	Ensembl Gene Model	MGI:1915589	Ccdc88c	coiled-coil domain containing 88C	protein coding gene	GO:0016055	Wnt signaling pathway	IEA
ENSMUSG00000021182	Ensembl Gene Model	MGI:1915589	Ccdc88c	coiled-coil domain containing 88C	protein coding gene	GO:0016055	Wnt signaling pathway	IEA
ENSMUSG00000021182	Ensembl Gene Model	MGI:1915589	Ccdc88c	coiled-coil domain containing 88C	protein coding gene	GO:0005813	centrosome	IBA
ENSMUSG00000021182	Ensembl Gene Model	MGI:1915589	Ccdc88c	coiled-coil domain containing 88C	protein coding gene	GO:0005737	cytoplasm	IBA
ENSMUSG00000021182	Ensembl Gene Model	MGI:1915589	Ccdc88c	coiled-coil domain containing 88C	protein coding gene	GO:0005737	cytoplasm	ISO
ENSMUSG00000021182	Ensembl Gene Model	MGI:1915589	Ccdc88c	coiled-coil domain containing 88C	protein coding gene	GO:0051959	dynein light intermediate chain binding	IBA
ENSMUSG00000021182	Ensembl Gene Model	MGI:1915589	Ccdc88c	coiled-coil domain containing 88C	protein coding gene	GO:0008017	microtubule binding	IBA
ENSMUSG00000021182	Ensembl Gene Model	MGI:1915589	Ccdc88c	coiled-coil domain containing 88C	protein coding gene	GO:0030165	PDZ domain binding	IPI
ENSMUSG00000021182	Ensembl Gene Model	MGI:1915589	Ccdc88c	coiled-coil domain containing 88C	protein coding gene	GO:0005515	protein binding	IPI
ENSMUSG00000021182	Ensembl Gene Model	MGI:1915589	Ccdc88c	coiled-coil domain containing 88C	protein coding gene	GO:0043621	protein self-association	IPI
ENSMUSG00000051455	Ensembl Gene Model	MGI:2686410	Meioc	meiosis specific with coiled-coil domain	protein coding gene	GO:0070192	chromosome organization involved in meiotic cell cycle	IMP
ENSMUSG00000051455	Ensembl Gene Model	MGI:2686410	Meioc	meiosis specific with coiled-coil domain	protein coding gene	GO:0006302	double-strand break repair	IMP
ENSMUSG00000051455	Ensembl Gene Model	MGI:2686410	Meioc	meiosis specific with coiled-coil domain	protein coding gene	GO:0007144	female meiosis I	IMP
ENSMUSG00000051455	Ensembl Gene Model	MGI:2686410	Meioc	meiosis specific with coiled-coil domain	protein coding gene	GO:0051729	germline cell cycle switching, mitotic to meiotic cell cycle	IMP
ENSMUSG00000051455	Ensembl Gene Model	MGI:2686410	Meioc	meiosis specific with coiled-coil domain	protein coding gene	GO:0007141	male meiosis I	IMP
ENSMUSG00000051455	Ensembl Gene Model	MGI:2686410	Meioc	meiosis specific with coiled-coil domain	protein coding gene	GO:0051321	meiotic cell cycle	IEA
ENSMUSG00000051455	Ensembl Gene Model	MGI:2686410	Meioc	meiosis specific with coiled-coil domain	protein coding gene	GO:0051321	meiotic cell cycle	IEA
ENSMUSG00000051455	Ensembl Gene Model	MGI:2686410	Meioc	meiosis specific with coiled-coil domain	protein coding gene	GO:0051310	metaphase plate congression	IMP
ENSMUSG00000051455	Ensembl Gene Model	MGI:2686410	Meioc	meiosis specific with coiled-coil domain	protein coding gene	GO:0048255	mRNA stabilization	IMP
ENSMUSG00000051455	Ensembl Gene Model	MGI:2686410	Meioc	meiosis specific with coiled-coil domain	protein coding gene	GO:0048599	oocyte development	IMP
ENSMUSG00000051455	Ensembl Gene Model	MGI:2686410	Meioc	meiosis specific with coiled-coil domain	protein coding gene	GO:0007286	spermatid development	IMP
ENSMUSG00000051455	Ensembl Gene Model	MGI:2686410	Meioc	meiosis specific with coiled-coil domain	protein coding gene	GO:0007283	spermatogenesis	IMP
ENSMUSG00000051455	Ensembl Gene Model	MGI:2686410	Meioc	meiosis specific with coiled-coil domain	protein coding gene	GO:0007130	synaptonemal complex assembly	IMP
ENSMUSG00000051455	Ensembl Gene Model	MGI:2686410	Meioc	meiosis specific with coiled-coil domain	protein coding gene	GO:0005737	cytoplasm	IDA
ENSMUSG00000051455	Ensembl Gene Model	MGI:2686410	Meioc	meiosis specific with coiled-coil domain	protein coding gene	GO:0005634	nucleus	IDA
ENSMUSG00000051455	Ensembl Gene Model	MGI:2686410	Meioc	meiosis specific with coiled-coil domain	protein coding gene	GO:0005515	protein binding	IPI
ENSMUSG00000051455	Ensembl Gene Model	MGI:2686410	Meioc	meiosis specific with coiled-coil domain	protein coding gene	GO:0005515	protein binding	IPI
ENSMUSG00000051455	Ensembl Gene Model	MGI:2686410	Meioc	meiosis specific with coiled-coil domain	protein coding gene	GO:0005515	protein binding	IPI
ENSMUSG00000031949	Ensembl Gene Model	MGI:1353631	Adat1	adenosine deaminase, tRNA-specific 1	protein coding gene	GO:0006396	RNA processing	IEA
ENSMUSG00000031949	Ensembl Gene Model	MGI:1353631	Adat1	adenosine deaminase, tRNA-specific 1	protein coding gene	GO:0008033	tRNA processing	ISO
ENSMUSG00000031949	Ensembl Gene Model	MGI:1353631	Adat1	adenosine deaminase, tRNA-specific 1	protein coding gene	GO:0005575	cellular_component	ND
ENSMUSG00000031949	Ensembl Gene Model	MGI:1353631	Adat1	adenosine deaminase, tRNA-specific 1	protein coding gene	GO:0004000	adenosine deaminase activity	IEA
ENSMUSG00000031949	Ensembl Gene Model	MGI:1353631	Adat1	adenosine deaminase, tRNA-specific 1	protein coding gene	GO:0016787	hydrolase activity	IEA
ENSMUSG00000031949	Ensembl Gene Model	MGI:1353631	Adat1	adenosine deaminase, tRNA-specific 1	protein coding gene	GO:0046872	metal ion binding	IEA
ENSMUSG00000031949	Ensembl Gene Model	MGI:1353631	Adat1	adenosine deaminase, tRNA-specific 1	protein coding gene	GO:0003723	RNA binding	ISO
ENSMUSG00000031949	Ensembl Gene Model	MGI:1353631	Adat1	adenosine deaminase, tRNA-specific 1	protein coding gene	GO:0008251	tRNA-specific adenosine deaminase activity	ISS
ENSMUSG00000031949	Ensembl Gene Model	MGI:1353631	Adat1	adenosine deaminase, tRNA-specific 1	protein coding gene	GO:0008251	tRNA-specific adenosine deaminase activity	ISO
ENSMUSG00000053161	Ensembl Gene Model	MGI:1923089	Daw1	dynein assembly factor with WDR repeat domains 1	protein coding gene	GO:0007368	determination of left/right symmetry	IMP
ENSMUSG00000053161	Ensembl Gene Model	MGI:1923089	Daw1	dynein assembly factor with WDR repeat domains 1	protein coding gene	GO:0007507	heart development	IMP
ENSMUSG00000053161	Ensembl Gene Model	MGI:1923089	Daw1	dynein assembly factor with WDR repeat domains 1	protein coding gene	GO:0005737	cytoplasm	IBA
ENSMUSG00000053161	Ensembl Gene Model	MGI:1923089	Daw1	dynein assembly factor with WDR repeat domains 1	protein coding gene	GO:0003674	molecular_function	ND
ENSMUSG00000068663	Ensembl Gene Model	MGI:1921624	Clec16a	C-type lectin domain family 16, member A	protein coding gene	GO:0006914	autophagy	IEA
ENSMUSG00000068663	Ensembl Gene Model	MGI:1921624	Clec16a	C-type lectin domain family 16, member A	protein coding gene	GO:0009267	cellular response to starvation	ISO
ENSMUSG00000068663	Ensembl Gene Model	MGI:1921624	Clec16a	C-type lectin domain family 16, member A	protein coding gene	GO:1901097	negative regulation of autophagosome maturation	ISO
ENSMUSG00000068663	Ensembl Gene Model	MGI:1921624	Clec16a	C-type lectin domain family 16, member A	protein coding gene	GO:1904766	negative regulation of macroautophagy by TORC1 signaling	ISO
ENSMUSG00000068663	Ensembl Gene Model	MGI:1921624	Clec16a	C-type lectin domain family 16, member A	protein coding gene	GO:1901525	negative regulation of mitophagy	IMP
ENSMUSG00000068663	Ensembl Gene Model	MGI:1921624	Clec16a	C-type lectin domain family 16, member A	protein coding gene	GO:0032435	negative regulation of proteasomal ubiquitin-dependent protein catabolic process	IMP
ENSMUSG00000068663	Ensembl Gene Model	MGI:1921624	Clec16a	C-type lectin domain family 16, member A	protein coding gene	GO:1901098	positive regulation of autophagosome maturation	IMP
ENSMUSG00000068663	Ensembl Gene Model	MGI:1921624	Clec16a	C-type lectin domain family 16, member A	protein coding gene	GO:1904263	positive regulation of TORC1 signaling	ISO
ENSMUSG00000068663	Ensembl Gene Model	MGI:1921624	Clec16a	C-type lectin domain family 16, member A	protein coding gene	GO:0005829	cytosol	ISO
ENSMUSG00000068663	Ensembl Gene Model	MGI:1921624	Clec16a	C-type lectin domain family 16, member A	protein coding gene	GO:0036020	endolysosome membrane	IDA
ENSMUSG00000068663	Ensembl Gene Model	MGI:1921624	Clec16a	C-type lectin domain family 16, member A	protein coding gene	GO:0005768	endosome	IEA
ENSMUSG00000068663	Ensembl Gene Model	MGI:1921624	Clec16a	C-type lectin domain family 16, member A	protein coding gene	GO:0005794	Golgi apparatus	ISO
ENSMUSG00000068663	Ensembl Gene Model	MGI:1921624	Clec16a	C-type lectin domain family 16, member A	protein coding gene	GO:0005622	intracellular	ISO
ENSMUSG00000068663	Ensembl Gene Model	MGI:1921624	Clec16a	C-type lectin domain family 16, member A	protein coding gene	GO:0005764	lysosome	IEA
ENSMUSG00000068663	Ensembl Gene Model	MGI:1921624	Clec16a	C-type lectin domain family 16, member A	protein coding gene	GO:0016020	membrane	IEA
ENSMUSG00000068663	Ensembl Gene Model	MGI:1921624	Clec16a	C-type lectin domain family 16, member A	protein coding gene	GO:0031982	vesicle	ISO
ENSMUSG00000068663	Ensembl Gene Model	MGI:1921624	Clec16a	C-type lectin domain family 16, member A	protein coding gene	GO:0005515	protein binding	IPI
ENSMUSG00000022362	Ensembl Gene Model	MGI:5580100	Gm29394	predicted gene 29394	protein coding gene
ENSMUSG00000028465	Ensembl Gene Model	MGI:1099832	Tln1	talin 1	protein coding gene	GO:0007155	cell adhesion	IEA
ENSMUSG00000028465	Ensembl Gene Model	MGI:1099832	Tln1	talin 1	protein coding gene	GO:0007044	cell-substrate junction assembly	IMP
ENSMUSG00000028465	Ensembl Gene Model	MGI:1099832	Tln1	talin 1	protein coding gene	GO:0030866	cortical actin cytoskeleton organization	IMP
ENSMUSG00000028465	Ensembl Gene Model	MGI:1099832	Tln1	talin 1	protein coding gene	GO:0007016	cytoskeletal anchoring at plasma membrane	IEA
ENSMUSG00000028465	Ensembl Gene Model	MGI:1099832	Tln1	talin 1	protein coding gene	GO:0033622	integrin activation	IMP
ENSMUSG00000028465	Ensembl Gene Model	MGI:1099832	Tln1	talin 1	protein coding gene	GO:0007229	integrin-mediated signaling pathway	IMP
ENSMUSG00000028465	Ensembl Gene Model	MGI:1099832	Tln1	talin 1	protein coding gene	GO:0030054	cell junction	IEA
ENSMUSG00000028465	Ensembl Gene Model	MGI:1099832	Tln1	talin 1	protein coding gene	GO:0042995	cell projection	IEA
ENSMUSG00000028465	Ensembl Gene Model	MGI:1099832	Tln1	talin 1	protein coding gene	GO:0005737	cytoplasm	IEA
ENSMUSG00000028465	Ensembl Gene Model	MGI:1099832	Tln1	talin 1	protein coding gene	GO:0005856	cytoskeleton	IEA
ENSMUSG00000028465	Ensembl Gene Model	MGI:1099832	Tln1	talin 1	protein coding gene	GO:0005856	cytoskeleton	IEA
ENSMUSG00000028465	Ensembl Gene Model	MGI:1099832	Tln1	talin 1	protein coding gene	GO:0005925	focal adhesion	IDA
ENSMUSG00000028465	Ensembl Gene Model	MGI:1099832	Tln1	talin 1	protein coding gene	GO:0016020	membrane	IEA
ENSMUSG00000028465	Ensembl Gene Model	MGI:1099832	Tln1	talin 1	protein coding gene	GO:0005886	plasma membrane	IEA
ENSMUSG00000028465	Ensembl Gene Model	MGI:1099832	Tln1	talin 1	protein coding gene	GO:0001726	ruffle	IEA
ENSMUSG00000028465	Ensembl Gene Model	MGI:1099832	Tln1	talin 1	protein coding gene	GO:0003779	actin binding	IEA
ENSMUSG00000028465	Ensembl Gene Model	MGI:1099832	Tln1	talin 1	protein coding gene	GO:0051015	actin filament binding	IEA
ENSMUSG00000028465	Ensembl Gene Model	MGI:1099832	Tln1	talin 1	protein coding gene	GO:0005178	integrin binding	IMP
ENSMUSG00000028465	Ensembl Gene Model	MGI:1099832	Tln1	talin 1	protein coding gene	GO:0005178	integrin binding	ISO
ENSMUSG00000028465	Ensembl Gene Model	MGI:1099832	Tln1	talin 1	protein coding gene	GO:0005178	integrin binding	ISO
ENSMUSG00000028465	Ensembl Gene Model	MGI:1099832	Tln1	talin 1	protein coding gene	GO:0030274	LIM domain binding	ISO
ENSMUSG00000028465	Ensembl Gene Model	MGI:1099832	Tln1	talin 1	protein coding gene	GO:0035091	phosphatidylinositol binding	IMP
ENSMUSG00000028465	Ensembl Gene Model	MGI:1099832	Tln1	talin 1	protein coding gene	GO:0001786	phosphatidylserine binding	IMP
ENSMUSG00000028465	Ensembl Gene Model	MGI:1099832	Tln1	talin 1	protein coding gene	GO:0005515	protein binding	IPI
ENSMUSG00000028465	Ensembl Gene Model	MGI:1099832	Tln1	talin 1	protein coding gene	GO:0005515	protein binding	IPI
ENSMUSG00000028465	Ensembl Gene Model	MGI:1099832	Tln1	talin 1	protein coding gene	GO:0005515	protein binding	IPI
ENSMUSG00000028465	Ensembl Gene Model	MGI:1099832	Tln1	talin 1	protein coding gene	GO:0005515	protein binding	IPI
ENSMUSG00000028465	Ensembl Gene Model	MGI:1099832	Tln1	talin 1	protein coding gene	GO:0005515	protein binding	IPI
ENSMUSG00000028465	Ensembl Gene Model	MGI:1099832	Tln1	talin 1	protein coding gene	GO:0005515	protein binding	IPI
ENSMUSG00000028465	Ensembl Gene Model	MGI:1099832	Tln1	talin 1	protein coding gene	GO:0044877	protein-containing complex binding	ISO
ENSMUSG00000028465	Ensembl Gene Model	MGI:1099832	Tln1	talin 1	protein coding gene	GO:0005200	structural constituent of cytoskeleton	IEA
ENSMUSG00000028465	Ensembl Gene Model	MGI:1099832	Tln1	talin 1	protein coding gene	GO:0017166	vinculin binding	ISO
ENSMUSG00000028689	Ensembl Gene Model	MGI:1915644	Ccdc163	coiled-coil domain containing 163	protein coding gene	GO:0008150	biological_process	ND
ENSMUSG00000028689	Ensembl Gene Model	MGI:1915644	Ccdc163	coiled-coil domain containing 163	protein coding gene	GO:0005575	cellular_component	ND
ENSMUSG00000028689	Ensembl Gene Model	MGI:1915644	Ccdc163	coiled-coil domain containing 163	protein coding gene	GO:0003674	molecular_function	ND
ENSMUSG00000028182	Ensembl Gene Model	MGI:1921685	Lrriq3	leucine-rich repeats and IQ motif containing 3	protein coding gene	GO:0008150	biological_process	ND
ENSMUSG00000028182	Ensembl Gene Model	MGI:1921685	Lrriq3	leucine-rich repeats and IQ motif containing 3	protein coding gene	GO:0005575	cellular_component	ND
ENSMUSG00000028182	Ensembl Gene Model	MGI:1921685	Lrriq3	leucine-rich repeats and IQ motif containing 3	protein coding gene	GO:0003674	molecular_function	ND
ENSMUSG00000057265	Ensembl Gene Model	MGI:1920123	Bbof1	basal body orientation factor 1	protein coding gene	GO:0008150	biological_process	ND
ENSMUSG00000057265	Ensembl Gene Model	MGI:1920123	Bbof1	basal body orientation factor 1	protein coding gene	GO:0042995	cell projection	IEA
ENSMUSG00000057265	Ensembl Gene Model	MGI:1920123	Bbof1	basal body orientation factor 1	protein coding gene	GO:0036064	ciliary basal body	IEA
ENSMUSG00000057265	Ensembl Gene Model	MGI:1920123	Bbof1	basal body orientation factor 1	protein coding gene	GO:0005929	cilium	IEA
ENSMUSG00000057265	Ensembl Gene Model	MGI:1920123	Bbof1	basal body orientation factor 1	protein coding gene	GO:0005737	cytoplasm	IEA
ENSMUSG00000057265	Ensembl Gene Model	MGI:1920123	Bbof1	basal body orientation factor 1	protein coding gene	GO:0005856	cytoskeleton	IEA
ENSMUSG00000057265	Ensembl Gene Model	MGI:1920123	Bbof1	basal body orientation factor 1	protein coding gene	GO:0003674	molecular_function	ND
ENSMUSG00000014503	Ensembl Gene Model	MGI:1858231	Pkd2l2	polycystic kidney disease 2-like 2	protein coding gene	GO:0050982	detection of mechanical stimulus	IBA
ENSMUSG00000014503	Ensembl Gene Model	MGI:1858231	Pkd2l2	polycystic kidney disease 2-like 2	protein coding gene	GO:0006811	ion transport	IEA
ENSMUSG00000014503	Ensembl Gene Model	MGI:1858231	Pkd2l2	polycystic kidney disease 2-like 2	protein coding gene	GO:0016021	integral component of membrane	IEA
ENSMUSG00000014503	Ensembl Gene Model	MGI:1858231	Pkd2l2	polycystic kidney disease 2-like 2	protein coding gene	GO:0016020	membrane	IBA
ENSMUSG00000014503	Ensembl Gene Model	MGI:1858231	Pkd2l2	polycystic kidney disease 2-like 2	protein coding gene	GO:0005262	calcium channel activity	IBA
ENSMUSG00000014503	Ensembl Gene Model	MGI:1858231	Pkd2l2	polycystic kidney disease 2-like 2	protein coding gene	GO:0005509	calcium ion binding	IEA
ENSMUSG00000041147	Ensembl Gene Model	MGI:109337	Brca2	breast cancer 2, early onset	protein coding gene	GO:0007420	brain development	IMP
ENSMUSG00000041147	Ensembl Gene Model	MGI:109337	Brca2	breast cancer 2, early onset	protein coding gene	GO:0007569	cell aging	IMP
ENSMUSG00000041147	Ensembl Gene Model	MGI:109337	Brca2	breast cancer 2, early onset	protein coding gene	GO:0007049	cell cycle	IEA
ENSMUSG00000041147	Ensembl Gene Model	MGI:109337	Brca2	breast cancer 2, early onset	protein coding gene	GO:0008283	cell proliferation	IMP
ENSMUSG00000041147	Ensembl Gene Model	MGI:109337	Brca2	breast cancer 2, early onset	protein coding gene	GO:0008283	cell proliferation	IMP
ENSMUSG00000041147	Ensembl Gene Model	MGI:109337	Brca2	breast cancer 2, early onset	protein coding gene	GO:0008283	cell proliferation	IMP
ENSMUSG00000041147	Ensembl Gene Model	MGI:109337	Brca2	breast cancer 2, early onset	protein coding gene	GO:0008283	cell proliferation	IMP
ENSMUSG00000041147	Ensembl Gene Model	MGI:109337	Brca2	breast cancer 2, early onset	protein coding gene	GO:0008283	cell proliferation	IMP
ENSMUSG00000041147	Ensembl Gene Model	MGI:109337	Brca2	breast cancer 2, early onset	protein coding gene	GO:0006974	cellular response to DNA damage stimulus	IDA
ENSMUSG00000041147	Ensembl Gene Model	MGI:109337	Brca2	breast cancer 2, early onset	protein coding gene	GO:0051298	centrosome duplication	IBA
ENSMUSG00000041147	Ensembl Gene Model	MGI:109337	Brca2	breast cancer 2, early onset	protein coding gene	GO:0051298	centrosome duplication	ISO
ENSMUSG00000041147	Ensembl Gene Model	MGI:109337	Brca2	breast cancer 2, early onset	protein coding gene	GO:0043009	chordate embryonic development	IMP
ENSMUSG00000041147	Ensembl Gene Model	MGI:109337	Brca2	breast cancer 2, early onset	protein coding gene	GO:0051276	chromosome organization	IMP
ENSMUSG00000041147	Ensembl Gene Model	MGI:109337	Brca2	breast cancer 2, early onset	protein coding gene	GO:0051276	chromosome organization	IMP
ENSMUSG00000041147	Ensembl Gene Model	MGI:109337	Brca2	breast cancer 2, early onset	protein coding gene	GO:0006978	DNA damage response, signal transduction by p53 class mediator resulting in transcription of p21 class mediator	IMP
ENSMUSG00000041147	Ensembl Gene Model	MGI:109337	Brca2	breast cancer 2, early onset	protein coding gene	GO:0006310	DNA recombination	ISO
ENSMUSG00000041147	Ensembl Gene Model	MGI:109337	Brca2	breast cancer 2, early onset	protein coding gene	GO:0006281	DNA repair	IEA
ENSMUSG00000041147	Ensembl Gene Model	MGI:109337	Brca2	breast cancer 2, early onset	protein coding gene	GO:0006281	DNA repair	IEA
ENSMUSG00000041147	Ensembl Gene Model	MGI:109337	Brca2	breast cancer 2, early onset	protein coding gene	GO:0006302	double-strand break repair	IMP
ENSMUSG00000041147	Ensembl Gene Model	MGI:109337	Brca2	breast cancer 2, early onset	protein coding gene	GO:0006302	double-strand break repair	ISO
ENSMUSG00000041147	Ensembl Gene Model	MGI:109337	Brca2	breast cancer 2, early onset	protein coding gene	GO:0006302	double-strand break repair	IMP
ENSMUSG00000041147	Ensembl Gene Model	MGI:109337	Brca2	breast cancer 2, early onset	protein coding gene	GO:0000724	double-strand break repair via homologous recombination	ISO
ENSMUSG00000041147	Ensembl Gene Model	MGI:109337	Brca2	breast cancer 2, early onset	protein coding gene	GO:0000724	double-strand break repair via homologous recombination	IMP
ENSMUSG00000041147	Ensembl Gene Model	MGI:109337	Brca2	breast cancer 2, early onset	protein coding gene	GO:0070200	establishment of protein localization to telomere	ISO
ENSMUSG00000041147	Ensembl Gene Model	MGI:109337	Brca2	breast cancer 2, early onset	protein coding gene	GO:0070200	establishment of protein localization to telomere	IDA
ENSMUSG00000041147	Ensembl Gene Model	MGI:109337	Brca2	breast cancer 2, early onset	protein coding gene	GO:0008585	female gonad development	IMP
ENSMUSG00000041147	Ensembl Gene Model	MGI:109337	Brca2	breast cancer 2, early onset	protein coding gene	GO:0030097	hemopoiesis	IMP
ENSMUSG00000041147	Ensembl Gene Model	MGI:109337	Brca2	breast cancer 2, early onset	protein coding gene	GO:0043966	histone H3 acetylation	ISO
ENSMUSG00000041147	Ensembl Gene Model	MGI:109337	Brca2	breast cancer 2, early onset	protein coding gene	GO:0043967	histone H4 acetylation	ISO
ENSMUSG00000041147	Ensembl Gene Model	MGI:109337	Brca2	breast cancer 2, early onset	protein coding gene	GO:0031619	homologous chromosome orientation involved in meiotic metaphase I plate congression	ISO
ENSMUSG00000041147	Ensembl Gene Model	MGI:109337	Brca2	breast cancer 2, early onset	protein coding gene	GO:0001833	inner cell mass cell proliferation	IMP
ENSMUSG00000041147	Ensembl Gene Model	MGI:109337	Brca2	breast cancer 2, early onset	protein coding gene	GO:0008630	intrinsic apoptotic signaling pathway in response to DNA damage	IGI
ENSMUSG00000041147	Ensembl Gene Model	MGI:109337	Brca2	breast cancer 2, early onset	protein coding gene	GO:0042771	intrinsic apoptotic signaling pathway in response to DNA damage by p53 class mediator	IGI
ENSMUSG00000041147	Ensembl Gene Model	MGI:109337	Brca2	breast cancer 2, early onset	protein coding gene	GO:0042771	intrinsic apoptotic signaling pathway in response to DNA damage by p53 class mediator	IMP
ENSMUSG00000041147	Ensembl Gene Model	MGI:109337	Brca2	breast cancer 2, early onset	protein coding gene	GO:0007141	male meiosis I	IMP
ENSMUSG00000041147	Ensembl Gene Model	MGI:109337	Brca2	breast cancer 2, early onset	protein coding gene	GO:0030879	mammary gland development	ISO
ENSMUSG00000041147	Ensembl Gene Model	MGI:109337	Brca2	breast cancer 2, early onset	protein coding gene	GO:0000281	mitotic cytokinesis	ISO
ENSMUSG00000041147	Ensembl Gene Model	MGI:109337	Brca2	breast cancer 2, early onset	protein coding gene	GO:1990426	mitotic recombination-dependent replication fork processing	ISO
ENSMUSG00000041147	Ensembl Gene Model	MGI:109337	Brca2	breast cancer 2, early onset	protein coding gene	GO:0035264	multicellular organism growth	ISO
ENSMUSG00000041147	Ensembl Gene Model	MGI:109337	Brca2	breast cancer 2, early onset	protein coding gene	GO:0033600	negative regulation of mammary gland epithelial cell proliferation	ISO
ENSMUSG00000041147	Ensembl Gene Model	MGI:109337	Brca2	breast cancer 2, early onset	protein coding gene	GO:0006289	nucleotide-excision repair	ISO
ENSMUSG00000041147	Ensembl Gene Model	MGI:109337	Brca2	breast cancer 2, early onset	protein coding gene	GO:0001556	oocyte maturation	IMP
ENSMUSG00000041147	Ensembl Gene Model	MGI:109337	Brca2	breast cancer 2, early onset	protein coding gene	GO:0045931	positive regulation of mitotic cell cycle	IMP
ENSMUSG00000041147	Ensembl Gene Model	MGI:109337	Brca2	breast cancer 2, early onset	protein coding gene	GO:0045893	positive regulation of transcription, DNA-templated	ISO
ENSMUSG00000041147	Ensembl Gene Model	MGI:109337	Brca2	breast cancer 2, early onset	protein coding gene	GO:0042127	regulation of cell proliferation	IBA
ENSMUSG00000041147	Ensembl Gene Model	MGI:109337	Brca2	breast cancer 2, early onset	protein coding gene	GO:0032465	regulation of cytokinesis	IMP
ENSMUSG00000041147	Ensembl Gene Model	MGI:109337	Brca2	breast cancer 2, early onset	protein coding gene	GO:0006355	regulation of transcription, DNA-templated	IBA
ENSMUSG00000041147	Ensembl Gene Model	MGI:109337	Brca2	breast cancer 2, early onset	protein coding gene	GO:0048478	replication fork protection	IMP
ENSMUSG00000041147	Ensembl Gene Model	MGI:109337	Brca2	breast cancer 2, early onset	protein coding gene	GO:0010332	response to gamma radiation	IMP
ENSMUSG00000041147	Ensembl Gene Model	MGI:109337	Brca2	breast cancer 2, early onset	protein coding gene	GO:0010332	response to gamma radiation	IMP
ENSMUSG00000041147	Ensembl Gene Model	MGI:109337	Brca2	breast cancer 2, early onset	protein coding gene	GO:0010225	response to UV-C	IMP
ENSMUSG00000041147	Ensembl Gene Model	MGI:109337	Brca2	breast cancer 2, early onset	protein coding gene	GO:0010165	response to X-ray	IMP
ENSMUSG00000041147	Ensembl Gene Model	MGI:109337	Brca2	breast cancer 2, early onset	protein coding gene	GO:0010165	response to X-ray	IMP
ENSMUSG00000041147	Ensembl Gene Model	MGI:109337	Brca2	breast cancer 2, early onset	protein coding gene	GO:0010165	response to X-ray	IMP
ENSMUSG00000041147	Ensembl Gene Model	MGI:109337	Brca2	breast cancer 2, early onset	protein coding gene	GO:0007283	spermatogenesis	IMP
ENSMUSG00000041147	Ensembl Gene Model	MGI:109337	Brca2	breast cancer 2, early onset	protein coding gene	GO:0007283	spermatogenesis	ISO
ENSMUSG00000041147	Ensembl Gene Model	MGI:109337	Brca2	breast cancer 2, early onset	protein coding gene	GO:0000722	telomere maintenance via recombination	IGI
ENSMUSG00000041147	Ensembl Gene Model	MGI:109337	Brca2	breast cancer 2, early onset	protein coding gene	GO:0033593	BRCA2-MAGE-D1 complex	ISO
ENSMUSG00000041147	Ensembl Gene Model	MGI:109337	Brca2	breast cancer 2, early onset	protein coding gene	GO:0005813	centrosome	ISO
ENSMUSG00000041147	Ensembl Gene Model	MGI:109337	Brca2	breast cancer 2, early onset	protein coding gene	GO:0005813	centrosome	IBA
ENSMUSG00000041147	Ensembl Gene Model	MGI:109337	Brca2	breast cancer 2, early onset	protein coding gene	GO:0005737	cytoplasm	IDA
ENSMUSG00000041147	Ensembl Gene Model	MGI:109337	Brca2	breast cancer 2, early onset	protein coding gene	GO:0005856	cytoskeleton	IEA
ENSMUSG00000041147	Ensembl Gene Model	MGI:109337	Brca2	breast cancer 2, early onset	protein coding gene	GO:0005829	cytosol	ISO
ENSMUSG00000041147	Ensembl Gene Model	MGI:109337	Brca2	breast cancer 2, early onset	protein coding gene	GO:0000800	lateral element	ISO
ENSMUSG00000041147	Ensembl Gene Model	MGI:109337	Brca2	breast cancer 2, early onset	protein coding gene	GO:0000784	nuclear chromosome, telomeric region	ISO
ENSMUSG00000041147	Ensembl Gene Model	MGI:109337	Brca2	breast cancer 2, early onset	protein coding gene	GO:0005654	nucleoplasm	ISO
ENSMUSG00000041147	Ensembl Gene Model	MGI:109337	Brca2	breast cancer 2, early onset	protein coding gene	GO:0005634	nucleus	IDA
ENSMUSG00000041147	Ensembl Gene Model	MGI:109337	Brca2	breast cancer 2, early onset	protein coding gene	GO:0005634	nucleus	ISO
ENSMUSG00000041147	Ensembl Gene Model	MGI:109337	Brca2	breast cancer 2, early onset	protein coding gene	GO:0032991	protein-containing complex	ISO
ENSMUSG00000041147	Ensembl Gene Model	MGI:109337	Brca2	breast cancer 2, early onset	protein coding gene	GO:0030141	secretory granule	ISO
ENSMUSG00000041147	Ensembl Gene Model	MGI:109337	Brca2	breast cancer 2, early onset	protein coding gene	GO:0003677	DNA binding	IEA
ENSMUSG00000041147	Ensembl Gene Model	MGI:109337	Brca2	breast cancer 2, early onset	protein coding gene	GO:0043015	gamma-tubulin binding	IBA
ENSMUSG00000041147	Ensembl Gene Model	MGI:109337	Brca2	breast cancer 2, early onset	protein coding gene	GO:0043015	gamma-tubulin binding	ISO
ENSMUSG00000041147	Ensembl Gene Model	MGI:109337	Brca2	breast cancer 2, early onset	protein coding gene	GO:0010484	H3 histone acetyltransferase activity	ISO
ENSMUSG00000041147	Ensembl Gene Model	MGI:109337	Brca2	breast cancer 2, early onset	protein coding gene	GO:0010485	H4 histone acetyltransferase activity	ISO
ENSMUSG00000041147	Ensembl Gene Model	MGI:109337	Brca2	breast cancer 2, early onset	protein coding gene	GO:0042802	identical protein binding	ISO
ENSMUSG00000041147	Ensembl Gene Model	MGI:109337	Brca2	breast cancer 2, early onset	protein coding gene	GO:0002020	protease binding	ISO
ENSMUSG00000041147	Ensembl Gene Model	MGI:109337	Brca2	breast cancer 2, early onset	protein coding gene	GO:0005515	protein binding	IPI
ENSMUSG00000041147	Ensembl Gene Model	MGI:109337	Brca2	breast cancer 2, early onset	protein coding gene	GO:0005515	protein binding	IPI
ENSMUSG00000041147	Ensembl Gene Model	MGI:109337	Brca2	breast cancer 2, early onset	protein coding gene	GO:0008022	protein C-terminus binding	ISO
ENSMUSG00000041147	Ensembl Gene Model	MGI:109337	Brca2	breast cancer 2, early onset	protein coding gene	GO:0003697	single-stranded DNA binding	IBA
ENSMUSG00000041147	Ensembl Gene Model	MGI:109337	Brca2	breast cancer 2, early onset	protein coding gene	GO:0003697	single-stranded DNA binding	ISO
ENSMUSG00000041147	Ensembl Gene Model	MGI:109337	Brca2	breast cancer 2, early onset	protein coding gene	GO:0003697	single-stranded DNA binding	ISO
ENSMUSG00000024076	Ensembl Gene Model	MGI:1921449	Vit	vitrin	protein coding gene	GO:0030198	extracellular matrix organization	IDA
ENSMUSG00000024076	Ensembl Gene Model	MGI:1921449	Vit	vitrin	protein coding gene	GO:0010811	positive regulation of cell-substrate adhesion	IDA
ENSMUSG00000024076	Ensembl Gene Model	MGI:1921449	Vit	vitrin	protein coding gene	GO:0031012	extracellular matrix	IDA
ENSMUSG00000024076	Ensembl Gene Model	MGI:1921449	Vit	vitrin	protein coding gene	GO:0005576	extracellular region	IEA
ENSMUSG00000024076	Ensembl Gene Model	MGI:1921449	Vit	vitrin	protein coding gene	GO:0005614	interstitial matrix	IDA
ENSMUSG00000024076	Ensembl Gene Model	MGI:1921449	Vit	vitrin	protein coding gene	GO:0005539	glycosaminoglycan binding	IDA
ENSMUSG00000032182	Ensembl Gene Model	MGI:1922016	Yipf2	Yip1 domain family, member 2	protein coding gene	GO:0008150	biological_process	ND
ENSMUSG00000032182	Ensembl Gene Model	MGI:1922016	Yipf2	Yip1 domain family, member 2	protein coding gene	GO:0005768	endosome	IEA
ENSMUSG00000032182	Ensembl Gene Model	MGI:1922016	Yipf2	Yip1 domain family, member 2	protein coding gene	GO:0005794	Golgi apparatus	IBA
ENSMUSG00000032182	Ensembl Gene Model	MGI:1922016	Yipf2	Yip1 domain family, member 2	protein coding gene	GO:0005797	Golgi medial cisterna	ISO
ENSMUSG00000032182	Ensembl Gene Model	MGI:1922016	Yipf2	Yip1 domain family, member 2	protein coding gene	GO:0000138	Golgi trans cisterna	ISO
ENSMUSG00000032182	Ensembl Gene Model	MGI:1922016	Yipf2	Yip1 domain family, member 2	protein coding gene	GO:0016021	integral component of membrane	IEA
ENSMUSG00000032182	Ensembl Gene Model	MGI:1922016	Yipf2	Yip1 domain family, member 2	protein coding gene	GO:0016020	membrane	IEA
ENSMUSG00000032182	Ensembl Gene Model	MGI:1922016	Yipf2	Yip1 domain family, member 2	protein coding gene	GO:0016020	membrane	IEA
ENSMUSG00000032182	Ensembl Gene Model	MGI:1922016	Yipf2	Yip1 domain family, member 2	protein coding gene	GO:0005802	trans-Golgi network	ISO
ENSMUSG00000032182	Ensembl Gene Model	MGI:1922016	Yipf2	Yip1 domain family, member 2	protein coding gene	GO:0030133	transport vesicle	ISO
ENSMUSG00000032182	Ensembl Gene Model	MGI:1922016	Yipf2	Yip1 domain family, member 2	protein coding gene	GO:0017137	Rab GTPase binding	IBA
ENSMUSG00000028906	Ensembl Gene Model	MGI:95401	Epb41	erythrocyte membrane protein band 4.1	protein coding gene	GO:0030036	actin cytoskeleton organization	ISS
ENSMUSG00000028906	Ensembl Gene Model	MGI:95401	Epb41	erythrocyte membrane protein band 4.1	protein coding gene	GO:0031032	actomyosin structure organization	IBA
ENSMUSG00000028906	Ensembl Gene Model	MGI:95401	Epb41	erythrocyte membrane protein band 4.1	protein coding gene	GO:0007049	cell cycle	IEA
ENSMUSG00000028906	Ensembl Gene Model	MGI:95401	Epb41	erythrocyte membrane protein band 4.1	protein coding gene	GO:0051301	cell division	IEA
ENSMUSG00000028906	Ensembl Gene Model	MGI:95401	Epb41	erythrocyte membrane protein band 4.1	protein coding gene	GO:0030866	cortical actin cytoskeleton organization	IEA
ENSMUSG00000028906	Ensembl Gene Model	MGI:95401	Epb41	erythrocyte membrane protein band 4.1	protein coding gene	GO:0032092	positive regulation of protein binding	IGI
ENSMUSG00000028906	Ensembl Gene Model	MGI:95401	Epb41	erythrocyte membrane protein band 4.1	protein coding gene	GO:0032092	positive regulation of protein binding	ISO
ENSMUSG00000028906	Ensembl Gene Model	MGI:95401	Epb41	erythrocyte membrane protein band 4.1	protein coding gene	GO:1904778	positive regulation of protein localization to cell cortex	ISO
ENSMUSG00000028906	Ensembl Gene Model	MGI:95401	Epb41	erythrocyte membrane protein band 4.1	protein coding gene	GO:0065003	protein-containing complex assembly	ISO
ENSMUSG00000028906	Ensembl Gene Model	MGI:95401	Epb41	erythrocyte membrane protein band 4.1	protein coding gene	GO:0008360	regulation of cell shape	ISO
ENSMUSG00000028906	Ensembl Gene Model	MGI:95401	Epb41	erythrocyte membrane protein band 4.1	protein coding gene	GO:0008360	regulation of cell shape	ISS
ENSMUSG00000028906	Ensembl Gene Model	MGI:95401	Epb41	erythrocyte membrane protein band 4.1	protein coding gene	GO:0015629	actin cytoskeleton	ISS
ENSMUSG00000028906	Ensembl Gene Model	MGI:95401	Epb41	erythrocyte membrane protein band 4.1	protein coding gene	GO:0099738	cell cortex region	ISO
ENSMUSG00000028906	Ensembl Gene Model	MGI:95401	Epb41	erythrocyte membrane protein band 4.1	protein coding gene	GO:0030054	cell junction	ISO
ENSMUSG00000028906	Ensembl Gene Model	MGI:95401	Epb41	erythrocyte membrane protein band 4.1	protein coding gene	GO:0030863	cortical cytoskeleton	IDA
ENSMUSG00000028906	Ensembl Gene Model	MGI:95401	Epb41	erythrocyte membrane protein band 4.1	protein coding gene	GO:0030863	cortical cytoskeleton	ISO
ENSMUSG00000028906	Ensembl Gene Model	MGI:95401	Epb41	erythrocyte membrane protein band 4.1	protein coding gene	GO:0005737	cytoplasm	ISO
ENSMUSG00000028906	Ensembl Gene Model	MGI:95401	Epb41	erythrocyte membrane protein band 4.1	protein coding gene	GO:0009898	cytoplasmic side of plasma membrane	ISO
ENSMUSG00000028906	Ensembl Gene Model	MGI:95401	Epb41	erythrocyte membrane protein band 4.1	protein coding gene	GO:0005856	cytoskeleton	IEA
ENSMUSG00000028906	Ensembl Gene Model	MGI:95401	Epb41	erythrocyte membrane protein band 4.1	protein coding gene	GO:0005856	cytoskeleton	IEA
ENSMUSG00000028906	Ensembl Gene Model	MGI:95401	Epb41	erythrocyte membrane protein band 4.1	protein coding gene	GO:0005829	cytosol	ISO
ENSMUSG00000028906	Ensembl Gene Model	MGI:95401	Epb41	erythrocyte membrane protein band 4.1	protein coding gene	GO:0016020	membrane	IDA
ENSMUSG00000028906	Ensembl Gene Model	MGI:95401	Epb41	erythrocyte membrane protein band 4.1	protein coding gene	GO:0005634	nucleus	IEA
ENSMUSG00000028906	Ensembl Gene Model	MGI:95401	Epb41	erythrocyte membrane protein band 4.1	protein coding gene	GO:0005886	plasma membrane	ISO
ENSMUSG00000028906	Ensembl Gene Model	MGI:95401	Epb41	erythrocyte membrane protein band 4.1	protein coding gene	GO:0005886	plasma membrane	IBA
ENSMUSG00000028906	Ensembl Gene Model	MGI:95401	Epb41	erythrocyte membrane protein band 4.1	protein coding gene	GO:0014069	postsynaptic density	ISO
ENSMUSG00000028906	Ensembl Gene Model	MGI:95401	Epb41	erythrocyte membrane protein band 4.1	protein coding gene	GO:0032991	protein-containing complex	ISO
ENSMUSG00000028906	Ensembl Gene Model	MGI:95401	Epb41	erythrocyte membrane protein band 4.1	protein coding gene	GO:0005545	1-phosphatidylinositol binding	ISO
ENSMUSG00000028906	Ensembl Gene Model	MGI:95401	Epb41	erythrocyte membrane protein band 4.1	protein coding gene	GO:0003779	actin binding	ISO
ENSMUSG00000028906	Ensembl Gene Model	MGI:95401	Epb41	erythrocyte membrane protein band 4.1	protein coding gene	GO:0003779	actin binding	ISS
ENSMUSG00000028906	Ensembl Gene Model	MGI:95401	Epb41	erythrocyte membrane protein band 4.1	protein coding gene	GO:0005516	calmodulin binding	IEA
ENSMUSG00000028906	Ensembl Gene Model	MGI:95401	Epb41	erythrocyte membrane protein band 4.1	protein coding gene	GO:0008092	cytoskeletal protein binding	IEA
ENSMUSG00000028906	Ensembl Gene Model	MGI:95401	Epb41	erythrocyte membrane protein band 4.1	protein coding gene	GO:0051219	phosphoprotein binding	ISO
ENSMUSG00000028906	Ensembl Gene Model	MGI:95401	Epb41	erythrocyte membrane protein band 4.1	protein coding gene	GO:0008022	protein C-terminus binding	ISO
ENSMUSG00000028906	Ensembl Gene Model	MGI:95401	Epb41	erythrocyte membrane protein band 4.1	protein coding gene	GO:0047485	protein N-terminus binding	ISO
ENSMUSG00000028906	Ensembl Gene Model	MGI:95401	Epb41	erythrocyte membrane protein band 4.1	protein coding gene	GO:0030507	spectrin binding	ISO
ENSMUSG00000028906	Ensembl Gene Model	MGI:95401	Epb41	erythrocyte membrane protein band 4.1	protein coding gene	GO:0030507	spectrin binding	ISS
ENSMUSG00000028906	Ensembl Gene Model	MGI:95401	Epb41	erythrocyte membrane protein band 4.1	protein coding gene	GO:0005200	structural constituent of cytoskeleton	IBA
ENSMUSG00000028906	Ensembl Gene Model	MGI:95401	Epb41	erythrocyte membrane protein band 4.1	protein coding gene	GO:0005198	structural molecule activity	IEA
ENSMUSG00000037885	Ensembl Gene Model	MGI:1914583	Stk35	serine/threonine kinase 35	protein coding gene	GO:0016310	phosphorylation	IEA
ENSMUSG00000037885	Ensembl Gene Model	MGI:1914583	Stk35	serine/threonine kinase 35	protein coding gene	GO:0006468	protein phosphorylation	IEA
ENSMUSG00000037885	Ensembl Gene Model	MGI:1914583	Stk35	serine/threonine kinase 35	protein coding gene	GO:0005737	cytoplasm	IEA
ENSMUSG00000037885	Ensembl Gene Model	MGI:1914583	Stk35	serine/threonine kinase 35	protein coding gene	GO:0016604	nuclear body	ISO
ENSMUSG00000037885	Ensembl Gene Model	MGI:1914583	Stk35	serine/threonine kinase 35	protein coding gene	GO:0005634	nucleus	ISO
ENSMUSG00000037885	Ensembl Gene Model	MGI:1914583	Stk35	serine/threonine kinase 35	protein coding gene	GO:0005524	ATP binding	IEA
ENSMUSG00000037885	Ensembl Gene Model	MGI:1914583	Stk35	serine/threonine kinase 35	protein coding gene	GO:0005524	ATP binding	IEA
ENSMUSG00000037885	Ensembl Gene Model	MGI:1914583	Stk35	serine/threonine kinase 35	protein coding gene	GO:0016301	kinase activity	IEA
ENSMUSG00000037885	Ensembl Gene Model	MGI:1914583	Stk35	serine/threonine kinase 35	protein coding gene	GO:0000166	nucleotide binding	IEA
ENSMUSG00000037885	Ensembl Gene Model	MGI:1914583	Stk35	serine/threonine kinase 35	protein coding gene	GO:0004672	protein kinase activity	IEA
ENSMUSG00000037885	Ensembl Gene Model	MGI:1914583	Stk35	serine/threonine kinase 35	protein coding gene	GO:0004674	protein serine/threonine kinase activity	IEA
ENSMUSG00000037885	Ensembl Gene Model	MGI:1914583	Stk35	serine/threonine kinase 35	protein coding gene	GO:0016740	transferase activity	IEA
ENSMUSG00000034883	Ensembl Gene Model	MGI:1916956	Lrr1	leucine rich repeat protein 1	protein coding gene	GO:0007165	signal transduction	IBA
ENSMUSG00000034883	Ensembl Gene Model	MGI:1916956	Lrr1	leucine rich repeat protein 1	protein coding gene	GO:0005737	cytoplasm	IBA
ENSMUSG00000034883	Ensembl Gene Model	MGI:1916956	Lrr1	leucine rich repeat protein 1	protein coding gene	GO:0005886	plasma membrane	IBA
ENSMUSG00000034883	Ensembl Gene Model	MGI:1916956	Lrr1	leucine rich repeat protein 1	protein coding gene	GO:0003674	molecular_function	ND
ENSMUSG00000086727	Ensembl Gene Model	MGI:1918238	4931428L18Rik	RIKEN cDNA 4931428L18 gene	protein coding gene	GO:0008150	biological_process	ND
ENSMUSG00000086727	Ensembl Gene Model	MGI:1918238	4931428L18Rik	RIKEN cDNA 4931428L18 gene	protein coding gene	GO:0005575	cellular_component	ND
ENSMUSG00000086727	Ensembl Gene Model	MGI:1918238	4931428L18Rik	RIKEN cDNA 4931428L18 gene	protein coding gene	GO:0003674	molecular_function	ND
ENSMUSG00000033029	Ensembl Gene Model	MGI:1920774	1700088E04Rik	RIKEN cDNA 1700088E04 gene	protein coding gene	GO:0008150	biological_process	ND
ENSMUSG00000033029	Ensembl Gene Model	MGI:1920774	1700088E04Rik	RIKEN cDNA 1700088E04 gene	protein coding gene	GO:0005575	cellular_component	ND
ENSMUSG00000033029	Ensembl Gene Model	MGI:1920774	1700088E04Rik	RIKEN cDNA 1700088E04 gene	protein coding gene	GO:0003674	molecular_function	ND
ENSMUSG00000086454	Ensembl Gene Model	MGI:1922209	Platr14	pluripotency associated transcript 14	unclassified non-coding RNA gene	GO:0008150	biological_process	ND
ENSMUSG00000086454	Ensembl Gene Model	MGI:1922209	Platr14	pluripotency associated transcript 14	unclassified non-coding RNA gene	GO:0005575	cellular_component	ND
ENSMUSG00000086454	Ensembl Gene Model	MGI:1922209	Platr14	pluripotency associated transcript 14	unclassified non-coding RNA gene	GO:0003674	molecular_function	ND
ENSMUSG00000026774	Ensembl Gene Model	MGI:1918231	4931423N10Rik	RIKEN cDNA 4931423N10 gene	protein coding gene	GO:0008150	biological_process	ND
ENSMUSG00000026774	Ensembl Gene Model	MGI:1918231	4931423N10Rik	RIKEN cDNA 4931423N10 gene	protein coding gene	GO:0005575	cellular_component	ND
ENSMUSG00000026774	Ensembl Gene Model	MGI:1918231	4931423N10Rik	RIKEN cDNA 4931423N10 gene	protein coding gene	GO:0003674	molecular_function	ND
ENSMUSG00000045102	Ensembl Gene Model	MGI:2675617	Poln	DNA polymerase N	protein coding gene	GO:0006974	cellular response to DNA damage stimulus	IEA
ENSMUSG00000045102	Ensembl Gene Model	MGI:2675617	Poln	DNA polymerase N	protein coding gene	GO:0006261	DNA-dependent DNA replication	IBA
ENSMUSG00000045102	Ensembl Gene Model	MGI:2675617	Poln	DNA polymerase N	protein coding gene	GO:0006261	DNA-dependent DNA replication	ISO
ENSMUSG00000045102	Ensembl Gene Model	MGI:2675617	Poln	DNA polymerase N	protein coding gene	GO:0006281	DNA repair	IEA
ENSMUSG00000045102	Ensembl Gene Model	MGI:2675617	Poln	DNA polymerase N	protein coding gene	GO:0006260	DNA replication	IEA
ENSMUSG00000045102	Ensembl Gene Model	MGI:2675617	Poln	DNA polymerase N	protein coding gene	GO:0006260	DNA replication	IEA
ENSMUSG00000045102	Ensembl Gene Model	MGI:2675617	Poln	DNA polymerase N	protein coding gene	GO:0005737	cytoplasm	IBA
ENSMUSG00000045102	Ensembl Gene Model	MGI:2675617	Poln	DNA polymerase N	protein coding gene	GO:0005634	nucleus	ISO
ENSMUSG00000045102	Ensembl Gene Model	MGI:2675617	Poln	DNA polymerase N	protein coding gene	GO:0005634	nucleus	IBA
ENSMUSG00000045102	Ensembl Gene Model	MGI:2675617	Poln	DNA polymerase N	protein coding gene	GO:0003677	DNA binding	IEA
ENSMUSG00000045102	Ensembl Gene Model	MGI:2675617	Poln	DNA polymerase N	protein coding gene	GO:0003677	DNA binding	IEA
ENSMUSG00000045102	Ensembl Gene Model	MGI:2675617	Poln	DNA polymerase N	protein coding gene	GO:0003887	DNA-directed DNA polymerase activity	ISO
ENSMUSG00000045102	Ensembl Gene Model	MGI:2675617	Poln	DNA polymerase N	protein coding gene	GO:0003676	nucleic acid binding	IEA
ENSMUSG00000045102	Ensembl Gene Model	MGI:2675617	Poln	DNA polymerase N	protein coding gene	GO:0016779	nucleotidyltransferase activity	IEA
ENSMUSG00000045102	Ensembl Gene Model	MGI:2675617	Poln	DNA polymerase N	protein coding gene	GO:0016740	transferase activity	IEA
ENSMUSG00000092599	Ensembl Gene Model	MGI:1922751	1700010K23Rik	RIKEN cDNA 1700010K23 gene	unclassified non-coding RNA gene
ENSMUSG00000052707	Ensembl Gene Model	MGI:2385292	Tnrc6a	trinucleotide repeat containing 6a	protein coding gene	GO:0009267	cellular response to starvation	IDA
ENSMUSG00000052707	Ensembl Gene Model	MGI:2385292	Tnrc6a	trinucleotide repeat containing 6a	protein coding gene	GO:0035195	gene silencing by miRNA	ISO
ENSMUSG00000052707	Ensembl Gene Model	MGI:2385292	Tnrc6a	trinucleotide repeat containing 6a	protein coding gene	GO:0031047	gene silencing by RNA	IEA
ENSMUSG00000052707	Ensembl Gene Model	MGI:2385292	Tnrc6a	trinucleotide repeat containing 6a	protein coding gene	GO:0032507	maintenance of protein location in cell	ISS
ENSMUSG00000052707	Ensembl Gene Model	MGI:2385292	Tnrc6a	trinucleotide repeat containing 6a	protein coding gene	GO:0035278	miRNA mediated inhibition of translation	ISO
ENSMUSG00000052707	Ensembl Gene Model	MGI:2385292	Tnrc6a	trinucleotide repeat containing 6a	protein coding gene	GO:0006417	regulation of translation	IEA
ENSMUSG00000052707	Ensembl Gene Model	MGI:2385292	Tnrc6a	trinucleotide repeat containing 6a	protein coding gene	GO:0005737	cytoplasm	IEA
ENSMUSG00000052707	Ensembl Gene Model	MGI:2385292	Tnrc6a	trinucleotide repeat containing 6a	protein coding gene	GO:0005794	Golgi apparatus	ISO
ENSMUSG00000052707	Ensembl Gene Model	MGI:2385292	Tnrc6a	trinucleotide repeat containing 6a	protein coding gene	GO:0043231	intracellular membrane-bounded organelle	ISO
ENSMUSG00000052707	Ensembl Gene Model	MGI:2385292	Tnrc6a	trinucleotide repeat containing 6a	protein coding gene	GO:0035068	micro-ribonucleoprotein complex	ISO
ENSMUSG00000052707	Ensembl Gene Model	MGI:2385292	Tnrc6a	trinucleotide repeat containing 6a	protein coding gene	GO:0005654	nucleoplasm	ISO
ENSMUSG00000052707	Ensembl Gene Model	MGI:2385292	Tnrc6a	trinucleotide repeat containing 6a	protein coding gene	GO:0000932	P-body	ISS
ENSMUSG00000052707	Ensembl Gene Model	MGI:2385292	Tnrc6a	trinucleotide repeat containing 6a	protein coding gene	GO:0000932	P-body	ISO
ENSMUSG00000052707	Ensembl Gene Model	MGI:2385292	Tnrc6a	trinucleotide repeat containing 6a	protein coding gene	GO:0048471	perinuclear region of cytoplasm	ISS
ENSMUSG00000052707	Ensembl Gene Model	MGI:2385292	Tnrc6a	trinucleotide repeat containing 6a	protein coding gene	GO:0003676	nucleic acid binding	IEA
ENSMUSG00000052707	Ensembl Gene Model	MGI:2385292	Tnrc6a	trinucleotide repeat containing 6a	protein coding gene	GO:0032947	protein-containing complex scaffold activity	ISS
ENSMUSG00000052707	Ensembl Gene Model	MGI:2385292	Tnrc6a	trinucleotide repeat containing 6a	protein coding gene	GO:0003723	RNA binding	IEA
ENSMUSG00000045106	Ensembl Gene Model	MGI:3606488	Ccdc73	coiled-coil domain containing 73	protein coding gene	GO:0008150	biological_process	ND
ENSMUSG00000045106	Ensembl Gene Model	MGI:3606488	Ccdc73	coiled-coil domain containing 73	protein coding gene	GO:0005575	cellular_component	ND
ENSMUSG00000045106	Ensembl Gene Model	MGI:3606488	Ccdc73	coiled-coil domain containing 73	protein coding gene	GO:0003674	molecular_function	ND
ENSMUSG00000022604	Ensembl Gene Model	MGI:1921451	Cep97	centrosomal protein 97	protein coding gene	GO:0030030	cell projection organization	IEA
ENSMUSG00000022604	Ensembl Gene Model	MGI:1921451	Cep97	centrosomal protein 97	protein coding gene	GO:1902018	negative regulation of cilium assembly	ISO
ENSMUSG00000022604	Ensembl Gene Model	MGI:1921451	Cep97	centrosomal protein 97	protein coding gene	GO:1902018	negative regulation of cilium assembly	IDA
ENSMUSG00000022604	Ensembl Gene Model	MGI:1921451	Cep97	centrosomal protein 97	protein coding gene	GO:1901673	regulation of mitotic spindle assembly	ISO
ENSMUSG00000022604	Ensembl Gene Model	MGI:1921451	Cep97	centrosomal protein 97	protein coding gene	GO:0005813	centrosome	ISO
ENSMUSG00000022604	Ensembl Gene Model	MGI:1921451	Cep97	centrosomal protein 97	protein coding gene	GO:0005737	cytoplasm	IEA
ENSMUSG00000022604	Ensembl Gene Model	MGI:1921451	Cep97	centrosomal protein 97	protein coding gene	GO:0005856	cytoskeleton	IEA
ENSMUSG00000022604	Ensembl Gene Model	MGI:1921451	Cep97	centrosomal protein 97	protein coding gene	GO:0005829	cytosol	ISO
ENSMUSG00000022604	Ensembl Gene Model	MGI:1921451	Cep97	centrosomal protein 97	protein coding gene	GO:0005815	microtubule organizing center	ISO
ENSMUSG00000022604	Ensembl Gene Model	MGI:1921451	Cep97	centrosomal protein 97	protein coding gene	GO:0032991	protein-containing complex	ISO
ENSMUSG00000022604	Ensembl Gene Model	MGI:1921451	Cep97	centrosomal protein 97	protein coding gene	GO:0003674	molecular_function	ND
ENSMUSG00000086796	Ensembl Gene Model	MGI:1921673	4932702P03Rik	RIKEN cDNA 4932702P03 gene	antisense lncRNA gene
ENSMUSG00000030530	Ensembl Gene Model	MGI:97513	Furin	furin (paired basic amino acid cleaving enzyme)	protein coding gene	GO:0008283	cell proliferation	ISO
ENSMUSG00000030530	Ensembl Gene Model	MGI:97513	Furin	furin (paired basic amino acid cleaving enzyme)	protein coding gene	GO:0090472	dibasic protein processing	ISO
ENSMUSG00000030530	Ensembl Gene Model	MGI:97513	Furin	furin (paired basic amino acid cleaving enzyme)	protein coding gene	GO:0032804	negative regulation of low-density lipoprotein particle receptor catabolic process	ISO
ENSMUSG00000030530	Ensembl Gene Model	MGI:97513	Furin	furin (paired basic amino acid cleaving enzyme)	protein coding gene	GO:0032911	negative regulation of transforming growth factor beta1 production	ISO
ENSMUSG00000030530	Ensembl Gene Model	MGI:97513	Furin	furin (paired basic amino acid cleaving enzyme)	protein coding gene	GO:0032902	nerve growth factor production	ISO
ENSMUSG00000030530	Ensembl Gene Model	MGI:97513	Furin	furin (paired basic amino acid cleaving enzyme)	protein coding gene	GO:0043043	peptide biosynthetic process	ISO
ENSMUSG00000030530	Ensembl Gene Model	MGI:97513	Furin	furin (paired basic amino acid cleaving enzyme)	protein coding gene	GO:0016486	peptide hormone processing	ISO
ENSMUSG00000030530	Ensembl Gene Model	MGI:97513	Furin	furin (paired basic amino acid cleaving enzyme)	protein coding gene	GO:0030335	positive regulation of cell migration	ISO
ENSMUSG00000030530	Ensembl Gene Model	MGI:97513	Furin	furin (paired basic amino acid cleaving enzyme)	protein coding gene	GO:0030511	positive regulation of transforming growth factor beta receptor signaling pathway	ISO
ENSMUSG00000030530	Ensembl Gene Model	MGI:97513	Furin	furin (paired basic amino acid cleaving enzyme)	protein coding gene	GO:0016485	protein processing	ISO
ENSMUSG00000030530	Ensembl Gene Model	MGI:97513	Furin	furin (paired basic amino acid cleaving enzyme)	protein coding gene	GO:0016485	protein processing	IDA
ENSMUSG00000030530	Ensembl Gene Model	MGI:97513	Furin	furin (paired basic amino acid cleaving enzyme)	protein coding gene	GO:0016485	protein processing	ISO
ENSMUSG00000030530	Ensembl Gene Model	MGI:97513	Furin	furin (paired basic amino acid cleaving enzyme)	protein coding gene	GO:0016485	protein processing	IMP
ENSMUSG00000030530	Ensembl Gene Model	MGI:97513	Furin	furin (paired basic amino acid cleaving enzyme)	protein coding gene	GO:0006508	proteolysis	IEA
ENSMUSG00000030530	Ensembl Gene Model	MGI:97513	Furin	furin (paired basic amino acid cleaving enzyme)	protein coding gene	GO:0006508	proteolysis	IEA
ENSMUSG00000030530	Ensembl Gene Model	MGI:97513	Furin	furin (paired basic amino acid cleaving enzyme)	protein coding gene	GO:0052548	regulation of endopeptidase activity	ISO
ENSMUSG00000030530	Ensembl Gene Model	MGI:97513	Furin	furin (paired basic amino acid cleaving enzyme)	protein coding gene	GO:0045714	regulation of low-density lipoprotein particle receptor biosynthetic process	IMP
ENSMUSG00000030530	Ensembl Gene Model	MGI:97513	Furin	furin (paired basic amino acid cleaving enzyme)	protein coding gene	GO:0042176	regulation of protein catabolic process	ISO
ENSMUSG00000030530	Ensembl Gene Model	MGI:97513	Furin	furin (paired basic amino acid cleaving enzyme)	protein coding gene	GO:0009966	regulation of signal transduction	IDA
ENSMUSG00000030530	Ensembl Gene Model	MGI:97513	Furin	furin (paired basic amino acid cleaving enzyme)	protein coding gene	GO:0032940	secretion by cell	ISO
ENSMUSG00000030530	Ensembl Gene Model	MGI:97513	Furin	furin (paired basic amino acid cleaving enzyme)	protein coding gene	GO:0006465	signal peptide processing	ISO
ENSMUSG00000030530	Ensembl Gene Model	MGI:97513	Furin	furin (paired basic amino acid cleaving enzyme)	protein coding gene	GO:0031638	zymogen activation	ISO
ENSMUSG00000030530	Ensembl Gene Model	MGI:97513	Furin	furin (paired basic amino acid cleaving enzyme)	protein coding gene	GO:0009986	cell surface	ISO
ENSMUSG00000030530	Ensembl Gene Model	MGI:97513	Furin	furin (paired basic amino acid cleaving enzyme)	protein coding gene	GO:0005769	early endosome	TAS
ENSMUSG00000030530	Ensembl Gene Model	MGI:97513	Furin	furin (paired basic amino acid cleaving enzyme)	protein coding gene	GO:0005783	endoplasmic reticulum	ISO
ENSMUSG00000030530	Ensembl Gene Model	MGI:97513	Furin	furin (paired basic amino acid cleaving enzyme)	protein coding gene	GO:0005789	endoplasmic reticulum membrane	ISO
ENSMUSG00000030530	Ensembl Gene Model	MGI:97513	Furin	furin (paired basic amino acid cleaving enzyme)	protein coding gene	GO:0005768	endosome	IEA
ENSMUSG00000030530	Ensembl Gene Model	MGI:97513	Furin	furin (paired basic amino acid cleaving enzyme)	protein coding gene	GO:0005576	extracellular region	IEA
ENSMUSG00000030530	Ensembl Gene Model	MGI:97513	Furin	furin (paired basic amino acid cleaving enzyme)	protein coding gene	GO:0005794	Golgi apparatus	IEA
ENSMUSG00000030530	Ensembl Gene Model	MGI:97513	Furin	furin (paired basic amino acid cleaving enzyme)	protein coding gene	GO:0031985	Golgi cisterna	ISO
ENSMUSG00000030530	Ensembl Gene Model	MGI:97513	Furin	furin (paired basic amino acid cleaving enzyme)	protein coding gene	GO:0000139	Golgi membrane	ISO
ENSMUSG00000030530	Ensembl Gene Model	MGI:97513	Furin	furin (paired basic amino acid cleaving enzyme)	protein coding gene	GO:0016021	integral component of membrane	TAS
ENSMUSG00000030530	Ensembl Gene Model	MGI:97513	Furin	furin (paired basic amino acid cleaving enzyme)	protein coding gene	GO:0016020	membrane	IEA
ENSMUSG00000030530	Ensembl Gene Model	MGI:97513	Furin	furin (paired basic amino acid cleaving enzyme)	protein coding gene	GO:0045121	membrane raft	ISO
ENSMUSG00000030530	Ensembl Gene Model	MGI:97513	Furin	furin (paired basic amino acid cleaving enzyme)	protein coding gene	GO:0005886	plasma membrane	ISO
ENSMUSG00000030530	Ensembl Gene Model	MGI:97513	Furin	furin (paired basic amino acid cleaving enzyme)	protein coding gene	GO:0005802	trans-Golgi network	ISO
ENSMUSG00000030530	Ensembl Gene Model	MGI:97513	Furin	furin (paired basic amino acid cleaving enzyme)	protein coding gene	GO:0030140	trans-Golgi network transport vesicle	ISO
ENSMUSG00000030530	Ensembl Gene Model	MGI:97513	Furin	furin (paired basic amino acid cleaving enzyme)	protein coding gene	GO:0012510	trans-Golgi network transport vesicle membrane	TAS
ENSMUSG00000030530	Ensembl Gene Model	MGI:97513	Furin	furin (paired basic amino acid cleaving enzyme)	protein coding gene	GO:0004175	endopeptidase activity	ISO
ENSMUSG00000030530	Ensembl Gene Model	MGI:97513	Furin	furin (paired basic amino acid cleaving enzyme)	protein coding gene	GO:0016787	hydrolase activity	IEA
ENSMUSG00000030530	Ensembl Gene Model	MGI:97513	Furin	furin (paired basic amino acid cleaving enzyme)	protein coding gene	GO:0046872	metal ion binding	IEA
ENSMUSG00000030530	Ensembl Gene Model	MGI:97513	Furin	furin (paired basic amino acid cleaving enzyme)	protein coding gene	GO:0048406	nerve growth factor binding	ISO
ENSMUSG00000030530	Ensembl Gene Model	MGI:97513	Furin	furin (paired basic amino acid cleaving enzyme)	protein coding gene	GO:0008233	peptidase activity	ISO
ENSMUSG00000030530	Ensembl Gene Model	MGI:97513	Furin	furin (paired basic amino acid cleaving enzyme)	protein coding gene	GO:0042277	peptide binding	ISO
ENSMUSG00000030530	Ensembl Gene Model	MGI:97513	Furin	furin (paired basic amino acid cleaving enzyme)	protein coding gene	GO:0002020	protease binding	ISO
ENSMUSG00000030530	Ensembl Gene Model	MGI:97513	Furin	furin (paired basic amino acid cleaving enzyme)	protein coding gene	GO:0005515	protein binding	IPI
ENSMUSG00000030530	Ensembl Gene Model	MGI:97513	Furin	furin (paired basic amino acid cleaving enzyme)	protein coding gene	GO:0004252	serine-type endopeptidase activity	ISO
ENSMUSG00000030530	Ensembl Gene Model	MGI:97513	Furin	furin (paired basic amino acid cleaving enzyme)	protein coding gene	GO:0004252	serine-type endopeptidase activity	ISO
ENSMUSG00000030530	Ensembl Gene Model	MGI:97513	Furin	furin (paired basic amino acid cleaving enzyme)	protein coding gene	GO:0004252	serine-type endopeptidase activity	EXP
ENSMUSG00000030530	Ensembl Gene Model	MGI:97513	Furin	furin (paired basic amino acid cleaving enzyme)	protein coding gene	GO:0004867	serine-type endopeptidase inhibitor activity	ISO
ENSMUSG00000030530	Ensembl Gene Model	MGI:97513	Furin	furin (paired basic amino acid cleaving enzyme)	protein coding gene	GO:0008236	serine-type peptidase activity	IEA
ENSMUSG00000026199	Ensembl Gene Model	MGI:1098746	Ankzf1	ankyrin repeat and zinc finger domain containing 1	protein coding gene	GO:0070301	cellular response to hydrogen peroxide	ISO
ENSMUSG00000026199	Ensembl Gene Model	MGI:1098746	Ankzf1	ankyrin repeat and zinc finger domain containing 1	protein coding gene	GO:0072671	mitochondria-associated ubiquitin-dependent protein catabolic process	IBA
ENSMUSG00000026199	Ensembl Gene Model	MGI:1098746	Ankzf1	ankyrin repeat and zinc finger domain containing 1	protein coding gene	GO:0071630	nuclear protein quality control by the ubiquitin-proteasome system	IBA
ENSMUSG00000026199	Ensembl Gene Model	MGI:1098746	Ankzf1	ankyrin repeat and zinc finger domain containing 1	protein coding gene	GO:0030433	ubiquitin-dependent ERAD pathway	IBA
ENSMUSG00000026199	Ensembl Gene Model	MGI:1098746	Ankzf1	ankyrin repeat and zinc finger domain containing 1	protein coding gene	GO:0036266	Cdc48p-Npl4p-Vms1p AAA ATPase complex	IBA
ENSMUSG00000026199	Ensembl Gene Model	MGI:1098746	Ankzf1	ankyrin repeat and zinc finger domain containing 1	protein coding gene	GO:0005737	cytoplasm	ISO
ENSMUSG00000026199	Ensembl Gene Model	MGI:1098746	Ankzf1	ankyrin repeat and zinc finger domain containing 1	protein coding gene	GO:0046872	metal ion binding	IEA
ENSMUSG00000026199	Ensembl Gene Model	MGI:1098746	Ankzf1	ankyrin repeat and zinc finger domain containing 1	protein coding gene	GO:0003676	nucleic acid binding	IEA
ENSMUSG00000026199	Ensembl Gene Model	MGI:1098746	Ankzf1	ankyrin repeat and zinc finger domain containing 1	protein coding gene	GO:0005515	protein binding	IPI
ENSMUSG00000026199	Ensembl Gene Model	MGI:1098746	Ankzf1	ankyrin repeat and zinc finger domain containing 1	protein coding gene	GO:0004843	thiol-dependent ubiquitin-specific protease activity	IBA
ENSMUSG00000042613	Ensembl Gene Model	MGI:2441670	Pbxip1	pre B cell leukemia transcription factor interacting protein 1	protein coding gene	GO:0030154	cell differentiation	IEA
ENSMUSG00000042613	Ensembl Gene Model	MGI:2441670	Pbxip1	pre B cell leukemia transcription factor interacting protein 1	protein coding gene	GO:0045892	negative regulation of transcription, DNA-templated	IEA
ENSMUSG00000042613	Ensembl Gene Model	MGI:2441670	Pbxip1	pre B cell leukemia transcription factor interacting protein 1	protein coding gene	GO:0005737	cytoplasm	IEA
ENSMUSG00000042613	Ensembl Gene Model	MGI:2441670	Pbxip1	pre B cell leukemia transcription factor interacting protein 1	protein coding gene	GO:0005856	cytoskeleton	IEA
ENSMUSG00000042613	Ensembl Gene Model	MGI:2441670	Pbxip1	pre B cell leukemia transcription factor interacting protein 1	protein coding gene	GO:0005874	microtubule	IEA
ENSMUSG00000042613	Ensembl Gene Model	MGI:2441670	Pbxip1	pre B cell leukemia transcription factor interacting protein 1	protein coding gene	GO:0005634	nucleus	IEA
ENSMUSG00000042613	Ensembl Gene Model	MGI:2441670	Pbxip1	pre B cell leukemia transcription factor interacting protein 1	protein coding gene	GO:0003714	transcription corepressor activity	IEA
ENSMUSG00000026200	Ensembl Gene Model	MGI:1921827	Glb1l	galactosidase, beta 1-like	protein coding gene	GO:0005975	carbohydrate metabolic process	IEA
ENSMUSG00000026200	Ensembl Gene Model	MGI:1921827	Glb1l	galactosidase, beta 1-like	protein coding gene	GO:0008152	metabolic process	IEA
ENSMUSG00000026200	Ensembl Gene Model	MGI:1921827	Glb1l	galactosidase, beta 1-like	protein coding gene	GO:0005576	extracellular region	IEA
ENSMUSG00000026200	Ensembl Gene Model	MGI:1921827	Glb1l	galactosidase, beta 1-like	protein coding gene	GO:0005615	extracellular space	HDA
ENSMUSG00000026200	Ensembl Gene Model	MGI:1921827	Glb1l	galactosidase, beta 1-like	protein coding gene	GO:0005773	vacuole	IBA
ENSMUSG00000026200	Ensembl Gene Model	MGI:1921827	Glb1l	galactosidase, beta 1-like	protein coding gene	GO:0004565	beta-galactosidase activity	IBA
ENSMUSG00000026200	Ensembl Gene Model	MGI:1921827	Glb1l	galactosidase, beta 1-like	protein coding gene	GO:0016787	hydrolase activity	IEA
ENSMUSG00000026200	Ensembl Gene Model	MGI:1921827	Glb1l	galactosidase, beta 1-like	protein coding gene	GO:0016798	hydrolase activity, acting on glycosyl bonds	IEA
ENSMUSG00000026200	Ensembl Gene Model	MGI:1921827	Glb1l	galactosidase, beta 1-like	protein coding gene	GO:0004553	hydrolase activity, hydrolyzing O-glycosyl compounds	IEA
ENSMUSG00000086022	Ensembl Gene Model	MGI:3644580	Rad51ap2	RAD51 associated protein 2	protein coding gene	GO:0008150	biological_process	ND
ENSMUSG00000086022	Ensembl Gene Model	MGI:3644580	Rad51ap2	RAD51 associated protein 2	protein coding gene	GO:0032991	protein-containing complex	ISO
ENSMUSG00000086022	Ensembl Gene Model	MGI:3644580	Rad51ap2	RAD51 associated protein 2	protein coding gene	GO:0003674	molecular_function	ND
ENSMUSG00000011382	Ensembl Gene Model	MGI:1919005	Dhdh	dihydrodiol dehydrogenase (dimeric)	protein coding gene	GO:0042843	D-xylose catabolic process	IDA
ENSMUSG00000011382	Ensembl Gene Model	MGI:1919005	Dhdh	dihydrodiol dehydrogenase (dimeric)	protein coding gene	GO:0055114	oxidation-reduction process	IEA
ENSMUSG00000011382	Ensembl Gene Model	MGI:1919005	Dhdh	dihydrodiol dehydrogenase (dimeric)	protein coding gene	GO:0047837	D-xylose 1-dehydrogenase (NADP+) activity	IDA
ENSMUSG00000011382	Ensembl Gene Model	MGI:1919005	Dhdh	dihydrodiol dehydrogenase (dimeric)	protein coding gene	GO:0016491	oxidoreductase activity	IEA
ENSMUSG00000011382	Ensembl Gene Model	MGI:1919005	Dhdh	dihydrodiol dehydrogenase (dimeric)	protein coding gene	GO:0016491	oxidoreductase activity	IEA
ENSMUSG00000011382	Ensembl Gene Model	MGI:1919005	Dhdh	dihydrodiol dehydrogenase (dimeric)	protein coding gene	GO:0047115	trans-1,2-dihydrobenzene-1,2-diol dehydrogenase activity	IEA
ENSMUSG00000030871	Ensembl Gene Model	MGI:1914667	Ears2	glutamyl-tRNA synthetase 2, mitochondrial	protein coding gene	GO:0006424	glutamyl-tRNA aminoacylation	ISO
ENSMUSG00000030871	Ensembl Gene Model	MGI:1914667	Ears2	glutamyl-tRNA synthetase 2, mitochondrial	protein coding gene	GO:0006412	translation	IEA
ENSMUSG00000030871	Ensembl Gene Model	MGI:1914667	Ears2	glutamyl-tRNA synthetase 2, mitochondrial	protein coding gene	GO:0043039	tRNA aminoacylation	IEA
ENSMUSG00000030871	Ensembl Gene Model	MGI:1914667	Ears2	glutamyl-tRNA synthetase 2, mitochondrial	protein coding gene	GO:0070127	tRNA aminoacylation for mitochondrial protein translation	ISO
ENSMUSG00000030871	Ensembl Gene Model	MGI:1914667	Ears2	glutamyl-tRNA synthetase 2, mitochondrial	protein coding gene	GO:0006418	tRNA aminoacylation for protein translation	IEA
ENSMUSG00000030871	Ensembl Gene Model	MGI:1914667	Ears2	glutamyl-tRNA synthetase 2, mitochondrial	protein coding gene	GO:0005737	cytoplasm	IEA
ENSMUSG00000030871	Ensembl Gene Model	MGI:1914667	Ears2	glutamyl-tRNA synthetase 2, mitochondrial	protein coding gene	GO:0005739	mitochondrion	ISO
ENSMUSG00000030871	Ensembl Gene Model	MGI:1914667	Ears2	glutamyl-tRNA synthetase 2, mitochondrial	protein coding gene	GO:0005739	mitochondrion	HDA
ENSMUSG00000030871	Ensembl Gene Model	MGI:1914667	Ears2	glutamyl-tRNA synthetase 2, mitochondrial	protein coding gene	GO:0004812	aminoacyl-tRNA ligase activity	IEA
ENSMUSG00000030871	Ensembl Gene Model	MGI:1914667	Ears2	glutamyl-tRNA synthetase 2, mitochondrial	protein coding gene	GO:0004812	aminoacyl-tRNA ligase activity	IEA
ENSMUSG00000030871	Ensembl Gene Model	MGI:1914667	Ears2	glutamyl-tRNA synthetase 2, mitochondrial	protein coding gene	GO:0005524	ATP binding	IEA
ENSMUSG00000030871	Ensembl Gene Model	MGI:1914667	Ears2	glutamyl-tRNA synthetase 2, mitochondrial	protein coding gene	GO:0005524	ATP binding	IEA
ENSMUSG00000030871	Ensembl Gene Model	MGI:1914667	Ears2	glutamyl-tRNA synthetase 2, mitochondrial	protein coding gene	GO:0050561	glutamate-tRNA(Gln) ligase activity	ISO
ENSMUSG00000030871	Ensembl Gene Model	MGI:1914667	Ears2	glutamyl-tRNA synthetase 2, mitochondrial	protein coding gene	GO:0004818	glutamate-tRNA ligase activity	ISO
ENSMUSG00000030871	Ensembl Gene Model	MGI:1914667	Ears2	glutamyl-tRNA synthetase 2, mitochondrial	protein coding gene	GO:0016874	ligase activity	IEA
ENSMUSG00000030871	Ensembl Gene Model	MGI:1914667	Ears2	glutamyl-tRNA synthetase 2, mitochondrial	protein coding gene	GO:0000166	nucleotide binding	IEA
ENSMUSG00000030871	Ensembl Gene Model	MGI:1914667	Ears2	glutamyl-tRNA synthetase 2, mitochondrial	protein coding gene	GO:0000166	nucleotide binding	IEA
ENSMUSG00000030871	Ensembl Gene Model	MGI:1914667	Ears2	glutamyl-tRNA synthetase 2, mitochondrial	protein coding gene	GO:0003723	RNA binding	IEA
ENSMUSG00000030871	Ensembl Gene Model	MGI:1914667	Ears2	glutamyl-tRNA synthetase 2, mitochondrial	protein coding gene	GO:0000049	tRNA binding	IEA
ENSMUSG00000030871	Ensembl Gene Model	MGI:1914667	Ears2	glutamyl-tRNA synthetase 2, mitochondrial	protein coding gene	GO:0008270	zinc ion binding	IEA
ENSMUSG00000040690	Ensembl Gene Model	MGI:1095396	Col16a1	collagen, type XVI, alpha 1	protein coding gene	GO:0007155	cell adhesion	ISO
ENSMUSG00000040690	Ensembl Gene Model	MGI:1095396	Col16a1	collagen, type XVI, alpha 1	protein coding gene	GO:0033627	cell adhesion mediated by integrin	ISO
ENSMUSG00000040690	Ensembl Gene Model	MGI:1095396	Col16a1	collagen, type XVI, alpha 1	protein coding gene	GO:0071230	cellular response to amino acid stimulus	IDA
ENSMUSG00000040690	Ensembl Gene Model	MGI:1095396	Col16a1	collagen, type XVI, alpha 1	protein coding gene	GO:0033622	integrin activation	ISO
ENSMUSG00000040690	Ensembl Gene Model	MGI:1095396	Col16a1	collagen, type XVI, alpha 1	protein coding gene	GO:0051894	positive regulation of focal adhesion assembly	ISO
ENSMUSG00000040690	Ensembl Gene Model	MGI:1095396	Col16a1	collagen, type XVI, alpha 1	protein coding gene	GO:0005581	collagen trimer	IEA
ENSMUSG00000040690	Ensembl Gene Model	MGI:1095396	Col16a1	collagen, type XVI, alpha 1	protein coding gene	GO:0005576	extracellular region	IEA
ENSMUSG00000040690	Ensembl Gene Model	MGI:1095396	Col16a1	collagen, type XVI, alpha 1	protein coding gene	GO:0005178	integrin binding	ISO
ENSMUSG00000020319	Ensembl Gene Model	MGI:2144467	Wdpcp	WD repeat containing planar cell polarity effector	protein coding gene	GO:0002093	auditory receptor cell morphogenesis	IMP
ENSMUSG00000020319	Ensembl Gene Model	MGI:2144467	Wdpcp	WD repeat containing planar cell polarity effector	protein coding gene	GO:0043010	camera-type eye development	IMP
ENSMUSG00000020319	Ensembl Gene Model	MGI:2144467	Wdpcp	WD repeat containing planar cell polarity effector	protein coding gene	GO:0072358	cardiovascular system development	IMP
ENSMUSG00000020319	Ensembl Gene Model	MGI:2144467	Wdpcp	WD repeat containing planar cell polarity effector	protein coding gene	GO:0030030	cell projection organization	IEA
ENSMUSG00000020319	Ensembl Gene Model	MGI:2144467	Wdpcp	WD repeat containing planar cell polarity effector	protein coding gene	GO:0060271	cilium assembly	IMP
ENSMUSG00000020319	Ensembl Gene Model	MGI:2144467	Wdpcp	WD repeat containing planar cell polarity effector	protein coding gene	GO:0044782	cilium organization	IMP
ENSMUSG00000020319	Ensembl Gene Model	MGI:2144467	Wdpcp	WD repeat containing planar cell polarity effector	protein coding gene	GO:0055123	digestive system development	IMP
ENSMUSG00000020319	Ensembl Gene Model	MGI:2144467	Wdpcp	WD repeat containing planar cell polarity effector	protein coding gene	GO:0042733	embryonic digit morphogenesis	IMP
ENSMUSG00000020319	Ensembl Gene Model	MGI:2144467	Wdpcp	WD repeat containing planar cell polarity effector	protein coding gene	GO:0048568	embryonic organ development	IGI
ENSMUSG00000020319	Ensembl Gene Model	MGI:2144467	Wdpcp	WD repeat containing planar cell polarity effector	protein coding gene	GO:0045184	establishment of protein localization	IMP
ENSMUSG00000020319	Ensembl Gene Model	MGI:2144467	Wdpcp	WD repeat containing planar cell polarity effector	protein coding gene	GO:0090521	glomerular visceral epithelial cell migration	IMP
ENSMUSG00000020319	Ensembl Gene Model	MGI:2144467	Wdpcp	WD repeat containing planar cell polarity effector	protein coding gene	GO:0001822	kidney development	IMP
ENSMUSG00000020319	Ensembl Gene Model	MGI:2144467	Wdpcp	WD repeat containing planar cell polarity effector	protein coding gene	GO:0007399	nervous system development	IMP
ENSMUSG00000020319	Ensembl Gene Model	MGI:2144467	Wdpcp	WD repeat containing planar cell polarity effector	protein coding gene	GO:2000114	regulation of establishment of cell polarity	IMP
ENSMUSG00000020319	Ensembl Gene Model	MGI:2144467	Wdpcp	WD repeat containing planar cell polarity effector	protein coding gene	GO:0010762	regulation of fibroblast migration	IMP
ENSMUSG00000020319	Ensembl Gene Model	MGI:2144467	Wdpcp	WD repeat containing planar cell polarity effector	protein coding gene	GO:0051893	regulation of focal adhesion assembly	IMP
ENSMUSG00000020319	Ensembl Gene Model	MGI:2144467	Wdpcp	WD repeat containing planar cell polarity effector	protein coding gene	GO:1900027	regulation of ruffle assembly	IMP
ENSMUSG00000020319	Ensembl Gene Model	MGI:2144467	Wdpcp	WD repeat containing planar cell polarity effector	protein coding gene	GO:0060541	respiratory system development	IMP
ENSMUSG00000020319	Ensembl Gene Model	MGI:2144467	Wdpcp	WD repeat containing planar cell polarity effector	protein coding gene	GO:0060021	roof of mouth development	IMP
ENSMUSG00000020319	Ensembl Gene Model	MGI:2144467	Wdpcp	WD repeat containing planar cell polarity effector	protein coding gene	GO:0007224	smoothened signaling pathway	IMP
ENSMUSG00000020319	Ensembl Gene Model	MGI:2144467	Wdpcp	WD repeat containing planar cell polarity effector	protein coding gene	GO:0097541	axonemal basal plate	IDA
ENSMUSG00000020319	Ensembl Gene Model	MGI:2144467	Wdpcp	WD repeat containing planar cell polarity effector	protein coding gene	GO:0042995	cell projection	IEA
ENSMUSG00000020319	Ensembl Gene Model	MGI:2144467	Wdpcp	WD repeat containing planar cell polarity effector	protein coding gene	GO:0005929	cilium	IEA
ENSMUSG00000020319	Ensembl Gene Model	MGI:2144467	Wdpcp	WD repeat containing planar cell polarity effector	protein coding gene	GO:0005737	cytoplasm	IEA
ENSMUSG00000020319	Ensembl Gene Model	MGI:2144467	Wdpcp	WD repeat containing planar cell polarity effector	protein coding gene	GO:0005856	cytoskeleton	IEA
ENSMUSG00000020319	Ensembl Gene Model	MGI:2144467	Wdpcp	WD repeat containing planar cell polarity effector	protein coding gene	GO:0016020	membrane	IEA
ENSMUSG00000020319	Ensembl Gene Model	MGI:2144467	Wdpcp	WD repeat containing planar cell polarity effector	protein coding gene	GO:0005886	plasma membrane	IEA
ENSMUSG00000020319	Ensembl Gene Model	MGI:2144467	Wdpcp	WD repeat containing planar cell polarity effector	protein coding gene	GO:0005515	protein binding	IPI
ENSMUSG00000020131	Ensembl Gene Model	MGI:97514	Pcsk4	proprotein convertase subtilisin/kexin type 4	protein coding gene	GO:0007340	acrosome reaction	IMP
ENSMUSG00000020131	Ensembl Gene Model	MGI:97514	Pcsk4	proprotein convertase subtilisin/kexin type 4	protein coding gene	GO:0007339	binding of sperm to zona pellucida	IMP
ENSMUSG00000020131	Ensembl Gene Model	MGI:97514	Pcsk4	proprotein convertase subtilisin/kexin type 4	protein coding gene	GO:0009566	fertilization	IMP
ENSMUSG00000020131	Ensembl Gene Model	MGI:97514	Pcsk4	proprotein convertase subtilisin/kexin type 4	protein coding gene	GO:0009566	fertilization	IDA
ENSMUSG00000020131	Ensembl Gene Model	MGI:97514	Pcsk4	proprotein convertase subtilisin/kexin type 4	protein coding gene	GO:0009566	fertilization	IMP
ENSMUSG00000020131	Ensembl Gene Model	MGI:97514	Pcsk4	proprotein convertase subtilisin/kexin type 4	protein coding gene	GO:0016485	protein processing	ISO
ENSMUSG00000020131	Ensembl Gene Model	MGI:97514	Pcsk4	proprotein convertase subtilisin/kexin type 4	protein coding gene	GO:0006508	proteolysis	IEA
ENSMUSG00000020131	Ensembl Gene Model	MGI:97514	Pcsk4	proprotein convertase subtilisin/kexin type 4	protein coding gene	GO:0006508	proteolysis	IEA
ENSMUSG00000020131	Ensembl Gene Model	MGI:97514	Pcsk4	proprotein convertase subtilisin/kexin type 4	protein coding gene	GO:0022414	reproductive process	IMP
ENSMUSG00000020131	Ensembl Gene Model	MGI:97514	Pcsk4	proprotein convertase subtilisin/kexin type 4	protein coding gene	GO:0048240	sperm capacitation	IDA
ENSMUSG00000020131	Ensembl Gene Model	MGI:97514	Pcsk4	proprotein convertase subtilisin/kexin type 4	protein coding gene	GO:0048240	sperm capacitation	IMP
ENSMUSG00000020131	Ensembl Gene Model	MGI:97514	Pcsk4	proprotein convertase subtilisin/kexin type 4	protein coding gene	GO:0048240	sperm capacitation	IMP
ENSMUSG00000020131	Ensembl Gene Model	MGI:97514	Pcsk4	proprotein convertase subtilisin/kexin type 4	protein coding gene	GO:0002080	acrosomal membrane	IDA
ENSMUSG00000020131	Ensembl Gene Model	MGI:97514	Pcsk4	proprotein convertase subtilisin/kexin type 4	protein coding gene	GO:0001669	acrosomal vesicle	IDA
ENSMUSG00000020131	Ensembl Gene Model	MGI:97514	Pcsk4	proprotein convertase subtilisin/kexin type 4	protein coding gene	GO:0031410	cytoplasmic vesicle	IEA
ENSMUSG00000020131	Ensembl Gene Model	MGI:97514	Pcsk4	proprotein convertase subtilisin/kexin type 4	protein coding gene	GO:0016020	membrane	IEA
ENSMUSG00000020131	Ensembl Gene Model	MGI:97514	Pcsk4	proprotein convertase subtilisin/kexin type 4	protein coding gene	GO:0016787	hydrolase activity	IEA
ENSMUSG00000020131	Ensembl Gene Model	MGI:97514	Pcsk4	proprotein convertase subtilisin/kexin type 4	protein coding gene	GO:0008233	peptidase activity	IEA
ENSMUSG00000020131	Ensembl Gene Model	MGI:97514	Pcsk4	proprotein convertase subtilisin/kexin type 4	protein coding gene	GO:0004252	serine-type endopeptidase activity	IEA
ENSMUSG00000020131	Ensembl Gene Model	MGI:97514	Pcsk4	proprotein convertase subtilisin/kexin type 4	protein coding gene	GO:0008236	serine-type peptidase activity	IEA
ENSMUSG00000006310	Ensembl Gene Model	MGI:1891838	Zbtb32	zinc finger and BTB domain containing 32	protein coding gene	GO:0030097	hemopoiesis	IMP
ENSMUSG00000006310	Ensembl Gene Model	MGI:1891838	Zbtb32	zinc finger and BTB domain containing 32	protein coding gene	GO:0001817	regulation of cytokine production	IMP
ENSMUSG00000006310	Ensembl Gene Model	MGI:1891838	Zbtb32	zinc finger and BTB domain containing 32	protein coding gene	GO:0006355	regulation of transcription, DNA-templated	IEA
ENSMUSG00000006310	Ensembl Gene Model	MGI:1891838	Zbtb32	zinc finger and BTB domain containing 32	protein coding gene	GO:0042098	T cell proliferation	IMP
ENSMUSG00000006310	Ensembl Gene Model	MGI:1891838	Zbtb32	zinc finger and BTB domain containing 32	protein coding gene	GO:0006351	transcription, DNA-templated	IEA
ENSMUSG00000006310	Ensembl Gene Model	MGI:1891838	Zbtb32	zinc finger and BTB domain containing 32	protein coding gene	GO:0000228	nuclear chromosome	IDA
ENSMUSG00000006310	Ensembl Gene Model	MGI:1891838	Zbtb32	zinc finger and BTB domain containing 32	protein coding gene	GO:0005634	nucleus	IEA
ENSMUSG00000006310	Ensembl Gene Model	MGI:1891838	Zbtb32	zinc finger and BTB domain containing 32	protein coding gene	GO:0003677	DNA binding	IDA
ENSMUSG00000006310	Ensembl Gene Model	MGI:1891838	Zbtb32	zinc finger and BTB domain containing 32	protein coding gene	GO:0046872	metal ion binding	IEA
ENSMUSG00000006310	Ensembl Gene Model	MGI:1891838	Zbtb32	zinc finger and BTB domain containing 32	protein coding gene	GO:0003676	nucleic acid binding	IEA
ENSMUSG00000006310	Ensembl Gene Model	MGI:1891838	Zbtb32	zinc finger and BTB domain containing 32	protein coding gene	GO:0003714	transcription corepressor activity	IDA
ENSMUSG00000006310	Ensembl Gene Model	MGI:1891838	Zbtb32	zinc finger and BTB domain containing 32	protein coding gene	GO:0008270	zinc ion binding	IDA
ENSMUSG00000025090	Ensembl Gene Model	MGI:1922895	Ccdc172	coiled-coil domain containing 172	protein coding gene	GO:0008150	biological_process	ND
ENSMUSG00000025090	Ensembl Gene Model	MGI:1922895	Ccdc172	coiled-coil domain containing 172	protein coding gene	GO:0042995	cell projection	IEA
ENSMUSG00000025090	Ensembl Gene Model	MGI:1922895	Ccdc172	coiled-coil domain containing 172	protein coding gene	GO:0005737	cytoplasm	IDA
ENSMUSG00000025090	Ensembl Gene Model	MGI:1922895	Ccdc172	coiled-coil domain containing 172	protein coding gene	GO:0097225	sperm midpiece	ISO
ENSMUSG00000025090	Ensembl Gene Model	MGI:1922895	Ccdc172	coiled-coil domain containing 172	protein coding gene	GO:0003674	molecular_function	ND
ENSMUSG00000041852	Ensembl Gene Model	MGI:108399	Tcf20	transcription factor 20	protein coding gene	GO:0045944	positive regulation of transcription by RNA polymerase II	IDA
ENSMUSG00000041852	Ensembl Gene Model	MGI:108399	Tcf20	transcription factor 20	protein coding gene	GO:0045944	positive regulation of transcription by RNA polymerase II	IDA
ENSMUSG00000041852	Ensembl Gene Model	MGI:108399	Tcf20	transcription factor 20	protein coding gene	GO:0006355	regulation of transcription, DNA-templated	IEA
ENSMUSG00000041852	Ensembl Gene Model	MGI:108399	Tcf20	transcription factor 20	protein coding gene	GO:0006351	transcription, DNA-templated	IEA
ENSMUSG00000041852	Ensembl Gene Model	MGI:108399	Tcf20	transcription factor 20	protein coding gene	GO:0016604	nuclear body	ISO
ENSMUSG00000041852	Ensembl Gene Model	MGI:108399	Tcf20	transcription factor 20	protein coding gene	GO:0005654	nucleoplasm	ISO
ENSMUSG00000041852	Ensembl Gene Model	MGI:108399	Tcf20	transcription factor 20	protein coding gene	GO:0005634	nucleus	IDA
ENSMUSG00000041852	Ensembl Gene Model	MGI:108399	Tcf20	transcription factor 20	protein coding gene	GO:0005634	nucleus	IDA
ENSMUSG00000041852	Ensembl Gene Model	MGI:108399	Tcf20	transcription factor 20	protein coding gene	GO:0003677	DNA binding	IEA
ENSMUSG00000041852	Ensembl Gene Model	MGI:108399	Tcf20	transcription factor 20	protein coding gene	GO:0003700	DNA binding transcription factor activity	IDA
ENSMUSG00000041852	Ensembl Gene Model	MGI:108399	Tcf20	transcription factor 20	protein coding gene	GO:0046872	metal ion binding	IEA
ENSMUSG00000041852	Ensembl Gene Model	MGI:108399	Tcf20	transcription factor 20	protein coding gene	GO:0005515	protein binding	IPI
ENSMUSG00000041852	Ensembl Gene Model	MGI:108399	Tcf20	transcription factor 20	protein coding gene	GO:0000978	RNA polymerase II proximal promoter sequence-specific DNA binding	IDA
ENSMUSG00000041852	Ensembl Gene Model	MGI:108399	Tcf20	transcription factor 20	protein coding gene	GO:0044212	transcription regulatory region DNA binding	IDA
ENSMUSG00000021895	Ensembl Gene Model	MGI:1918954	Arhgef3	Rho guanine nucleotide exchange factor (GEF) 3	protein coding gene	GO:0035556	intracellular signal transduction	IEA
ENSMUSG00000021895	Ensembl Gene Model	MGI:1918954	Arhgef3	Rho guanine nucleotide exchange factor (GEF) 3	protein coding gene	GO:0035023	regulation of Rho protein signal transduction	IEA
ENSMUSG00000021895	Ensembl Gene Model	MGI:1918954	Arhgef3	Rho guanine nucleotide exchange factor (GEF) 3	protein coding gene	GO:0005737	cytoplasm	IEA
ENSMUSG00000021895	Ensembl Gene Model	MGI:1918954	Arhgef3	Rho guanine nucleotide exchange factor (GEF) 3	protein coding gene	GO:0005622	intracellular	ISO
ENSMUSG00000021895	Ensembl Gene Model	MGI:1918954	Arhgef3	Rho guanine nucleotide exchange factor (GEF) 3	protein coding gene	GO:0005085	guanyl-nucleotide exchange factor activity	IEA
ENSMUSG00000021895	Ensembl Gene Model	MGI:1918954	Arhgef3	Rho guanine nucleotide exchange factor (GEF) 3	protein coding gene	GO:0005085	guanyl-nucleotide exchange factor activity	IEA
ENSMUSG00000021895	Ensembl Gene Model	MGI:1918954	Arhgef3	Rho guanine nucleotide exchange factor (GEF) 3	protein coding gene	GO:0005089	Rho guanyl-nucleotide exchange factor activity	IEA
ENSMUSG00000027286	Ensembl Gene Model	MGI:1913856	Lrrc57	leucine rich repeat containing 57	protein coding gene	GO:0008150	biological_process	ND
ENSMUSG00000027286	Ensembl Gene Model	MGI:1913856	Lrrc57	leucine rich repeat containing 57	protein coding gene	GO:0016020	membrane	IEA
ENSMUSG00000027286	Ensembl Gene Model	MGI:1913856	Lrrc57	leucine rich repeat containing 57	protein coding gene	GO:0003674	molecular_function	ND
ENSMUSG00000021066	Ensembl Gene Model	MGI:1921241	Atl1	atlastin GTPase 1	protein coding gene	GO:0007409	axonogenesis	ISO
ENSMUSG00000021066	Ensembl Gene Model	MGI:1921241	Atl1	atlastin GTPase 1	protein coding gene	GO:0007029	endoplasmic reticulum organization	ISO
ENSMUSG00000021066	Ensembl Gene Model	MGI:1921241	Atl1	atlastin GTPase 1	protein coding gene	GO:1990809	endoplasmic reticulum tubular network membrane organization	ISO
ENSMUSG00000021066	Ensembl Gene Model	MGI:1921241	Atl1	atlastin GTPase 1	protein coding gene	GO:0051260	protein homooligomerization	ISO
ENSMUSG00000021066	Ensembl Gene Model	MGI:1921241	Atl1	atlastin GTPase 1	protein coding gene	GO:0042995	cell projection	IEA
ENSMUSG00000021066	Ensembl Gene Model	MGI:1921241	Atl1	atlastin GTPase 1	protein coding gene	GO:0005737	cytoplasm	IDA
ENSMUSG00000021066	Ensembl Gene Model	MGI:1921241	Atl1	atlastin GTPase 1	protein coding gene	GO:0005783	endoplasmic reticulum	ISO
ENSMUSG00000021066	Ensembl Gene Model	MGI:1921241	Atl1	atlastin GTPase 1	protein coding gene	GO:0005783	endoplasmic reticulum	ISO
ENSMUSG00000021066	Ensembl Gene Model	MGI:1921241	Atl1	atlastin GTPase 1	protein coding gene	GO:0005789	endoplasmic reticulum membrane	ISO
ENSMUSG00000021066	Ensembl Gene Model	MGI:1921241	Atl1	atlastin GTPase 1	protein coding gene	GO:0071782	endoplasmic reticulum tubular network	IDA
ENSMUSG00000021066	Ensembl Gene Model	MGI:1921241	Atl1	atlastin GTPase 1	protein coding gene	GO:0098826	endoplasmic reticulum tubular network membrane	ISO
ENSMUSG00000021066	Ensembl Gene Model	MGI:1921241	Atl1	atlastin GTPase 1	protein coding gene	GO:0005794	Golgi apparatus	ISO
ENSMUSG00000021066	Ensembl Gene Model	MGI:1921241	Atl1	atlastin GTPase 1	protein coding gene	GO:0000137	Golgi cis cisterna	ISO
ENSMUSG00000021066	Ensembl Gene Model	MGI:1921241	Atl1	atlastin GTPase 1	protein coding gene	GO:0016021	integral component of membrane	ISO
ENSMUSG00000021066	Ensembl Gene Model	MGI:1921241	Atl1	atlastin GTPase 1	protein coding gene	GO:0016020	membrane	IEA
ENSMUSG00000021066	Ensembl Gene Model	MGI:1921241	Atl1	atlastin GTPase 1	protein coding gene	GO:0003924	GTPase activity	ISO
ENSMUSG00000021066	Ensembl Gene Model	MGI:1921241	Atl1	atlastin GTPase 1	protein coding gene	GO:0003924	GTPase activity	ISO
ENSMUSG00000021066	Ensembl Gene Model	MGI:1921241	Atl1	atlastin GTPase 1	protein coding gene	GO:0005525	GTP binding	ISO
ENSMUSG00000021066	Ensembl Gene Model	MGI:1921241	Atl1	atlastin GTPase 1	protein coding gene	GO:0016787	hydrolase activity	IEA
ENSMUSG00000021066	Ensembl Gene Model	MGI:1921241	Atl1	atlastin GTPase 1	protein coding gene	GO:0042802	identical protein binding	ISO
ENSMUSG00000021066	Ensembl Gene Model	MGI:1921241	Atl1	atlastin GTPase 1	protein coding gene	GO:0000166	nucleotide binding	IEA
ENSMUSG00000021066	Ensembl Gene Model	MGI:1921241	Atl1	atlastin GTPase 1	protein coding gene	GO:0005515	protein binding	IPI
ENSMUSG00000033209	Ensembl Gene Model	MGI:2140873	Ttc28	tetratricopeptide repeat domain 28	protein coding gene	GO:0007049	cell cycle	IEA
ENSMUSG00000033209	Ensembl Gene Model	MGI:2140873	Ttc28	tetratricopeptide repeat domain 28	protein coding gene	GO:0051301	cell division	IEA
ENSMUSG00000033209	Ensembl Gene Model	MGI:2140873	Ttc28	tetratricopeptide repeat domain 28	protein coding gene	GO:0007346	regulation of mitotic cell cycle	ISO
ENSMUSG00000033209	Ensembl Gene Model	MGI:2140873	Ttc28	tetratricopeptide repeat domain 28	protein coding gene	GO:0007346	regulation of mitotic cell cycle	ISO
ENSMUSG00000033209	Ensembl Gene Model	MGI:2140873	Ttc28	tetratricopeptide repeat domain 28	protein coding gene	GO:0005813	centrosome	ISO
ENSMUSG00000033209	Ensembl Gene Model	MGI:2140873	Ttc28	tetratricopeptide repeat domain 28	protein coding gene	GO:0005737	cytoplasm	IEA
ENSMUSG00000033209	Ensembl Gene Model	MGI:2140873	Ttc28	tetratricopeptide repeat domain 28	protein coding gene	GO:0005856	cytoskeleton	IEA
ENSMUSG00000033209	Ensembl Gene Model	MGI:2140873	Ttc28	tetratricopeptide repeat domain 28	protein coding gene	GO:0030496	midbody	ISO
ENSMUSG00000033209	Ensembl Gene Model	MGI:2140873	Ttc28	tetratricopeptide repeat domain 28	protein coding gene	GO:0030496	midbody	ISO
ENSMUSG00000033209	Ensembl Gene Model	MGI:2140873	Ttc28	tetratricopeptide repeat domain 28	protein coding gene	GO:0072686	mitotic spindle	ISO
ENSMUSG00000033209	Ensembl Gene Model	MGI:2140873	Ttc28	tetratricopeptide repeat domain 28	protein coding gene	GO:1990023	mitotic spindle midzone	ISO
ENSMUSG00000033209	Ensembl Gene Model	MGI:2140873	Ttc28	tetratricopeptide repeat domain 28	protein coding gene	GO:0097431	mitotic spindle pole	ISO
ENSMUSG00000033209	Ensembl Gene Model	MGI:2140873	Ttc28	tetratricopeptide repeat domain 28	protein coding gene	GO:0019900	kinase binding	ISO
ENSMUSG00000008489	Ensembl Gene Model	MGI:1100887	Elavl2	ELAV like RNA binding protein 1	protein coding gene	GO:1990830	cellular response to leukemia inhibitory factor	IEP
ENSMUSG00000008489	Ensembl Gene Model	MGI:1100887	Elavl2	ELAV like RNA binding protein 1	protein coding gene	GO:0003676	nucleic acid binding	IEA
ENSMUSG00000008489	Ensembl Gene Model	MGI:1100887	Elavl2	ELAV like RNA binding protein 1	protein coding gene	GO:0003723	RNA binding	IEA
ENSMUSG00000008489	Ensembl Gene Model	MGI:1100887	Elavl2	ELAV like RNA binding protein 1	protein coding gene	GO:0003723	RNA binding	IEA
ENSMUSG00000033972	Ensembl Gene Model	MGI:2442394	Zfp944	zinc finger protein 944	protein coding gene	GO:0008150	biological_process	ND
ENSMUSG00000033972	Ensembl Gene Model	MGI:2442394	Zfp944	zinc finger protein 944	protein coding gene	GO:0005575	cellular_component	ND
ENSMUSG00000033972	Ensembl Gene Model	MGI:2442394	Zfp944	zinc finger protein 944	protein coding gene	GO:0003674	molecular_function	ND
ENSMUSG00000055923	Ensembl Gene Model	MGI:2442517	Aasdh	aminoadipate-semialdehyde dehydrogenase	protein coding gene	GO:0043041	amino acid activation for nonribosomal peptide biosynthetic process	IDA
ENSMUSG00000055923	Ensembl Gene Model	MGI:2442517	Aasdh	aminoadipate-semialdehyde dehydrogenase	protein coding gene	GO:0019482	beta-alanine metabolic process	IDA
ENSMUSG00000055923	Ensembl Gene Model	MGI:2442517	Aasdh	aminoadipate-semialdehyde dehydrogenase	protein coding gene	GO:0006631	fatty acid metabolic process	IEA
ENSMUSG00000055923	Ensembl Gene Model	MGI:2442517	Aasdh	aminoadipate-semialdehyde dehydrogenase	protein coding gene	GO:0006629	lipid metabolic process	IEA
ENSMUSG00000055923	Ensembl Gene Model	MGI:2442517	Aasdh	aminoadipate-semialdehyde dehydrogenase	protein coding gene	GO:0008152	metabolic process	IEA
ENSMUSG00000055923	Ensembl Gene Model	MGI:2442517	Aasdh	aminoadipate-semialdehyde dehydrogenase	protein coding gene	GO:0005575	cellular_component	ND
ENSMUSG00000055923	Ensembl Gene Model	MGI:2442517	Aasdh	aminoadipate-semialdehyde dehydrogenase	protein coding gene	GO:0005524	ATP binding	IEA
ENSMUSG00000055923	Ensembl Gene Model	MGI:2442517	Aasdh	aminoadipate-semialdehyde dehydrogenase	protein coding gene	GO:0003824	catalytic activity	IEA
ENSMUSG00000055923	Ensembl Gene Model	MGI:2442517	Aasdh	aminoadipate-semialdehyde dehydrogenase	protein coding gene	GO:0016874	ligase activity	IEA
ENSMUSG00000055923	Ensembl Gene Model	MGI:2442517	Aasdh	aminoadipate-semialdehyde dehydrogenase	protein coding gene	GO:0000166	nucleotide binding	IEA
ENSMUSG00000022811	Ensembl Gene Model	MGI:1332234	Zfp148	zinc finger protein 148	protein coding gene	GO:0007276	gamete generation	IMP
ENSMUSG00000022811	Ensembl Gene Model	MGI:1332234	Zfp148	zinc finger protein 148	protein coding gene	GO:0010629	negative regulation of gene expression	ISO
ENSMUSG00000022811	Ensembl Gene Model	MGI:1332234	Zfp148	zinc finger protein 148	protein coding gene	GO:0000122	negative regulation of transcription by RNA polymerase II	ISO
ENSMUSG00000022811	Ensembl Gene Model	MGI:1332234	Zfp148	zinc finger protein 148	protein coding gene	GO:0000122	negative regulation of transcription by RNA polymerase II	ISO
ENSMUSG00000022811	Ensembl Gene Model	MGI:1332234	Zfp148	zinc finger protein 148	protein coding gene	GO:0045892	negative regulation of transcription, DNA-templated	ISO
ENSMUSG00000022811	Ensembl Gene Model	MGI:1332234	Zfp148	zinc finger protein 148	protein coding gene	GO:0045944	positive regulation of transcription by RNA polymerase II	IDA
ENSMUSG00000022811	Ensembl Gene Model	MGI:1332234	Zfp148	zinc finger protein 148	protein coding gene	GO:0065003	protein-containing complex assembly	ISO
ENSMUSG00000022811	Ensembl Gene Model	MGI:1332234	Zfp148	zinc finger protein 148	protein coding gene	GO:0006355	regulation of transcription, DNA-templated	IEA
ENSMUSG00000022811	Ensembl Gene Model	MGI:1332234	Zfp148	zinc finger protein 148	protein coding gene	GO:0006351	transcription, DNA-templated	IEA
ENSMUSG00000022811	Ensembl Gene Model	MGI:1332234	Zfp148	zinc finger protein 148	protein coding gene	GO:0005794	Golgi apparatus	ISO
ENSMUSG00000022811	Ensembl Gene Model	MGI:1332234	Zfp148	zinc finger protein 148	protein coding gene	GO:0005634	nucleus	ISO
ENSMUSG00000022811	Ensembl Gene Model	MGI:1332234	Zfp148	zinc finger protein 148	protein coding gene	GO:0005634	nucleus	ISO
ENSMUSG00000022811	Ensembl Gene Model	MGI:1332234	Zfp148	zinc finger protein 148	protein coding gene	GO:0005634	nucleus	IDA
ENSMUSG00000022811	Ensembl Gene Model	MGI:1332234	Zfp148	zinc finger protein 148	protein coding gene	GO:0003677	DNA binding	IDA
ENSMUSG00000022811	Ensembl Gene Model	MGI:1332234	Zfp148	zinc finger protein 148	protein coding gene	GO:0003700	DNA binding transcription factor activity	IDA
ENSMUSG00000022811	Ensembl Gene Model	MGI:1332234	Zfp148	zinc finger protein 148	protein coding gene	GO:0003690	double-stranded DNA binding	ISO
ENSMUSG00000022811	Ensembl Gene Model	MGI:1332234	Zfp148	zinc finger protein 148	protein coding gene	GO:0046872	metal ion binding	IEA
ENSMUSG00000022811	Ensembl Gene Model	MGI:1332234	Zfp148	zinc finger protein 148	protein coding gene	GO:0003676	nucleic acid binding	IEA
ENSMUSG00000022811	Ensembl Gene Model	MGI:1332234	Zfp148	zinc finger protein 148	protein coding gene	GO:0000978	RNA polymerase II proximal promoter sequence-specific DNA binding	ISO
ENSMUSG00000022811	Ensembl Gene Model	MGI:1332234	Zfp148	zinc finger protein 148	protein coding gene	GO:0043565	sequence-specific DNA binding	ISO
ENSMUSG00000022811	Ensembl Gene Model	MGI:1332234	Zfp148	zinc finger protein 148	protein coding gene	GO:0001078	transcriptional repressor activity, RNA polymerase II proximal promoter sequence-specific DNA binding	ISO
ENSMUSG00000022811	Ensembl Gene Model	MGI:1332234	Zfp148	zinc finger protein 148	protein coding gene	GO:0000976	transcription regulatory region sequence-specific DNA binding	ISO
ENSMUSG00000028106	Ensembl Gene Model	MGI:1922387	Rprd2	regulation of nuclear pre-mRNA domain containing 2	protein coding gene	GO:0008150	biological_process	ND
ENSMUSG00000028106	Ensembl Gene Model	MGI:1922387	Rprd2	regulation of nuclear pre-mRNA domain containing 2	protein coding gene	GO:0016591	DNA-directed RNA polymerase II, holoenzyme	ISO
ENSMUSG00000028106	Ensembl Gene Model	MGI:1922387	Rprd2	regulation of nuclear pre-mRNA domain containing 2	protein coding gene	GO:0003674	molecular_function	ND
ENSMUSG00000059939	Ensembl Gene Model	MGI:2444364	9430015G10Rik	RIKEN cDNA 9430015G10 gene	protein coding gene	GO:0008150	biological_process	ND
ENSMUSG00000059939	Ensembl Gene Model	MGI:2444364	9430015G10Rik	RIKEN cDNA 9430015G10 gene	protein coding gene	GO:0005575	cellular_component	ND
ENSMUSG00000059939	Ensembl Gene Model	MGI:2444364	9430015G10Rik	RIKEN cDNA 9430015G10 gene	protein coding gene	GO:0003674	molecular_function	ND
ENSMUSG00000032567	Ensembl Gene Model	MGI:1913845	Aste1	asteroid homolog 1	protein coding gene	GO:0008150	biological_process	ND
ENSMUSG00000032567	Ensembl Gene Model	MGI:1913845	Aste1	asteroid homolog 1	protein coding gene	GO:0005575	cellular_component	ND
ENSMUSG00000032567	Ensembl Gene Model	MGI:1913845	Aste1	asteroid homolog 1	protein coding gene	GO:0003674	molecular_function	ND
ENSMUSG00000055817	Ensembl Gene Model	MGI:2151172	Mta3	metastasis associated 3	protein coding gene	GO:0045892	negative regulation of transcription, DNA-templated	ISO
ENSMUSG00000055817	Ensembl Gene Model	MGI:2151172	Mta3	metastasis associated 3	protein coding gene	GO:0008284	positive regulation of cell proliferation	IMP
ENSMUSG00000055817	Ensembl Gene Model	MGI:2151172	Mta3	metastasis associated 3	protein coding gene	GO:0010971	positive regulation of G2/M transition of mitotic cell cycle	IMP
ENSMUSG00000055817	Ensembl Gene Model	MGI:2151172	Mta3	metastasis associated 3	protein coding gene	GO:0006355	regulation of transcription, DNA-templated	IEA
ENSMUSG00000055817	Ensembl Gene Model	MGI:2151172	Mta3	metastasis associated 3	protein coding gene	GO:0005737	cytoplasm	IDA
ENSMUSG00000055817	Ensembl Gene Model	MGI:2151172	Mta3	metastasis associated 3	protein coding gene	GO:0043231	intracellular membrane-bounded organelle	ISO
ENSMUSG00000055817	Ensembl Gene Model	MGI:2151172	Mta3	metastasis associated 3	protein coding gene	GO:0005634	nucleus	IDA
ENSMUSG00000055817	Ensembl Gene Model	MGI:2151172	Mta3	metastasis associated 3	protein coding gene	GO:0005634	nucleus	IDA
ENSMUSG00000055817	Ensembl Gene Model	MGI:2151172	Mta3	metastasis associated 3	protein coding gene	GO:0005634	nucleus	ISO
ENSMUSG00000055817	Ensembl Gene Model	MGI:2151172	Mta3	metastasis associated 3	protein coding gene	GO:0005634	nucleus	IDA
ENSMUSG00000055817	Ensembl Gene Model	MGI:2151172	Mta3	metastasis associated 3	protein coding gene	GO:0003682	chromatin binding	IEA
ENSMUSG00000055817	Ensembl Gene Model	MGI:2151172	Mta3	metastasis associated 3	protein coding gene	GO:0003677	DNA binding	IEA
ENSMUSG00000055817	Ensembl Gene Model	MGI:2151172	Mta3	metastasis associated 3	protein coding gene	GO:0003677	DNA binding	IEA
ENSMUSG00000055817	Ensembl Gene Model	MGI:2151172	Mta3	metastasis associated 3	protein coding gene	GO:0003700	DNA binding transcription factor activity	IEA
ENSMUSG00000055817	Ensembl Gene Model	MGI:2151172	Mta3	metastasis associated 3	protein coding gene	GO:0046872	metal ion binding	IEA
ENSMUSG00000055817	Ensembl Gene Model	MGI:2151172	Mta3	metastasis associated 3	protein coding gene	GO:0005515	protein binding	IPI
ENSMUSG00000055817	Ensembl Gene Model	MGI:2151172	Mta3	metastasis associated 3	protein coding gene	GO:0005515	protein binding	IPI
ENSMUSG00000055817	Ensembl Gene Model	MGI:2151172	Mta3	metastasis associated 3	protein coding gene	GO:0005515	protein binding	IPI
ENSMUSG00000055817	Ensembl Gene Model	MGI:2151172	Mta3	metastasis associated 3	protein coding gene	GO:0044877	protein-containing complex binding	IDA
ENSMUSG00000055817	Ensembl Gene Model	MGI:2151172	Mta3	metastasis associated 3	protein coding gene	GO:0043565	sequence-specific DNA binding	IEA
ENSMUSG00000055817	Ensembl Gene Model	MGI:2151172	Mta3	metastasis associated 3	protein coding gene	GO:0008270	zinc ion binding	IEA
ENSMUSG00000061411	Ensembl Gene Model	MGI:1918765	Nol4l	nucleolar protein 4-like	protein coding gene	GO:0008150	biological_process	ND
ENSMUSG00000061411	Ensembl Gene Model	MGI:1918765	Nol4l	nucleolar protein 4-like	protein coding gene	GO:0005829	cytosol	ISO
ENSMUSG00000061411	Ensembl Gene Model	MGI:1918765	Nol4l	nucleolar protein 4-like	protein coding gene	GO:0005654	nucleoplasm	ISO
ENSMUSG00000049676	Ensembl Gene Model	MGI:2443617	Catsperg1	cation channel sperm associated auxiliary subunit gamma 1	protein coding gene	GO:0008150	biological_process	ND
ENSMUSG00000049676	Ensembl Gene Model	MGI:2443617	Catsperg1	cation channel sperm associated auxiliary subunit gamma 1	protein coding gene	GO:0036128	CatSper complex	IEA
ENSMUSG00000049676	Ensembl Gene Model	MGI:2443617	Catsperg1	cation channel sperm associated auxiliary subunit gamma 1	protein coding gene	GO:0016021	integral component of membrane	IEA
ENSMUSG00000049676	Ensembl Gene Model	MGI:2443617	Catsperg1	cation channel sperm associated auxiliary subunit gamma 1	protein coding gene	GO:0016020	membrane	IEA
ENSMUSG00000049676	Ensembl Gene Model	MGI:2443617	Catsperg1	cation channel sperm associated auxiliary subunit gamma 1	protein coding gene	GO:0097228	sperm principal piece	IEA
ENSMUSG00000049676	Ensembl Gene Model	MGI:2443617	Catsperg1	cation channel sperm associated auxiliary subunit gamma 1	protein coding gene	GO:0003674	molecular_function	ND
ENSMUSG00000021245	Ensembl Gene Model	MGI:1353455	Mlh3	mutL homolog 3	protein coding gene	GO:0006974	cellular response to DNA damage stimulus	IGI
ENSMUSG00000021245	Ensembl Gene Model	MGI:1353455	Mlh3	mutL homolog 3	protein coding gene	GO:0006974	cellular response to DNA damage stimulus	IMP
ENSMUSG00000021245	Ensembl Gene Model	MGI:1353455	Mlh3	mutL homolog 3	protein coding gene	GO:0007144	female meiosis I	IMP
ENSMUSG00000021245	Ensembl Gene Model	MGI:1353455	Mlh3	mutL homolog 3	protein coding gene	GO:0007140	male meiotic nuclear division	IMP
ENSMUSG00000021245	Ensembl Gene Model	MGI:1353455	Mlh3	mutL homolog 3	protein coding gene	GO:0007140	male meiotic nuclear division	IMP
ENSMUSG00000021245	Ensembl Gene Model	MGI:1353455	Mlh3	mutL homolog 3	protein coding gene	GO:0006298	mismatch repair	IMP
ENSMUSG00000021245	Ensembl Gene Model	MGI:1353455	Mlh3	mutL homolog 3	protein coding gene	GO:0006298	mismatch repair	IGI
ENSMUSG00000021245	Ensembl Gene Model	MGI:1353455	Mlh3	mutL homolog 3	protein coding gene	GO:0008104	protein localization	IMP
ENSMUSG00000021245	Ensembl Gene Model	MGI:1353455	Mlh3	mutL homolog 3	protein coding gene	GO:0007130	synaptonemal complex assembly	IMP
ENSMUSG00000021245	Ensembl Gene Model	MGI:1353455	Mlh3	mutL homolog 3	protein coding gene	GO:0005712	chiasma	IDA
ENSMUSG00000021245	Ensembl Gene Model	MGI:1353455	Mlh3	mutL homolog 3	protein coding gene	GO:0005712	chiasma	IDA
ENSMUSG00000021245	Ensembl Gene Model	MGI:1353455	Mlh3	mutL homolog 3	protein coding gene	GO:0000793	condensed chromosome	IDA
ENSMUSG00000021245	Ensembl Gene Model	MGI:1353455	Mlh3	mutL homolog 3	protein coding gene	GO:0000794	condensed nuclear chromosome	IDA
ENSMUSG00000021245	Ensembl Gene Model	MGI:1353455	Mlh3	mutL homolog 3	protein coding gene	GO:0001673	male germ cell nucleus	IDA
ENSMUSG00000021245	Ensembl Gene Model	MGI:1353455	Mlh3	mutL homolog 3	protein coding gene	GO:0032300	mismatch repair complex	IDA
ENSMUSG00000021245	Ensembl Gene Model	MGI:1353455	Mlh3	mutL homolog 3	protein coding gene	GO:0005634	nucleus	ISO
ENSMUSG00000021245	Ensembl Gene Model	MGI:1353455	Mlh3	mutL homolog 3	protein coding gene	GO:0000795	synaptonemal complex	IDA
ENSMUSG00000021245	Ensembl Gene Model	MGI:1353455	Mlh3	mutL homolog 3	protein coding gene	GO:0000795	synaptonemal complex	IDA
ENSMUSG00000021245	Ensembl Gene Model	MGI:1353455	Mlh3	mutL homolog 3	protein coding gene	GO:0016887	ATPase activity	IBA
ENSMUSG00000021245	Ensembl Gene Model	MGI:1353455	Mlh3	mutL homolog 3	protein coding gene	GO:0019237	centromeric DNA binding	IDA
ENSMUSG00000021245	Ensembl Gene Model	MGI:1353455	Mlh3	mutL homolog 3	protein coding gene	GO:0003682	chromatin binding	IDA
ENSMUSG00000021245	Ensembl Gene Model	MGI:1353455	Mlh3	mutL homolog 3	protein coding gene	GO:0003697	single-stranded DNA binding	IBA
ENSMUSG00000027596	Ensembl Gene Model	MGI:87853	a	nonagouti	protein coding gene	GO:0008343	adult feeding behavior	IGI
ENSMUSG00000027596	Ensembl Gene Model	MGI:87853	a	nonagouti	protein coding gene	GO:0008343	adult feeding behavior	IMP
ENSMUSG00000027596	Ensembl Gene Model	MGI:87853	a	nonagouti	protein coding gene	GO:0006091	generation of precursor metabolites and energy	IGI
ENSMUSG00000027596	Ensembl Gene Model	MGI:87853	a	nonagouti	protein coding gene	GO:0071514	genetic imprinting	IMP
ENSMUSG00000027596	Ensembl Gene Model	MGI:87853	a	nonagouti	protein coding gene	GO:0042438	melanin biosynthetic process	IMP
ENSMUSG00000027596	Ensembl Gene Model	MGI:87853	a	nonagouti	protein coding gene	GO:0032438	melanosome organization	IMP
ENSMUSG00000027596	Ensembl Gene Model	MGI:87853	a	nonagouti	protein coding gene	GO:0032402	melanosome transport	IMP
ENSMUSG00000027596	Ensembl Gene Model	MGI:87853	a	nonagouti	protein coding gene	GO:0043473	pigmentation	IMP
ENSMUSG00000027596	Ensembl Gene Model	MGI:87853	a	nonagouti	protein coding gene	GO:0048023	positive regulation of melanin biosynthetic process	IGI
ENSMUSG00000027596	Ensembl Gene Model	MGI:87853	a	nonagouti	protein coding gene	GO:0040030	regulation of molecular function, epigenetic	IMP
ENSMUSG00000027596	Ensembl Gene Model	MGI:87853	a	nonagouti	protein coding gene	GO:0031779	melanocortin receptor binding	IPI
ENSMUSG00000027596	Ensembl Gene Model	MGI:87853	a	nonagouti	protein coding gene	GO:0005515	protein binding	IPI
ENSMUSG00000027596	Ensembl Gene Model	MGI:87853	a	nonagouti	protein coding gene	GO:0031781	type 3 melanocortin receptor binding	IPI
ENSMUSG00000027596	Ensembl Gene Model	MGI:87853	a	nonagouti	protein coding gene	GO:0031782	type 4 melanocortin receptor binding	IPI
ENSMUSG00000084897	Ensembl Gene Model	MGI:3649244	Gm14226	predicted gene 14226	protein coding gene	GO:0008150	biological_process	ND
ENSMUSG00000084897	Ensembl Gene Model	MGI:3649244	Gm14226	predicted gene 14226	protein coding gene	GO:0005575	cellular_component	ND
ENSMUSG00000084897	Ensembl Gene Model	MGI:3649244	Gm14226	predicted gene 14226	protein coding gene	GO:0003674	molecular_function	ND
ENSMUSG00000000782	Ensembl Gene Model	MGI:98507	Tcf7	transcription factor 7, T cell specific	protein coding gene	GO:0046632	alpha-beta T cell differentiation	IGI
ENSMUSG00000000782	Ensembl Gene Model	MGI:98507	Tcf7	transcription factor 7, T cell specific	protein coding gene	GO:0060070	canonical Wnt signaling pathway	IEA
ENSMUSG00000000782	Ensembl Gene Model	MGI:98507	Tcf7	transcription factor 7, T cell specific	protein coding gene	GO:0044336	canonical Wnt signaling pathway involved in negative regulation of apoptotic process	IDA
ENSMUSG00000000782	Ensembl Gene Model	MGI:98507	Tcf7	transcription factor 7, T cell specific	protein coding gene	GO:0048557	embryonic digestive tract morphogenesis	IGI
ENSMUSG00000000782	Ensembl Gene Model	MGI:98507	Tcf7	transcription factor 7, T cell specific	protein coding gene	GO:0030538	embryonic genitalia morphogenesis	IGI
ENSMUSG00000000782	Ensembl Gene Model	MGI:98507	Tcf7	transcription factor 7, T cell specific	protein coding gene	GO:0048619	embryonic hindgut morphogenesis	IGI
ENSMUSG00000000782	Ensembl Gene Model	MGI:98507	Tcf7	transcription factor 7, T cell specific	protein coding gene	GO:0000122	negative regulation of transcription by RNA polymerase II	IMP
ENSMUSG00000000782	Ensembl Gene Model	MGI:98507	Tcf7	transcription factor 7, T cell specific	protein coding gene	GO:0021915	neural tube development	IGI
ENSMUSG00000000782	Ensembl Gene Model	MGI:98507	Tcf7	transcription factor 7, T cell specific	protein coding gene	GO:0042127	regulation of cell proliferation	IDA
ENSMUSG00000000782	Ensembl Gene Model	MGI:98507	Tcf7	transcription factor 7, T cell specific	protein coding gene	GO:0006357	regulation of transcription by RNA polymerase II	IEA
ENSMUSG00000000782	Ensembl Gene Model	MGI:98507	Tcf7	transcription factor 7, T cell specific	protein coding gene	GO:0006355	regulation of transcription, DNA-templated	IDA
ENSMUSG00000000782	Ensembl Gene Model	MGI:98507	Tcf7	transcription factor 7, T cell specific	protein coding gene	GO:0033153	T cell receptor V(D)J recombination	IGI
ENSMUSG00000000782	Ensembl Gene Model	MGI:98507	Tcf7	transcription factor 7, T cell specific	protein coding gene	GO:0006351	transcription, DNA-templated	IEA
ENSMUSG00000000782	Ensembl Gene Model	MGI:98507	Tcf7	transcription factor 7, T cell specific	protein coding gene	GO:0016055	Wnt signaling pathway	IDA
ENSMUSG00000000782	Ensembl Gene Model	MGI:98507	Tcf7	transcription factor 7, T cell specific	protein coding gene	GO:0005719	nuclear euchromatin	IDA
ENSMUSG00000000782	Ensembl Gene Model	MGI:98507	Tcf7	transcription factor 7, T cell specific	protein coding gene	GO:0005634	nucleus	IDA
ENSMUSG00000000782	Ensembl Gene Model	MGI:98507	Tcf7	transcription factor 7, T cell specific	protein coding gene	GO:0005667	transcription factor complex	IBA
ENSMUSG00000000782	Ensembl Gene Model	MGI:98507	Tcf7	transcription factor 7, T cell specific	protein coding gene	GO:0008013	beta-catenin binding	IBA
ENSMUSG00000000782	Ensembl Gene Model	MGI:98507	Tcf7	transcription factor 7, T cell specific	protein coding gene	GO:0003677	DNA binding	IDA
ENSMUSG00000000782	Ensembl Gene Model	MGI:98507	Tcf7	transcription factor 7, T cell specific	protein coding gene	GO:0003700	DNA binding transcription factor activity	IDA
ENSMUSG00000000782	Ensembl Gene Model	MGI:98507	Tcf7	transcription factor 7, T cell specific	protein coding gene	GO:0000978	RNA polymerase II proximal promoter sequence-specific DNA binding	IDA
ENSMUSG00000000782	Ensembl Gene Model	MGI:98507	Tcf7	transcription factor 7, T cell specific	protein coding gene	GO:0043565	sequence-specific DNA binding	IBA
ENSMUSG00000000782	Ensembl Gene Model	MGI:98507	Tcf7	transcription factor 7, T cell specific	protein coding gene	GO:0001227	transcriptional repressor activity, RNA polymerase II transcription regulatory region sequence-specific DNA binding	IMP
ENSMUSG00000008976	Ensembl Gene Model	MGI:95610	Gabpa	GA repeat binding protein, alpha	protein coding gene	GO:1903351	cellular response to dopamine	ISO
ENSMUSG00000008976	Ensembl Gene Model	MGI:95610	Gabpa	GA repeat binding protein, alpha	protein coding gene	GO:0001701	in utero embryonic development	IMP
ENSMUSG00000008976	Ensembl Gene Model	MGI:95610	Gabpa	GA repeat binding protein, alpha	protein coding gene	GO:0045653	negative regulation of megakaryocyte differentiation	IMP
ENSMUSG00000008976	Ensembl Gene Model	MGI:95610	Gabpa	GA repeat binding protein, alpha	protein coding gene	GO:0000122	negative regulation of transcription by RNA polymerase II	IMP
ENSMUSG00000008976	Ensembl Gene Model	MGI:95610	Gabpa	GA repeat binding protein, alpha	protein coding gene	GO:0010628	positive regulation of gene expression	ISO
ENSMUSG00000008976	Ensembl Gene Model	MGI:95610	Gabpa	GA repeat binding protein, alpha	protein coding gene	GO:0045944	positive regulation of transcription by RNA polymerase II	ISO
ENSMUSG00000008976	Ensembl Gene Model	MGI:95610	Gabpa	GA repeat binding protein, alpha	protein coding gene	GO:0006357	regulation of transcription by RNA polymerase II	IDA
ENSMUSG00000008976	Ensembl Gene Model	MGI:95610	Gabpa	GA repeat binding protein, alpha	protein coding gene	GO:0006355	regulation of transcription, DNA-templated	IEA
ENSMUSG00000008976	Ensembl Gene Model	MGI:95610	Gabpa	GA repeat binding protein, alpha	protein coding gene	GO:0006355	regulation of transcription, DNA-templated	IEA
ENSMUSG00000008976	Ensembl Gene Model	MGI:95610	Gabpa	GA repeat binding protein, alpha	protein coding gene	GO:0006351	transcription, DNA-templated	IEA
ENSMUSG00000008976	Ensembl Gene Model	MGI:95610	Gabpa	GA repeat binding protein, alpha	protein coding gene	GO:0000790	nuclear chromatin	ISO
ENSMUSG00000008976	Ensembl Gene Model	MGI:95610	Gabpa	GA repeat binding protein, alpha	protein coding gene	GO:0005654	nucleoplasm	ISO
ENSMUSG00000008976	Ensembl Gene Model	MGI:95610	Gabpa	GA repeat binding protein, alpha	protein coding gene	GO:0005634	nucleus	IDA
ENSMUSG00000008976	Ensembl Gene Model	MGI:95610	Gabpa	GA repeat binding protein, alpha	protein coding gene	GO:0005634	nucleus	ISO
ENSMUSG00000008976	Ensembl Gene Model	MGI:95610	Gabpa	GA repeat binding protein, alpha	protein coding gene	GO:0033613	activating transcription factor binding	ISO
ENSMUSG00000008976	Ensembl Gene Model	MGI:95610	Gabpa	GA repeat binding protein, alpha	protein coding gene	GO:0003682	chromatin binding	IDA
ENSMUSG00000008976	Ensembl Gene Model	MGI:95610	Gabpa	GA repeat binding protein, alpha	protein coding gene	GO:0003677	DNA binding	IDA
ENSMUSG00000008976	Ensembl Gene Model	MGI:95610	Gabpa	GA repeat binding protein, alpha	protein coding gene	GO:0003677	DNA binding	IDA
ENSMUSG00000008976	Ensembl Gene Model	MGI:95610	Gabpa	GA repeat binding protein, alpha	protein coding gene	GO:0003700	DNA binding transcription factor activity	IEA
ENSMUSG00000008976	Ensembl Gene Model	MGI:95610	Gabpa	GA repeat binding protein, alpha	protein coding gene	GO:0046982	protein heterodimerization activity	ISO
ENSMUSG00000008976	Ensembl Gene Model	MGI:95610	Gabpa	GA repeat binding protein, alpha	protein coding gene	GO:0000978	RNA polymerase II proximal promoter sequence-specific DNA binding	ISO
ENSMUSG00000008976	Ensembl Gene Model	MGI:95610	Gabpa	GA repeat binding protein, alpha	protein coding gene	GO:0043565	sequence-specific DNA binding	IEA
ENSMUSG00000008976	Ensembl Gene Model	MGI:95610	Gabpa	GA repeat binding protein, alpha	protein coding gene	GO:0001077	transcriptional activator activity, RNA polymerase II proximal promoter sequence-specific DNA binding	ISO
ENSMUSG00000008976	Ensembl Gene Model	MGI:95610	Gabpa	GA repeat binding protein, alpha	protein coding gene	GO:0001228	transcriptional activator activity, RNA polymerase II transcription regulatory region sequence-specific DNA binding	IDA
ENSMUSG00000008976	Ensembl Gene Model	MGI:95610	Gabpa	GA repeat binding protein, alpha	protein coding gene	GO:0001228	transcriptional activator activity, RNA polymerase II transcription regulatory region sequence-specific DNA binding	ISO
ENSMUSG00000008976	Ensembl Gene Model	MGI:95610	Gabpa	GA repeat binding protein, alpha	protein coding gene	GO:0044212	transcription regulatory region DNA binding	ISO
ENSMUSG00000050944	Ensembl Gene Model	MGI:2442440	Efcab5	EF-hand calcium binding domain 5	protein coding gene	GO:0008150	biological_process	ND
ENSMUSG00000050944	Ensembl Gene Model	MGI:2442440	Efcab5	EF-hand calcium binding domain 5	protein coding gene	GO:0005575	cellular_component	ND
ENSMUSG00000050944	Ensembl Gene Model	MGI:2442440	Efcab5	EF-hand calcium binding domain 5	protein coding gene	GO:0005509	calcium ion binding	IEA
ENSMUSG00000050944	Ensembl Gene Model	MGI:2442440	Efcab5	EF-hand calcium binding domain 5	protein coding gene	GO:0046872	metal ion binding	IEA
ENSMUSG00000022656	Ensembl Gene Model	MGI:1930171	Nectin3	nectin cell adhesion molecule 3	protein coding gene	GO:0007155	cell adhesion	IDA
ENSMUSG00000022656	Ensembl Gene Model	MGI:1930171	Nectin3	nectin cell adhesion molecule 3	protein coding gene	GO:0098609	cell-cell adhesion	IDA
ENSMUSG00000022656	Ensembl Gene Model	MGI:1930171	Nectin3	nectin cell adhesion molecule 3	protein coding gene	GO:0008037	cell recognition	IBA
ENSMUSG00000022656	Ensembl Gene Model	MGI:1930171	Nectin3	nectin cell adhesion molecule 3	protein coding gene	GO:0009566	fertilization	IMP
ENSMUSG00000022656	Ensembl Gene Model	MGI:1930171	Nectin3	nectin cell adhesion molecule 3	protein coding gene	GO:0007157	heterophilic cell-cell adhesion via plasma membrane cell adhesion molecules	IBA
ENSMUSG00000022656	Ensembl Gene Model	MGI:1930171	Nectin3	nectin cell adhesion molecule 3	protein coding gene	GO:0007156	homophilic cell adhesion via plasma membrane adhesion molecules	IDA
ENSMUSG00000022656	Ensembl Gene Model	MGI:1930171	Nectin3	nectin cell adhesion molecule 3	protein coding gene	GO:0002089	lens morphogenesis in camera-type eye	IMP
ENSMUSG00000022656	Ensembl Gene Model	MGI:1930171	Nectin3	nectin cell adhesion molecule 3	protein coding gene	GO:1902414	protein localization to cell junction	IMP
ENSMUSG00000022656	Ensembl Gene Model	MGI:1930171	Nectin3	nectin cell adhesion molecule 3	protein coding gene	GO:1902414	protein localization to cell junction	IDA
ENSMUSG00000022656	Ensembl Gene Model	MGI:1930171	Nectin3	nectin cell adhesion molecule 3	protein coding gene	GO:0060042	retina morphogenesis in camera-type eye	IMP
ENSMUSG00000022656	Ensembl Gene Model	MGI:1930171	Nectin3	nectin cell adhesion molecule 3	protein coding gene	GO:0007286	spermatid development	IEA
ENSMUSG00000022656	Ensembl Gene Model	MGI:1930171	Nectin3	nectin cell adhesion molecule 3	protein coding gene	GO:0043296	apical junction complex	IDA
ENSMUSG00000022656	Ensembl Gene Model	MGI:1930171	Nectin3	nectin cell adhesion molecule 3	protein coding gene	GO:0043296	apical junction complex	IDA
ENSMUSG00000022656	Ensembl Gene Model	MGI:1930171	Nectin3	nectin cell adhesion molecule 3	protein coding gene	GO:0005913	cell-cell adherens junction	IDA
ENSMUSG00000022656	Ensembl Gene Model	MGI:1930171	Nectin3	nectin cell adhesion molecule 3	protein coding gene	GO:0005913	cell-cell adherens junction	IDA
ENSMUSG00000022656	Ensembl Gene Model	MGI:1930171	Nectin3	nectin cell adhesion molecule 3	protein coding gene	GO:0005913	cell-cell adherens junction	IDA
ENSMUSG00000022656	Ensembl Gene Model	MGI:1930171	Nectin3	nectin cell adhesion molecule 3	protein coding gene	GO:0044291	cell-cell contact zone	IDA
ENSMUSG00000022656	Ensembl Gene Model	MGI:1930171	Nectin3	nectin cell adhesion molecule 3	protein coding gene	GO:0005911	cell-cell junction	IDA
ENSMUSG00000022656	Ensembl Gene Model	MGI:1930171	Nectin3	nectin cell adhesion molecule 3	protein coding gene	GO:0030054	cell junction	IEA
ENSMUSG00000022656	Ensembl Gene Model	MGI:1930171	Nectin3	nectin cell adhesion molecule 3	protein coding gene	GO:0016021	integral component of membrane	IEA
ENSMUSG00000022656	Ensembl Gene Model	MGI:1930171	Nectin3	nectin cell adhesion molecule 3	protein coding gene	GO:0005887	integral component of plasma membrane	IBA
ENSMUSG00000022656	Ensembl Gene Model	MGI:1930171	Nectin3	nectin cell adhesion molecule 3	protein coding gene	GO:0016020	membrane	IEA
ENSMUSG00000022656	Ensembl Gene Model	MGI:1930171	Nectin3	nectin cell adhesion molecule 3	protein coding gene	GO:0005886	plasma membrane	IDA
ENSMUSG00000022656	Ensembl Gene Model	MGI:1930171	Nectin3	nectin cell adhesion molecule 3	protein coding gene	GO:0045211	postsynaptic membrane	IEA
ENSMUSG00000022656	Ensembl Gene Model	MGI:1930171	Nectin3	nectin cell adhesion molecule 3	protein coding gene	GO:0045202	synapse	IEA
ENSMUSG00000022656	Ensembl Gene Model	MGI:1930171	Nectin3	nectin cell adhesion molecule 3	protein coding gene	GO:0050839	cell adhesion molecule binding	ISO
ENSMUSG00000022656	Ensembl Gene Model	MGI:1930171	Nectin3	nectin cell adhesion molecule 3	protein coding gene	GO:0050839	cell adhesion molecule binding	IBA
ENSMUSG00000022656	Ensembl Gene Model	MGI:1930171	Nectin3	nectin cell adhesion molecule 3	protein coding gene	GO:0042802	identical protein binding	ISO
ENSMUSG00000022656	Ensembl Gene Model	MGI:1930171	Nectin3	nectin cell adhesion molecule 3	protein coding gene	GO:0005515	protein binding	IPI
ENSMUSG00000022656	Ensembl Gene Model	MGI:1930171	Nectin3	nectin cell adhesion molecule 3	protein coding gene	GO:0042803	protein homodimerization activity	IDA
ENSMUSG00000022656	Ensembl Gene Model	MGI:1930171	Nectin3	nectin cell adhesion molecule 3	protein coding gene	GO:0038023	signaling receptor activity	IBA
ENSMUSG00000022656	Ensembl Gene Model	MGI:1930171	Nectin3	nectin cell adhesion molecule 3	protein coding gene	GO:0005102	signaling receptor binding	IBA
ENSMUSG00000038347	Ensembl Gene Model	MGI:98641	Tcte2	t-complex-associated testis expressed 2	protein coding gene	GO:0008150	biological_process	ND
ENSMUSG00000038347	Ensembl Gene Model	MGI:98641	Tcte2	t-complex-associated testis expressed 2	protein coding gene	GO:0005575	cellular_component	ND
ENSMUSG00000038347	Ensembl Gene Model	MGI:98641	Tcte2	t-complex-associated testis expressed 2	protein coding gene	GO:0003674	molecular_function	ND
ENSMUSG00000053897	Ensembl Gene Model	MGI:1914797	Slc39a8	solute carrier family 39 (metal ion transporter), member 8	protein coding gene	GO:0070574	cadmium ion transmembrane transport	IDA
ENSMUSG00000053897	Ensembl Gene Model	MGI:1914797	Slc39a8	solute carrier family 39 (metal ion transporter), member 8	protein coding gene	GO:0006882	cellular zinc ion homeostasis	IBA
ENSMUSG00000053897	Ensembl Gene Model	MGI:1914797	Slc39a8	solute carrier family 39 (metal ion transporter), member 8	protein coding gene	GO:0006811	ion transport	IEA
ENSMUSG00000053897	Ensembl Gene Model	MGI:1914797	Slc39a8	solute carrier family 39 (metal ion transporter), member 8	protein coding gene	GO:0030001	metal ion transport	IEA
ENSMUSG00000053897	Ensembl Gene Model	MGI:1914797	Slc39a8	solute carrier family 39 (metal ion transporter), member 8	protein coding gene	GO:0055085	transmembrane transport	IEA
ENSMUSG00000053897	Ensembl Gene Model	MGI:1914797	Slc39a8	solute carrier family 39 (metal ion transporter), member 8	protein coding gene	GO:0071578	zinc ion import across plasma membrane	IBA
ENSMUSG00000053897	Ensembl Gene Model	MGI:1914797	Slc39a8	solute carrier family 39 (metal ion transporter), member 8	protein coding gene	GO:0006829	zinc ion transport	ISO
ENSMUSG00000053897	Ensembl Gene Model	MGI:1914797	Slc39a8	solute carrier family 39 (metal ion transporter), member 8	protein coding gene	GO:0016021	integral component of membrane	IEA
ENSMUSG00000053897	Ensembl Gene Model	MGI:1914797	Slc39a8	solute carrier family 39 (metal ion transporter), member 8	protein coding gene	GO:0005887	integral component of plasma membrane	IBA
ENSMUSG00000053897	Ensembl Gene Model	MGI:1914797	Slc39a8	solute carrier family 39 (metal ion transporter), member 8	protein coding gene	GO:0016020	membrane	IEA
ENSMUSG00000053897	Ensembl Gene Model	MGI:1914797	Slc39a8	solute carrier family 39 (metal ion transporter), member 8	protein coding gene	GO:0016020	membrane	IEA
ENSMUSG00000053897	Ensembl Gene Model	MGI:1914797	Slc39a8	solute carrier family 39 (metal ion transporter), member 8	protein coding gene	GO:0031090	organelle membrane	ISO
ENSMUSG00000053897	Ensembl Gene Model	MGI:1914797	Slc39a8	solute carrier family 39 (metal ion transporter), member 8	protein coding gene	GO:0005886	plasma membrane	IDA
ENSMUSG00000053897	Ensembl Gene Model	MGI:1914797	Slc39a8	solute carrier family 39 (metal ion transporter), member 8	protein coding gene	GO:0046873	metal ion transmembrane transporter activity	IEA
ENSMUSG00000053897	Ensembl Gene Model	MGI:1914797	Slc39a8	solute carrier family 39 (metal ion transporter), member 8	protein coding gene	GO:0005385	zinc ion transmembrane transporter activity	IBA
ENSMUSG00000030617	Ensembl Gene Model	MGI:1918255	Ccdc83	coiled-coil domain containing 83	protein coding gene	GO:0008150	biological_process	ND
ENSMUSG00000030617	Ensembl Gene Model	MGI:1918255	Ccdc83	coiled-coil domain containing 83	protein coding gene	GO:0005575	cellular_component	ND
ENSMUSG00000030617	Ensembl Gene Model	MGI:1918255	Ccdc83	coiled-coil domain containing 83	protein coding gene	GO:0003674	molecular_function	ND
ENSMUSG00000033210	Ensembl Gene Model	MGI:2685456	Slc9c1	solute carrier family 9, subfamily C (Na+-transporting carboxylic acid decarboxylase), member 1	protein coding gene	GO:0006812	cation transport	IEA
ENSMUSG00000033210	Ensembl Gene Model	MGI:2685456	Slc9c1	solute carrier family 9, subfamily C (Na+-transporting carboxylic acid decarboxylase), member 1	protein coding gene	GO:0030154	cell differentiation	IEA
ENSMUSG00000033210	Ensembl Gene Model	MGI:2685456	Slc9c1	solute carrier family 9, subfamily C (Na+-transporting carboxylic acid decarboxylase), member 1	protein coding gene	GO:0030317	flagellated sperm motility	IMP
ENSMUSG00000033210	Ensembl Gene Model	MGI:2685456	Slc9c1	solute carrier family 9, subfamily C (Na+-transporting carboxylic acid decarboxylase), member 1	protein coding gene	GO:0006811	ion transport	IEA
ENSMUSG00000033210	Ensembl Gene Model	MGI:2685456	Slc9c1	solute carrier family 9, subfamily C (Na+-transporting carboxylic acid decarboxylase), member 1	protein coding gene	GO:0007275	multicellular organism development	IEA
ENSMUSG00000033210	Ensembl Gene Model	MGI:2685456	Slc9c1	solute carrier family 9, subfamily C (Na+-transporting carboxylic acid decarboxylase), member 1	protein coding gene	GO:0071805	potassium ion transmembrane transport	IBA
ENSMUSG00000033210	Ensembl Gene Model	MGI:2685456	Slc9c1	solute carrier family 9, subfamily C (Na+-transporting carboxylic acid decarboxylase), member 1	protein coding gene	GO:0051453	regulation of intracellular pH	IBA
ENSMUSG00000033210	Ensembl Gene Model	MGI:2685456	Slc9c1	solute carrier family 9, subfamily C (Na+-transporting carboxylic acid decarboxylase), member 1	protein coding gene	GO:0098719	sodium ion import across plasma membrane	IBA
ENSMUSG00000033210	Ensembl Gene Model	MGI:2685456	Slc9c1	solute carrier family 9, subfamily C (Na+-transporting carboxylic acid decarboxylase), member 1	protein coding gene	GO:0006814	sodium ion transport	IEA
ENSMUSG00000033210	Ensembl Gene Model	MGI:2685456	Slc9c1	solute carrier family 9, subfamily C (Na+-transporting carboxylic acid decarboxylase), member 1	protein coding gene	GO:0007283	spermatogenesis	IEA
ENSMUSG00000033210	Ensembl Gene Model	MGI:2685456	Slc9c1	solute carrier family 9, subfamily C (Na+-transporting carboxylic acid decarboxylase), member 1	protein coding gene	GO:0055085	transmembrane transport	IEA
ENSMUSG00000033210	Ensembl Gene Model	MGI:2685456	Slc9c1	solute carrier family 9, subfamily C (Na+-transporting carboxylic acid decarboxylase), member 1	protein coding gene	GO:0042995	cell projection	IEA
ENSMUSG00000033210	Ensembl Gene Model	MGI:2685456	Slc9c1	solute carrier family 9, subfamily C (Na+-transporting carboxylic acid decarboxylase), member 1	protein coding gene	GO:0005929	cilium	IEA
ENSMUSG00000033210	Ensembl Gene Model	MGI:2685456	Slc9c1	solute carrier family 9, subfamily C (Na+-transporting carboxylic acid decarboxylase), member 1	protein coding gene	GO:0016021	integral component of membrane	IEA
ENSMUSG00000033210	Ensembl Gene Model	MGI:2685456	Slc9c1	solute carrier family 9, subfamily C (Na+-transporting carboxylic acid decarboxylase), member 1	protein coding gene	GO:0016021	integral component of membrane	IEA
ENSMUSG00000033210	Ensembl Gene Model	MGI:2685456	Slc9c1	solute carrier family 9, subfamily C (Na+-transporting carboxylic acid decarboxylase), member 1	protein coding gene	GO:0016020	membrane	IEA
ENSMUSG00000033210	Ensembl Gene Model	MGI:2685456	Slc9c1	solute carrier family 9, subfamily C (Na+-transporting carboxylic acid decarboxylase), member 1	protein coding gene	GO:0031514	motile cilium	IDA
ENSMUSG00000033210	Ensembl Gene Model	MGI:2685456	Slc9c1	solute carrier family 9, subfamily C (Na+-transporting carboxylic acid decarboxylase), member 1	protein coding gene	GO:0005886	plasma membrane	IBA
ENSMUSG00000033210	Ensembl Gene Model	MGI:2685456	Slc9c1	solute carrier family 9, subfamily C (Na+-transporting carboxylic acid decarboxylase), member 1	protein coding gene	GO:0015297	antiporter activity	IEA
ENSMUSG00000033210	Ensembl Gene Model	MGI:2685456	Slc9c1	solute carrier family 9, subfamily C (Na+-transporting carboxylic acid decarboxylase), member 1	protein coding gene	GO:0015386	potassium:proton antiporter activity	IBA
ENSMUSG00000033210	Ensembl Gene Model	MGI:2685456	Slc9c1	solute carrier family 9, subfamily C (Na+-transporting carboxylic acid decarboxylase), member 1	protein coding gene	GO:0005515	protein binding	IPI
ENSMUSG00000033210	Ensembl Gene Model	MGI:2685456	Slc9c1	solute carrier family 9, subfamily C (Na+-transporting carboxylic acid decarboxylase), member 1	protein coding gene	GO:0015385	sodium:proton antiporter activity	IBA
ENSMUSG00000033210	Ensembl Gene Model	MGI:2685456	Slc9c1	solute carrier family 9, subfamily C (Na+-transporting carboxylic acid decarboxylase), member 1	protein coding gene	GO:0015299	solute:proton antiporter activity	IEA
ENSMUSG00000094365	Ensembl Gene Model	MGI:5439451	Gm21982	predicted gene 21982	unclassified non-coding RNA gene
ENSMUSG00000002105	Ensembl Gene Model	MGI:1915677	Slc39a13	solute carrier family 39 (metal ion transporter), member 13	protein coding gene	GO:0006882	cellular zinc ion homeostasis	IMP
ENSMUSG00000002105	Ensembl Gene Model	MGI:1915677	Slc39a13	solute carrier family 39 (metal ion transporter), member 13	protein coding gene	GO:0006882	cellular zinc ion homeostasis	ISO
ENSMUSG00000002105	Ensembl Gene Model	MGI:1915677	Slc39a13	solute carrier family 39 (metal ion transporter), member 13	protein coding gene	GO:0061448	connective tissue development	ISO
ENSMUSG00000002105	Ensembl Gene Model	MGI:1915677	Slc39a13	solute carrier family 39 (metal ion transporter), member 13	protein coding gene	GO:0061448	connective tissue development	IMP
ENSMUSG00000002105	Ensembl Gene Model	MGI:1915677	Slc39a13	solute carrier family 39 (metal ion transporter), member 13	protein coding gene	GO:0006811	ion transport	IEA
ENSMUSG00000002105	Ensembl Gene Model	MGI:1915677	Slc39a13	solute carrier family 39 (metal ion transporter), member 13	protein coding gene	GO:0030001	metal ion transport	IEA
ENSMUSG00000002105	Ensembl Gene Model	MGI:1915677	Slc39a13	solute carrier family 39 (metal ion transporter), member 13	protein coding gene	GO:0055085	transmembrane transport	IEA
ENSMUSG00000002105	Ensembl Gene Model	MGI:1915677	Slc39a13	solute carrier family 39 (metal ion transporter), member 13	protein coding gene	GO:0071577	zinc ion transmembrane transport	ISO
ENSMUSG00000002105	Ensembl Gene Model	MGI:1915677	Slc39a13	solute carrier family 39 (metal ion transporter), member 13	protein coding gene	GO:0071577	zinc ion transmembrane transport	IMP
ENSMUSG00000002105	Ensembl Gene Model	MGI:1915677	Slc39a13	solute carrier family 39 (metal ion transporter), member 13	protein coding gene	GO:0006829	zinc ion transport	IEA
ENSMUSG00000002105	Ensembl Gene Model	MGI:1915677	Slc39a13	solute carrier family 39 (metal ion transporter), member 13	protein coding gene	GO:0005783	endoplasmic reticulum	ISO
ENSMUSG00000002105	Ensembl Gene Model	MGI:1915677	Slc39a13	solute carrier family 39 (metal ion transporter), member 13	protein coding gene	GO:0005794	Golgi apparatus	IDA
ENSMUSG00000002105	Ensembl Gene Model	MGI:1915677	Slc39a13	solute carrier family 39 (metal ion transporter), member 13	protein coding gene	GO:0005794	Golgi apparatus	ISO
ENSMUSG00000002105	Ensembl Gene Model	MGI:1915677	Slc39a13	solute carrier family 39 (metal ion transporter), member 13	protein coding gene	GO:0016021	integral component of membrane	ISO
ENSMUSG00000002105	Ensembl Gene Model	MGI:1915677	Slc39a13	solute carrier family 39 (metal ion transporter), member 13	protein coding gene	GO:0016020	membrane	IEA
ENSMUSG00000002105	Ensembl Gene Model	MGI:1915677	Slc39a13	solute carrier family 39 (metal ion transporter), member 13	protein coding gene	GO:0016020	membrane	IEA
ENSMUSG00000002105	Ensembl Gene Model	MGI:1915677	Slc39a13	solute carrier family 39 (metal ion transporter), member 13	protein coding gene	GO:0048471	perinuclear region of cytoplasm	IDA
ENSMUSG00000002105	Ensembl Gene Model	MGI:1915677	Slc39a13	solute carrier family 39 (metal ion transporter), member 13	protein coding gene	GO:0046873	metal ion transmembrane transporter activity	IEA
ENSMUSG00000002105	Ensembl Gene Model	MGI:1915677	Slc39a13	solute carrier family 39 (metal ion transporter), member 13	protein coding gene	GO:0042803	protein homodimerization activity	ISO
ENSMUSG00000002105	Ensembl Gene Model	MGI:1915677	Slc39a13	solute carrier family 39 (metal ion transporter), member 13	protein coding gene	GO:0005385	zinc ion transmembrane transporter activity	IBA
ENSMUSG00000002105	Ensembl Gene Model	MGI:1915677	Slc39a13	solute carrier family 39 (metal ion transporter), member 13	protein coding gene	GO:0005385	zinc ion transmembrane transporter activity	IC
ENSMUSG00000002105	Ensembl Gene Model	MGI:1915677	Slc39a13	solute carrier family 39 (metal ion transporter), member 13	protein coding gene	GO:0005385	zinc ion transmembrane transporter activity	ISO
ENSMUSG00000018160	Ensembl Gene Model	MGI:1100846	Med1	mediator complex subunit 1	protein coding gene	GO:0006702	androgen biosynthetic process	ISO
ENSMUSG00000018160	Ensembl Gene Model	MGI:1100846	Med1	mediator complex subunit 1	protein coding gene	GO:0030521	androgen receptor signaling pathway	ISO
ENSMUSG00000018160	Ensembl Gene Model	MGI:1100846	Med1	mediator complex subunit 1	protein coding gene	GO:0001525	angiogenesis	IMP
ENSMUSG00000018160	Ensembl Gene Model	MGI:1100846	Med1	mediator complex subunit 1	protein coding gene	GO:0009887	animal organ morphogenesis	IMP
ENSMUSG00000018160	Ensembl Gene Model	MGI:1100846	Med1	mediator complex subunit 1	protein coding gene	GO:0031100	animal organ regeneration	IMP
ENSMUSG00000018160	Ensembl Gene Model	MGI:1100846	Med1	mediator complex subunit 1	protein coding gene	GO:0007420	brain development	IMP
ENSMUSG00000018160	Ensembl Gene Model	MGI:1100846	Med1	mediator complex subunit 1	protein coding gene	GO:0043010	camera-type eye development	IMP
ENSMUSG00000018160	Ensembl Gene Model	MGI:1100846	Med1	mediator complex subunit 1	protein coding gene	GO:0000902	cell morphogenesis	ISO
ENSMUSG00000018160	Ensembl Gene Model	MGI:1100846	Med1	mediator complex subunit 1	protein coding gene	GO:0071364	cellular response to epidermal growth factor stimulus	ISO
ENSMUSG00000018160	Ensembl Gene Model	MGI:1100846	Med1	mediator complex subunit 1	protein coding gene	GO:0035729	cellular response to hepatocyte growth factor stimulus	IMP
ENSMUSG00000018160	Ensembl Gene Model	MGI:1100846	Med1	mediator complex subunit 1	protein coding gene	GO:0071383	cellular response to steroid hormone stimulus	ISO
ENSMUSG00000018160	Ensembl Gene Model	MGI:1100846	Med1	mediator complex subunit 1	protein coding gene	GO:0097067	cellular response to thyroid hormone stimulus	ISO
ENSMUSG00000018160	Ensembl Gene Model	MGI:1100846	Med1	mediator complex subunit 1	protein coding gene	GO:0097067	cellular response to thyroid hormone stimulus	ISO
ENSMUSG00000018160	Ensembl Gene Model	MGI:1100846	Med1	mediator complex subunit 1	protein coding gene	GO:0097067	cellular response to thyroid hormone stimulus	IBA
ENSMUSG00000018160	Ensembl Gene Model	MGI:1100846	Med1	mediator complex subunit 1	protein coding gene	GO:0035050	embryonic heart tube development	IMP
ENSMUSG00000018160	Ensembl Gene Model	MGI:1100846	Med1	mediator complex subunit 1	protein coding gene	GO:0035162	embryonic hemopoiesis	IMP
ENSMUSG00000018160	Ensembl Gene Model	MGI:1100846	Med1	mediator complex subunit 1	protein coding gene	GO:0035116	embryonic hindlimb morphogenesis	IMP
ENSMUSG00000018160	Ensembl Gene Model	MGI:1100846	Med1	mediator complex subunit 1	protein coding gene	GO:0001892	embryonic placenta development	IMP
ENSMUSG00000018160	Ensembl Gene Model	MGI:1100846	Med1	mediator complex subunit 1	protein coding gene	GO:0048822	enucleate erythrocyte development	IMP
ENSMUSG00000018160	Ensembl Gene Model	MGI:1100846	Med1	mediator complex subunit 1	protein coding gene	GO:0060750	epithelial cell proliferation involved in mammary gland duct elongation	IMP
ENSMUSG00000018160	Ensembl Gene Model	MGI:1100846	Med1	mediator complex subunit 1	protein coding gene	GO:0070371	ERK1 and ERK2 cascade	ISO
ENSMUSG00000018160	Ensembl Gene Model	MGI:1100846	Med1	mediator complex subunit 1	protein coding gene	GO:0048821	erythrocyte development	IMP
ENSMUSG00000018160	Ensembl Gene Model	MGI:1100846	Med1	mediator complex subunit 1	protein coding gene	GO:0048821	erythrocyte development	IMP
ENSMUSG00000018160	Ensembl Gene Model	MGI:1100846	Med1	mediator complex subunit 1	protein coding gene	GO:0045444	fat cell differentiation	ISO
ENSMUSG00000018160	Ensembl Gene Model	MGI:1100846	Med1	mediator complex subunit 1	protein coding gene	GO:0045444	fat cell differentiation	IMP
ENSMUSG00000018160	Ensembl Gene Model	MGI:1100846	Med1	mediator complex subunit 1	protein coding gene	GO:0007507	heart development	IMP
ENSMUSG00000018160	Ensembl Gene Model	MGI:1100846	Med1	mediator complex subunit 1	protein coding gene	GO:0030518	intracellular steroid hormone receptor signaling pathway	ISO
ENSMUSG00000018160	Ensembl Gene Model	MGI:1100846	Med1	mediator complex subunit 1	protein coding gene	GO:0001701	in utero embryonic development	IMP
ENSMUSG00000018160	Ensembl Gene Model	MGI:1100846	Med1	mediator complex subunit 1	protein coding gene	GO:0030216	keratinocyte differentiation	ISO
ENSMUSG00000018160	Ensembl Gene Model	MGI:1100846	Med1	mediator complex subunit 1	protein coding gene	GO:0007595	lactation	IMP
ENSMUSG00000018160	Ensembl Gene Model	MGI:1100846	Med1	mediator complex subunit 1	protein coding gene	GO:0002088	lens development in camera-type eye	IMP
ENSMUSG00000018160	Ensembl Gene Model	MGI:1100846	Med1	mediator complex subunit 1	protein coding gene	GO:0001889	liver development	IMP
ENSMUSG00000018160	Ensembl Gene Model	MGI:1100846	Med1	mediator complex subunit 1	protein coding gene	GO:0060745	mammary gland branching involved in pregnancy	IMP
ENSMUSG00000018160	Ensembl Gene Model	MGI:1100846	Med1	mediator complex subunit 1	protein coding gene	GO:0060744	mammary gland branching involved in thelarche	IMP
ENSMUSG00000018160	Ensembl Gene Model	MGI:1100846	Med1	mediator complex subunit 1	protein coding gene	GO:0033598	mammary gland epithelial cell proliferation	IMP
ENSMUSG00000018160	Ensembl Gene Model	MGI:1100846	Med1	mediator complex subunit 1	protein coding gene	GO:0035855	megakaryocyte development	IMP
ENSMUSG00000018160	Ensembl Gene Model	MGI:1100846	Med1	mediator complex subunit 1	protein coding gene	GO:0030224	monocyte differentiation	IMP
ENSMUSG00000018160	Ensembl Gene Model	MGI:1100846	Med1	mediator complex subunit 1	protein coding gene	GO:0042789	mRNA transcription by RNA polymerase II	IMP
ENSMUSG00000018160	Ensembl Gene Model	MGI:1100846	Med1	mediator complex subunit 1	protein coding gene	GO:0007275	multicellular organism development	IMP
ENSMUSG00000018160	Ensembl Gene Model	MGI:1100846	Med1	mediator complex subunit 1	protein coding gene	GO:0043066	negative regulation of apoptotic process	IMP
ENSMUSG00000018160	Ensembl Gene Model	MGI:1100846	Med1	mediator complex subunit 1	protein coding gene	GO:0010839	negative regulation of keratinocyte proliferation	ISO
ENSMUSG00000018160	Ensembl Gene Model	MGI:1100846	Med1	mediator complex subunit 1	protein coding gene	GO:0045665	negative regulation of neuron differentiation	IMP
ENSMUSG00000018160	Ensembl Gene Model	MGI:1100846	Med1	mediator complex subunit 1	protein coding gene	GO:0000122	negative regulation of transcription by RNA polymerase II	IMP
ENSMUSG00000018160	Ensembl Gene Model	MGI:1100846	Med1	mediator complex subunit 1	protein coding gene	GO:0035357	peroxisome proliferator activated receptor signaling pathway	IMP
ENSMUSG00000018160	Ensembl Gene Model	MGI:1100846	Med1	mediator complex subunit 1	protein coding gene	GO:0008284	positive regulation of cell proliferation	IMP
ENSMUSG00000018160	Ensembl Gene Model	MGI:1100846	Med1	mediator complex subunit 1	protein coding gene	GO:0045648	positive regulation of erythrocyte differentiation	ISO
ENSMUSG00000018160	Ensembl Gene Model	MGI:1100846	Med1	mediator complex subunit 1	protein coding gene	GO:0070318	positive regulation of G0 to G1 transition	IMP
ENSMUSG00000018160	Ensembl Gene Model	MGI:1100846	Med1	mediator complex subunit 1	protein coding gene	GO:0010628	positive regulation of gene expression	ISO
ENSMUSG00000018160	Ensembl Gene Model	MGI:1100846	Med1	mediator complex subunit 1	protein coding gene	GO:2000347	positive regulation of hepatocyte proliferation	IMP
ENSMUSG00000018160	Ensembl Gene Model	MGI:1100846	Med1	mediator complex subunit 1	protein coding gene	GO:0060335	positive regulation of interferon-gamma-mediated signaling pathway	IMP
ENSMUSG00000018160	Ensembl Gene Model	MGI:1100846	Med1	mediator complex subunit 1	protein coding gene	GO:0033148	positive regulation of intracellular estrogen receptor signaling pathway	IMP
ENSMUSG00000018160	Ensembl Gene Model	MGI:1100846	Med1	mediator complex subunit 1	protein coding gene	GO:0045618	positive regulation of keratinocyte differentiation	ISO
ENSMUSG00000018160	Ensembl Gene Model	MGI:1100846	Med1	mediator complex subunit 1	protein coding gene	GO:0033601	positive regulation of mammary gland epithelial cell proliferation	IMP
ENSMUSG00000018160	Ensembl Gene Model	MGI:1100846	Med1	mediator complex subunit 1	protein coding gene	GO:0033160	positive regulation of protein import into nucleus, translocation	IMP
ENSMUSG00000018160	Ensembl Gene Model	MGI:1100846	Med1	mediator complex subunit 1	protein coding gene	GO:2000273	positive regulation of signaling receptor activity	ISO
ENSMUSG00000018160	Ensembl Gene Model	MGI:1100846	Med1	mediator complex subunit 1	protein coding gene	GO:0045944	positive regulation of transcription by RNA polymerase II	IDA
ENSMUSG00000018160	Ensembl Gene Model	MGI:1100846	Med1	mediator complex subunit 1	protein coding gene	GO:0045944	positive regulation of transcription by RNA polymerase II	ISO
ENSMUSG00000018160	Ensembl Gene Model	MGI:1100846	Med1	mediator complex subunit 1	protein coding gene	GO:0045944	positive regulation of transcription by RNA polymerase II	ISO
ENSMUSG00000018160	Ensembl Gene Model	MGI:1100846	Med1	mediator complex subunit 1	protein coding gene	GO:0045944	positive regulation of transcription by RNA polymerase II	IMP
ENSMUSG00000018160	Ensembl Gene Model	MGI:1100846	Med1	mediator complex subunit 1	protein coding gene	GO:0045893	positive regulation of transcription, DNA-templated	ISO
ENSMUSG00000018160	Ensembl Gene Model	MGI:1100846	Med1	mediator complex subunit 1	protein coding gene	GO:0016567	protein ubiquitination	ISO
ENSMUSG00000018160	Ensembl Gene Model	MGI:1100846	Med1	mediator complex subunit 1	protein coding gene	GO:2001141	regulation of RNA biosynthetic process	ISO
ENSMUSG00000018160	Ensembl Gene Model	MGI:1100846	Med1	mediator complex subunit 1	protein coding gene	GO:0006356	regulation of transcription by RNA polymerase I	ISO
ENSMUSG00000018160	Ensembl Gene Model	MGI:1100846	Med1	mediator complex subunit 1	protein coding gene	GO:0006357	regulation of transcription by RNA polymerase II	IEA
ENSMUSG00000018160	Ensembl Gene Model	MGI:1100846	Med1	mediator complex subunit 1	protein coding gene	GO:0006355	regulation of transcription, DNA-templated	TAS
ENSMUSG00000018160	Ensembl Gene Model	MGI:1100846	Med1	mediator complex subunit 1	protein coding gene	GO:0006355	regulation of transcription, DNA-templated	IDA
ENSMUSG00000018160	Ensembl Gene Model	MGI:1100846	Med1	mediator complex subunit 1	protein coding gene	GO:0006355	regulation of transcription, DNA-templated	IMP
ENSMUSG00000018160	Ensembl Gene Model	MGI:1100846	Med1	mediator complex subunit 1	protein coding gene	GO:0070562	regulation of vitamin D receptor signaling pathway	IMP
ENSMUSG00000018160	Ensembl Gene Model	MGI:1100846	Med1	mediator complex subunit 1	protein coding gene	GO:0003406	retinal pigment epithelium development	IMP
ENSMUSG00000018160	Ensembl Gene Model	MGI:1100846	Med1	mediator complex subunit 1	protein coding gene	GO:0006590	thyroid hormone generation	IMP
ENSMUSG00000018160	Ensembl Gene Model	MGI:1100846	Med1	mediator complex subunit 1	protein coding gene	GO:0002154	thyroid hormone mediated signaling pathway	ISO
ENSMUSG00000018160	Ensembl Gene Model	MGI:1100846	Med1	mediator complex subunit 1	protein coding gene	GO:0006366	transcription by RNA polymerase II	IC
ENSMUSG00000018160	Ensembl Gene Model	MGI:1100846	Med1	mediator complex subunit 1	protein coding gene	GO:0006351	transcription, DNA-templated	IEA
ENSMUSG00000018160	Ensembl Gene Model	MGI:1100846	Med1	mediator complex subunit 1	protein coding gene	GO:0006367	transcription initiation from RNA polymerase II promoter	ISO
ENSMUSG00000018160	Ensembl Gene Model	MGI:1100846	Med1	mediator complex subunit 1	protein coding gene	GO:0003222	ventricular trabecula myocardium morphogenesis	IMP
ENSMUSG00000018160	Ensembl Gene Model	MGI:1100846	Med1	mediator complex subunit 1	protein coding gene	GO:0000785	chromatin	ISO
ENSMUSG00000018160	Ensembl Gene Model	MGI:1100846	Med1	mediator complex subunit 1	protein coding gene	GO:0016592	mediator complex	IDA
ENSMUSG00000018160	Ensembl Gene Model	MGI:1100846	Med1	mediator complex subunit 1	protein coding gene	GO:0016592	mediator complex	IDA
ENSMUSG00000018160	Ensembl Gene Model	MGI:1100846	Med1	mediator complex subunit 1	protein coding gene	GO:0016592	mediator complex	ISO
ENSMUSG00000018160	Ensembl Gene Model	MGI:1100846	Med1	mediator complex subunit 1	protein coding gene	GO:0005730	nucleolus	ISO
ENSMUSG00000018160	Ensembl Gene Model	MGI:1100846	Med1	mediator complex subunit 1	protein coding gene	GO:0005654	nucleoplasm	ISO
ENSMUSG00000018160	Ensembl Gene Model	MGI:1100846	Med1	mediator complex subunit 1	protein coding gene	GO:0005634	nucleus	IDA
ENSMUSG00000018160	Ensembl Gene Model	MGI:1100846	Med1	mediator complex subunit 1	protein coding gene	GO:0005634	nucleus	ISO
ENSMUSG00000018160	Ensembl Gene Model	MGI:1100846	Med1	mediator complex subunit 1	protein coding gene	GO:0005634	nucleus	IDA
ENSMUSG00000018160	Ensembl Gene Model	MGI:1100846	Med1	mediator complex subunit 1	protein coding gene	GO:0005634	nucleus	ISO
ENSMUSG00000018160	Ensembl Gene Model	MGI:1100846	Med1	mediator complex subunit 1	protein coding gene	GO:0032993	protein-DNA complex	ISO
ENSMUSG00000018160	Ensembl Gene Model	MGI:1100846	Med1	mediator complex subunit 1	protein coding gene	GO:0000151	ubiquitin ligase complex	ISO
ENSMUSG00000018160	Ensembl Gene Model	MGI:1100846	Med1	mediator complex subunit 1	protein coding gene	GO:0003682	chromatin binding	ISO
ENSMUSG00000018160	Ensembl Gene Model	MGI:1100846	Med1	mediator complex subunit 1	protein coding gene	GO:0003682	chromatin binding	IDA
ENSMUSG00000018160	Ensembl Gene Model	MGI:1100846	Med1	mediator complex subunit 1	protein coding gene	GO:0003682	chromatin binding	ISO
ENSMUSG00000018160	Ensembl Gene Model	MGI:1100846	Med1	mediator complex subunit 1	protein coding gene	GO:0003682	chromatin binding	IDA
ENSMUSG00000018160	Ensembl Gene Model	MGI:1100846	Med1	mediator complex subunit 1	protein coding gene	GO:0031490	chromatin DNA binding	ISO
ENSMUSG00000018160	Ensembl Gene Model	MGI:1100846	Med1	mediator complex subunit 1	protein coding gene	GO:0001047	core promoter binding	ISO
ENSMUSG00000018160	Ensembl Gene Model	MGI:1100846	Med1	mediator complex subunit 1	protein coding gene	GO:0003677	DNA binding	IDA
ENSMUSG00000018160	Ensembl Gene Model	MGI:1100846	Med1	mediator complex subunit 1	protein coding gene	GO:0030331	estrogen receptor binding	ISO
ENSMUSG00000018160	Ensembl Gene Model	MGI:1100846	Med1	mediator complex subunit 1	protein coding gene	GO:0050693	LBD domain binding	ISO
ENSMUSG00000018160	Ensembl Gene Model	MGI:1100846	Med1	mediator complex subunit 1	protein coding gene	GO:0016922	ligand-dependent nuclear receptor binding	ISO
ENSMUSG00000018160	Ensembl Gene Model	MGI:1100846	Med1	mediator complex subunit 1	protein coding gene	GO:0030374	ligand-dependent nuclear receptor transcription coactivator activity	ISO
ENSMUSG00000018160	Ensembl Gene Model	MGI:1100846	Med1	mediator complex subunit 1	protein coding gene	GO:0036033	mediator complex binding	ISO
ENSMUSG00000018160	Ensembl Gene Model	MGI:1100846	Med1	mediator complex subunit 1	protein coding gene	GO:0035257	nuclear hormone receptor binding	IPI
ENSMUSG00000018160	Ensembl Gene Model	MGI:1100846	Med1	mediator complex subunit 1	protein coding gene	GO:0035257	nuclear hormone receptor binding	ISO
ENSMUSG00000018160	Ensembl Gene Model	MGI:1100846	Med1	mediator complex subunit 1	protein coding gene	GO:0042975	peroxisome proliferator activated receptor binding	ISO
ENSMUSG00000018160	Ensembl Gene Model	MGI:1100846	Med1	mediator complex subunit 1	protein coding gene	GO:0005515	protein binding	IPI
ENSMUSG00000018160	Ensembl Gene Model	MGI:1100846	Med1	mediator complex subunit 1	protein coding gene	GO:0005515	protein binding	IPI
ENSMUSG00000018160	Ensembl Gene Model	MGI:1100846	Med1	mediator complex subunit 1	protein coding gene	GO:0005515	protein binding	IPI
ENSMUSG00000018160	Ensembl Gene Model	MGI:1100846	Med1	mediator complex subunit 1	protein coding gene	GO:0005515	protein binding	IPI
ENSMUSG00000018160	Ensembl Gene Model	MGI:1100846	Med1	mediator complex subunit 1	protein coding gene	GO:0005515	protein binding	IPI
ENSMUSG00000018160	Ensembl Gene Model	MGI:1100846	Med1	mediator complex subunit 1	protein coding gene	GO:0044877	protein-containing complex binding	ISO
ENSMUSG00000018160	Ensembl Gene Model	MGI:1100846	Med1	mediator complex subunit 1	protein coding gene	GO:0044877	protein-containing complex binding	IDA
ENSMUSG00000018160	Ensembl Gene Model	MGI:1100846	Med1	mediator complex subunit 1	protein coding gene	GO:0042974	retinoic acid receptor binding	ISO
ENSMUSG00000018160	Ensembl Gene Model	MGI:1100846	Med1	mediator complex subunit 1	protein coding gene	GO:0042974	retinoic acid receptor binding	IBA
ENSMUSG00000018160	Ensembl Gene Model	MGI:1100846	Med1	mediator complex subunit 1	protein coding gene	GO:0000979	RNA polymerase II core promoter sequence-specific DNA binding	IDA
ENSMUSG00000018160	Ensembl Gene Model	MGI:1100846	Med1	mediator complex subunit 1	protein coding gene	GO:0000978	RNA polymerase II proximal promoter sequence-specific DNA binding	ISO
ENSMUSG00000018160	Ensembl Gene Model	MGI:1100846	Med1	mediator complex subunit 1	protein coding gene	GO:0000981	RNA polymerase II transcription factor activity, sequence-specific DNA binding	IMP
ENSMUSG00000018160	Ensembl Gene Model	MGI:1100846	Med1	mediator complex subunit 1	protein coding gene	GO:0038023	signaling receptor activity	ISO
ENSMUSG00000018160	Ensembl Gene Model	MGI:1100846	Med1	mediator complex subunit 1	protein coding gene	GO:0046966	thyroid hormone receptor binding	ISO
ENSMUSG00000018160	Ensembl Gene Model	MGI:1100846	Med1	mediator complex subunit 1	protein coding gene	GO:0046966	thyroid hormone receptor binding	IBA
ENSMUSG00000018160	Ensembl Gene Model	MGI:1100846	Med1	mediator complex subunit 1	protein coding gene	GO:0046966	thyroid hormone receptor binding	ISO
ENSMUSG00000018160	Ensembl Gene Model	MGI:1100846	Med1	mediator complex subunit 1	protein coding gene	GO:0030375	thyroid hormone receptor coactivator activity	IBA
ENSMUSG00000018160	Ensembl Gene Model	MGI:1100846	Med1	mediator complex subunit 1	protein coding gene	GO:0030375	thyroid hormone receptor coactivator activity	ISO
ENSMUSG00000018160	Ensembl Gene Model	MGI:1100846	Med1	mediator complex subunit 1	protein coding gene	GO:0003713	transcription coactivator activity	TAS
ENSMUSG00000018160	Ensembl Gene Model	MGI:1100846	Med1	mediator complex subunit 1	protein coding gene	GO:0003713	transcription coactivator activity	ISO
ENSMUSG00000018160	Ensembl Gene Model	MGI:1100846	Med1	mediator complex subunit 1	protein coding gene	GO:0003713	transcription coactivator activity	IDA
ENSMUSG00000018160	Ensembl Gene Model	MGI:1100846	Med1	mediator complex subunit 1	protein coding gene	GO:0003712	transcription coregulator activity	ISO
ENSMUSG00000018160	Ensembl Gene Model	MGI:1100846	Med1	mediator complex subunit 1	protein coding gene	GO:0003712	transcription coregulator activity	IBA
ENSMUSG00000018160	Ensembl Gene Model	MGI:1100846	Med1	mediator complex subunit 1	protein coding gene	GO:0003712	transcription coregulator activity	ISO
ENSMUSG00000018160	Ensembl Gene Model	MGI:1100846	Med1	mediator complex subunit 1	protein coding gene	GO:0008134	transcription factor binding	IPI
ENSMUSG00000018160	Ensembl Gene Model	MGI:1100846	Med1	mediator complex subunit 1	protein coding gene	GO:0008134	transcription factor binding	ISO
ENSMUSG00000018160	Ensembl Gene Model	MGI:1100846	Med1	mediator complex subunit 1	protein coding gene	GO:0061630	ubiquitin protein ligase activity	ISO
ENSMUSG00000018160	Ensembl Gene Model	MGI:1100846	Med1	mediator complex subunit 1	protein coding gene	GO:0042809	vitamin D receptor binding	ISO
ENSMUSG00000018160	Ensembl Gene Model	MGI:1100846	Med1	mediator complex subunit 1	protein coding gene	GO:0042809	vitamin D receptor binding	IBA
ENSMUSG00000018160	Ensembl Gene Model	MGI:1100846	Med1	mediator complex subunit 1	protein coding gene	GO:0042809	vitamin D receptor binding	ISO
ENSMUSG00000025486	Ensembl Gene Model	MGI:1927665	Sirt3	sirtuin 3	protein coding gene	GO:0009060	aerobic respiration	ISO
ENSMUSG00000025486	Ensembl Gene Model	MGI:1927665	Sirt3	sirtuin 3	protein coding gene	GO:0070373	negative regulation of ERK1 and ERK2 cascade	ISO
ENSMUSG00000025486	Ensembl Gene Model	MGI:1927665	Sirt3	sirtuin 3	protein coding gene	GO:2000757	negative regulation of peptidyl-lysine acetylation	IDA
ENSMUSG00000025486	Ensembl Gene Model	MGI:1927665	Sirt3	sirtuin 3	protein coding gene	GO:2000757	negative regulation of peptidyl-lysine acetylation	IMP
ENSMUSG00000025486	Ensembl Gene Model	MGI:1927665	Sirt3	sirtuin 3	protein coding gene	GO:2000378	negative regulation of reactive oxygen species metabolic process	ISO
ENSMUSG00000025486	Ensembl Gene Model	MGI:1927665	Sirt3	sirtuin 3	protein coding gene	GO:0034983	peptidyl-lysine deacetylation	ISO
ENSMUSG00000025486	Ensembl Gene Model	MGI:1927665	Sirt3	sirtuin 3	protein coding gene	GO:0032024	positive regulation of insulin secretion	ISO
ENSMUSG00000025486	Ensembl Gene Model	MGI:1927665	Sirt3	sirtuin 3	protein coding gene	GO:1903109	positive regulation of mitochondrial transcription	IMP
ENSMUSG00000025486	Ensembl Gene Model	MGI:1927665	Sirt3	sirtuin 3	protein coding gene	GO:0006476	protein deacetylation	IMP
ENSMUSG00000025486	Ensembl Gene Model	MGI:1927665	Sirt3	sirtuin 3	protein coding gene	GO:0006476	protein deacetylation	ISO
ENSMUSG00000025486	Ensembl Gene Model	MGI:1927665	Sirt3	sirtuin 3	protein coding gene	GO:0006476	protein deacetylation	IDA
ENSMUSG00000025486	Ensembl Gene Model	MGI:1927665	Sirt3	sirtuin 3	protein coding gene	GO:0005737	cytoplasm	IDA
ENSMUSG00000025486	Ensembl Gene Model	MGI:1927665	Sirt3	sirtuin 3	protein coding gene	GO:0016020	membrane	IDA
ENSMUSG00000025486	Ensembl Gene Model	MGI:1927665	Sirt3	sirtuin 3	protein coding gene	GO:0005743	mitochondrial inner membrane	IDA
ENSMUSG00000025486	Ensembl Gene Model	MGI:1927665	Sirt3	sirtuin 3	protein coding gene	GO:0005759	mitochondrial matrix	IDA
ENSMUSG00000025486	Ensembl Gene Model	MGI:1927665	Sirt3	sirtuin 3	protein coding gene	GO:0005759	mitochondrial matrix	ISO
ENSMUSG00000025486	Ensembl Gene Model	MGI:1927665	Sirt3	sirtuin 3	protein coding gene	GO:0005739	mitochondrion	ISO
ENSMUSG00000025486	Ensembl Gene Model	MGI:1927665	Sirt3	sirtuin 3	protein coding gene	GO:0005739	mitochondrion	HDA
ENSMUSG00000025486	Ensembl Gene Model	MGI:1927665	Sirt3	sirtuin 3	protein coding gene	GO:0005739	mitochondrion	ISO
ENSMUSG00000025486	Ensembl Gene Model	MGI:1927665	Sirt3	sirtuin 3	protein coding gene	GO:0005739	mitochondrion	IDA
ENSMUSG00000025486	Ensembl Gene Model	MGI:1927665	Sirt3	sirtuin 3	protein coding gene	GO:0005739	mitochondrion	IDA
ENSMUSG00000025486	Ensembl Gene Model	MGI:1927665	Sirt3	sirtuin 3	protein coding gene	GO:0032991	protein-containing complex	ISO
ENSMUSG00000025486	Ensembl Gene Model	MGI:1927665	Sirt3	sirtuin 3	protein coding gene	GO:0032991	protein-containing complex	IDA
ENSMUSG00000025486	Ensembl Gene Model	MGI:1927665	Sirt3	sirtuin 3	protein coding gene	GO:0019899	enzyme binding	ISO
ENSMUSG00000025486	Ensembl Gene Model	MGI:1927665	Sirt3	sirtuin 3	protein coding gene	GO:0016787	hydrolase activity	IEA
ENSMUSG00000025486	Ensembl Gene Model	MGI:1927665	Sirt3	sirtuin 3	protein coding gene	GO:0046872	metal ion binding	IEA
ENSMUSG00000025486	Ensembl Gene Model	MGI:1927665	Sirt3	sirtuin 3	protein coding gene	GO:0070403	NAD+ binding	IEA
ENSMUSG00000025486	Ensembl Gene Model	MGI:1927665	Sirt3	sirtuin 3	protein coding gene	GO:0017136	NAD-dependent histone deacetylase activity	IEA
ENSMUSG00000025486	Ensembl Gene Model	MGI:1927665	Sirt3	sirtuin 3	protein coding gene	GO:0032041	NAD-dependent histone deacetylase activity (H3-K14 specific)	IDA
ENSMUSG00000025486	Ensembl Gene Model	MGI:1927665	Sirt3	sirtuin 3	protein coding gene	GO:0032041	NAD-dependent histone deacetylase activity (H3-K14 specific)	IDA
ENSMUSG00000025486	Ensembl Gene Model	MGI:1927665	Sirt3	sirtuin 3	protein coding gene	GO:0005515	protein binding	IPI
ENSMUSG00000025486	Ensembl Gene Model	MGI:1927665	Sirt3	sirtuin 3	protein coding gene	GO:0005515	protein binding	IPI
ENSMUSG00000025486	Ensembl Gene Model	MGI:1927665	Sirt3	sirtuin 3	protein coding gene	GO:0043565	sequence-specific DNA binding	IDA
ENSMUSG00000025486	Ensembl Gene Model	MGI:1927665	Sirt3	sirtuin 3	protein coding gene	GO:0043565	sequence-specific DNA binding	ISO
ENSMUSG00000025486	Ensembl Gene Model	MGI:1927665	Sirt3	sirtuin 3	protein coding gene	GO:0008270	zinc ion binding	ISO
ENSMUSG00000002102	Ensembl Gene Model	MGI:1098754	Psmc3	proteasome (prosome, macropain) 26S subunit, ATPase 3	protein coding gene	GO:0001824	blastocyst development	IMP
ENSMUSG00000002102	Ensembl Gene Model	MGI:1098754	Psmc3	proteasome (prosome, macropain) 26S subunit, ATPase 3	protein coding gene	GO:0043921	modulation by host of viral transcription	ISO
ENSMUSG00000002102	Ensembl Gene Model	MGI:1098754	Psmc3	proteasome (prosome, macropain) 26S subunit, ATPase 3	protein coding gene	GO:0045899	positive regulation of RNA polymerase II transcriptional preinitiation complex assembly	IBA
ENSMUSG00000002102	Ensembl Gene Model	MGI:1098754	Psmc3	proteasome (prosome, macropain) 26S subunit, ATPase 3	protein coding gene	GO:0045944	positive regulation of transcription by RNA polymerase II	ISO
ENSMUSG00000002102	Ensembl Gene Model	MGI:1098754	Psmc3	proteasome (prosome, macropain) 26S subunit, ATPase 3	protein coding gene	GO:0030163	protein catabolic process	IEA
ENSMUSG00000002102	Ensembl Gene Model	MGI:1098754	Psmc3	proteasome (prosome, macropain) 26S subunit, ATPase 3	protein coding gene	GO:0030433	ubiquitin-dependent ERAD pathway	IBA
ENSMUSG00000002102	Ensembl Gene Model	MGI:1098754	Psmc3	proteasome (prosome, macropain) 26S subunit, ATPase 3	protein coding gene	GO:0005737	cytoplasm	ISO
ENSMUSG00000002102	Ensembl Gene Model	MGI:1098754	Psmc3	proteasome (prosome, macropain) 26S subunit, ATPase 3	protein coding gene	GO:0031597	cytosolic proteasome complex	IBA
ENSMUSG00000002102	Ensembl Gene Model	MGI:1098754	Psmc3	proteasome (prosome, macropain) 26S subunit, ATPase 3	protein coding gene	GO:0031595	nuclear proteasome complex	IBA
ENSMUSG00000002102	Ensembl Gene Model	MGI:1098754	Psmc3	proteasome (prosome, macropain) 26S subunit, ATPase 3	protein coding gene	GO:0005634	nucleus	ISO
ENSMUSG00000002102	Ensembl Gene Model	MGI:1098754	Psmc3	proteasome (prosome, macropain) 26S subunit, ATPase 3	protein coding gene	GO:0000932	P-body	IDA
ENSMUSG00000002102	Ensembl Gene Model	MGI:1098754	Psmc3	proteasome (prosome, macropain) 26S subunit, ATPase 3	protein coding gene	GO:0048471	perinuclear region of cytoplasm	ISO
ENSMUSG00000002102	Ensembl Gene Model	MGI:1098754	Psmc3	proteasome (prosome, macropain) 26S subunit, ATPase 3	protein coding gene	GO:0022624	proteasome accessory complex	IDA
ENSMUSG00000002102	Ensembl Gene Model	MGI:1098754	Psmc3	proteasome (prosome, macropain) 26S subunit, ATPase 3	protein coding gene	GO:0000502	proteasome complex	ISO
ENSMUSG00000002102	Ensembl Gene Model	MGI:1098754	Psmc3	proteasome (prosome, macropain) 26S subunit, ATPase 3	protein coding gene	GO:0008540	proteasome regulatory particle, base subcomplex	IBA
ENSMUSG00000002102	Ensembl Gene Model	MGI:1098754	Psmc3	proteasome (prosome, macropain) 26S subunit, ATPase 3	protein coding gene	GO:0005524	ATP binding	IEA
ENSMUSG00000002102	Ensembl Gene Model	MGI:1098754	Psmc3	proteasome (prosome, macropain) 26S subunit, ATPase 3	protein coding gene	GO:0005524	ATP binding	IEA
ENSMUSG00000002102	Ensembl Gene Model	MGI:1098754	Psmc3	proteasome (prosome, macropain) 26S subunit, ATPase 3	protein coding gene	GO:0016787	hydrolase activity	IEA
ENSMUSG00000002102	Ensembl Gene Model	MGI:1098754	Psmc3	proteasome (prosome, macropain) 26S subunit, ATPase 3	protein coding gene	GO:0042802	identical protein binding	ISO
ENSMUSG00000002102	Ensembl Gene Model	MGI:1098754	Psmc3	proteasome (prosome, macropain) 26S subunit, ATPase 3	protein coding gene	GO:0000166	nucleotide binding	IEA
ENSMUSG00000002102	Ensembl Gene Model	MGI:1098754	Psmc3	proteasome (prosome, macropain) 26S subunit, ATPase 3	protein coding gene	GO:0036402	proteasome-activating ATPase activity	IBA
ENSMUSG00000002102	Ensembl Gene Model	MGI:1098754	Psmc3	proteasome (prosome, macropain) 26S subunit, ATPase 3	protein coding gene	GO:0017025	TBP-class protein binding	IBA
ENSMUSG00000041313	Ensembl Gene Model	MGI:88117	Slc7a1	solute carrier family 7 (cationic amino acid transporter, y+ system), member 1	protein coding gene	GO:0006865	amino acid transport	IEA
ENSMUSG00000041313	Ensembl Gene Model	MGI:88117	Slc7a1	solute carrier family 7 (cationic amino acid transporter, y+ system), member 1	protein coding gene	GO:0006865	amino acid transport	IEA
ENSMUSG00000041313	Ensembl Gene Model	MGI:88117	Slc7a1	solute carrier family 7 (cationic amino acid transporter, y+ system), member 1	protein coding gene	GO:0015809	arginine transport	ISO
ENSMUSG00000041313	Ensembl Gene Model	MGI:88117	Slc7a1	solute carrier family 7 (cationic amino acid transporter, y+ system), member 1	protein coding gene	GO:0015809	arginine transport	IDA
ENSMUSG00000041313	Ensembl Gene Model	MGI:88117	Slc7a1	solute carrier family 7 (cationic amino acid transporter, y+ system), member 1	protein coding gene	GO:0032006	regulation of TOR signaling	ISO
ENSMUSG00000041313	Ensembl Gene Model	MGI:88117	Slc7a1	solute carrier family 7 (cationic amino acid transporter, y+ system), member 1	protein coding gene	GO:0055085	transmembrane transport	IEA
ENSMUSG00000041313	Ensembl Gene Model	MGI:88117	Slc7a1	solute carrier family 7 (cationic amino acid transporter, y+ system), member 1	protein coding gene	GO:0016021	integral component of membrane	IC
ENSMUSG00000041313	Ensembl Gene Model	MGI:88117	Slc7a1	solute carrier family 7 (cationic amino acid transporter, y+ system), member 1	protein coding gene	GO:0016020	membrane	IEA
ENSMUSG00000041313	Ensembl Gene Model	MGI:88117	Slc7a1	solute carrier family 7 (cationic amino acid transporter, y+ system), member 1	protein coding gene	GO:0016020	membrane	IEA
ENSMUSG00000041313	Ensembl Gene Model	MGI:88117	Slc7a1	solute carrier family 7 (cationic amino acid transporter, y+ system), member 1	protein coding gene	GO:0005886	plasma membrane	ISO
ENSMUSG00000041313	Ensembl Gene Model	MGI:88117	Slc7a1	solute carrier family 7 (cationic amino acid transporter, y+ system), member 1	protein coding gene	GO:0015181	arginine transmembrane transporter activity	IDA
ENSMUSG00000041313	Ensembl Gene Model	MGI:88117	Slc7a1	solute carrier family 7 (cationic amino acid transporter, y+ system), member 1	protein coding gene	GO:0015181	arginine transmembrane transporter activity	ISO
ENSMUSG00000041313	Ensembl Gene Model	MGI:88117	Slc7a1	solute carrier family 7 (cationic amino acid transporter, y+ system), member 1	protein coding gene	GO:0022857	transmembrane transporter activity	IEA
ENSMUSG00000056215	Ensembl Gene Model	MGI:1921604	Lrguk	leucine-rich repeats and guanylate kinase domain containing	protein coding gene	GO:0035082	axoneme assembly	IDA
ENSMUSG00000056215	Ensembl Gene Model	MGI:1921604	Lrguk	leucine-rich repeats and guanylate kinase domain containing	protein coding gene	GO:0030154	cell differentiation	IEA
ENSMUSG00000056215	Ensembl Gene Model	MGI:1921604	Lrguk	leucine-rich repeats and guanylate kinase domain containing	protein coding gene	GO:0016310	phosphorylation	IEA
ENSMUSG00000056215	Ensembl Gene Model	MGI:1921604	Lrguk	leucine-rich repeats and guanylate kinase domain containing	protein coding gene	GO:0007283	spermatogenesis	IMP
ENSMUSG00000056215	Ensembl Gene Model	MGI:1921604	Lrguk	leucine-rich repeats and guanylate kinase domain containing	protein coding gene	GO:0001669	acrosomal vesicle	IDA
ENSMUSG00000056215	Ensembl Gene Model	MGI:1921604	Lrguk	leucine-rich repeats and guanylate kinase domain containing	protein coding gene	GO:0042995	cell projection	IEA
ENSMUSG00000056215	Ensembl Gene Model	MGI:1921604	Lrguk	leucine-rich repeats and guanylate kinase domain containing	protein coding gene	GO:0005737	cytoplasm	IEA
ENSMUSG00000056215	Ensembl Gene Model	MGI:1921604	Lrguk	leucine-rich repeats and guanylate kinase domain containing	protein coding gene	GO:0031410	cytoplasmic vesicle	IEA
ENSMUSG00000056215	Ensembl Gene Model	MGI:1921604	Lrguk	leucine-rich repeats and guanylate kinase domain containing	protein coding gene	GO:0005856	cytoskeleton	IEA
ENSMUSG00000056215	Ensembl Gene Model	MGI:1921604	Lrguk	leucine-rich repeats and guanylate kinase domain containing	protein coding gene	GO:0002177	manchette	IDA
ENSMUSG00000056215	Ensembl Gene Model	MGI:1921604	Lrguk	leucine-rich repeats and guanylate kinase domain containing	protein coding gene	GO:0005524	ATP binding	IEA
ENSMUSG00000056215	Ensembl Gene Model	MGI:1921604	Lrguk	leucine-rich repeats and guanylate kinase domain containing	protein coding gene	GO:0016301	kinase activity	IEA
ENSMUSG00000056215	Ensembl Gene Model	MGI:1921604	Lrguk	leucine-rich repeats and guanylate kinase domain containing	protein coding gene	GO:0000166	nucleotide binding	IEA
ENSMUSG00000056215	Ensembl Gene Model	MGI:1921604	Lrguk	leucine-rich repeats and guanylate kinase domain containing	protein coding gene	GO:0005515	protein binding	IPI
ENSMUSG00000056215	Ensembl Gene Model	MGI:1921604	Lrguk	leucine-rich repeats and guanylate kinase domain containing	protein coding gene	GO:0016740	transferase activity	IEA
ENSMUSG00000039065	Ensembl Gene Model	MGI:1915323	Fam173b	family with sequence similarity 173, member B	protein coding gene	GO:0008150	biological_process	ND
ENSMUSG00000039065	Ensembl Gene Model	MGI:1915323	Fam173b	family with sequence similarity 173, member B	protein coding gene	GO:0016021	integral component of membrane	IEA
ENSMUSG00000039065	Ensembl Gene Model	MGI:1915323	Fam173b	family with sequence similarity 173, member B	protein coding gene	GO:0016020	membrane	IEA
ENSMUSG00000039065	Ensembl Gene Model	MGI:1915323	Fam173b	family with sequence similarity 173, member B	protein coding gene	GO:0003674	molecular_function	ND
ENSMUSG00000009207	Ensembl Gene Model	MGI:1918115	Lnpk	lunapark, ER junction formation factor	protein coding gene	GO:0007596	blood coagulation	IMP
ENSMUSG00000009207	Ensembl Gene Model	MGI:1918115	Lnpk	lunapark, ER junction formation factor	protein coding gene	GO:0042733	embryonic digit morphogenesis	IGI
ENSMUSG00000009207	Ensembl Gene Model	MGI:1918115	Lnpk	lunapark, ER junction formation factor	protein coding gene	GO:0035115	embryonic forelimb morphogenesis	IMP
ENSMUSG00000009207	Ensembl Gene Model	MGI:1918115	Lnpk	lunapark, ER junction formation factor	protein coding gene	GO:0035115	embryonic forelimb morphogenesis	IMP
ENSMUSG00000009207	Ensembl Gene Model	MGI:1918115	Lnpk	lunapark, ER junction formation factor	protein coding gene	GO:0071788	endoplasmic reticulum tubular network maintenance	ISO
ENSMUSG00000009207	Ensembl Gene Model	MGI:1918115	Lnpk	lunapark, ER junction formation factor	protein coding gene	GO:0007275	multicellular organism development	IEA
ENSMUSG00000009207	Ensembl Gene Model	MGI:1918115	Lnpk	lunapark, ER junction formation factor	protein coding gene	GO:1903373	positive regulation of endoplasmic reticulum tubular network organization	ISO
ENSMUSG00000009207	Ensembl Gene Model	MGI:1918115	Lnpk	lunapark, ER junction formation factor	protein coding gene	GO:0032330	regulation of chondrocyte differentiation	IMP
ENSMUSG00000009207	Ensembl Gene Model	MGI:1918115	Lnpk	lunapark, ER junction formation factor	protein coding gene	GO:0005783	endoplasmic reticulum	ISO
ENSMUSG00000009207	Ensembl Gene Model	MGI:1918115	Lnpk	lunapark, ER junction formation factor	protein coding gene	GO:0005789	endoplasmic reticulum membrane	ISO
ENSMUSG00000009207	Ensembl Gene Model	MGI:1918115	Lnpk	lunapark, ER junction formation factor	protein coding gene	GO:0098826	endoplasmic reticulum tubular network membrane	ISO
ENSMUSG00000009207	Ensembl Gene Model	MGI:1918115	Lnpk	lunapark, ER junction formation factor	protein coding gene	GO:0030176	integral component of endoplasmic reticulum membrane	ISO
ENSMUSG00000009207	Ensembl Gene Model	MGI:1918115	Lnpk	lunapark, ER junction formation factor	protein coding gene	GO:0016021	integral component of membrane	IEA
ENSMUSG00000009207	Ensembl Gene Model	MGI:1918115	Lnpk	lunapark, ER junction formation factor	protein coding gene	GO:0016020	membrane	IEA
ENSMUSG00000009207	Ensembl Gene Model	MGI:1918115	Lnpk	lunapark, ER junction formation factor	protein coding gene	GO:0005654	nucleoplasm	ISO
ENSMUSG00000009207	Ensembl Gene Model	MGI:1918115	Lnpk	lunapark, ER junction formation factor	protein coding gene	GO:0042802	identical protein binding	ISO
ENSMUSG00000009207	Ensembl Gene Model	MGI:1918115	Lnpk	lunapark, ER junction formation factor	protein coding gene	GO:0046872	metal ion binding	IEA
ENSMUSG00000086978	Ensembl Gene Model	MGI:1918570	4933435F18Rik	RIKEN cDNA 4933435F18 gene	lincRNA gene
ENSMUSG00000029136	Ensembl Gene Model	MGI:1918586	Rbks	ribokinase	protein coding gene	GO:0005975	carbohydrate metabolic process	IEA
ENSMUSG00000029136	Ensembl Gene Model	MGI:1918586	Rbks	ribokinase	protein coding gene	GO:0046835	carbohydrate phosphorylation	IBA
ENSMUSG00000029136	Ensembl Gene Model	MGI:1918586	Rbks	ribokinase	protein coding gene	GO:0006014	D-ribose metabolic process	IEA
ENSMUSG00000029136	Ensembl Gene Model	MGI:1918586	Rbks	ribokinase	protein coding gene	GO:0016310	phosphorylation	IEA
ENSMUSG00000029136	Ensembl Gene Model	MGI:1918586	Rbks	ribokinase	protein coding gene	GO:0005737	cytoplasm	IBA
ENSMUSG00000029136	Ensembl Gene Model	MGI:1918586	Rbks	ribokinase	protein coding gene	GO:0005634	nucleus	IEA
ENSMUSG00000029136	Ensembl Gene Model	MGI:1918586	Rbks	ribokinase	protein coding gene	GO:0005524	ATP binding	IEA
ENSMUSG00000029136	Ensembl Gene Model	MGI:1918586	Rbks	ribokinase	protein coding gene	GO:0019200	carbohydrate kinase activity	IBA
ENSMUSG00000029136	Ensembl Gene Model	MGI:1918586	Rbks	ribokinase	protein coding gene	GO:0016301	kinase activity	IEA
ENSMUSG00000029136	Ensembl Gene Model	MGI:1918586	Rbks	ribokinase	protein coding gene	GO:0016301	kinase activity	IEA
ENSMUSG00000029136	Ensembl Gene Model	MGI:1918586	Rbks	ribokinase	protein coding gene	GO:0046872	metal ion binding	IEA
ENSMUSG00000029136	Ensembl Gene Model	MGI:1918586	Rbks	ribokinase	protein coding gene	GO:0000166	nucleotide binding	IEA
ENSMUSG00000029136	Ensembl Gene Model	MGI:1918586	Rbks	ribokinase	protein coding gene	GO:0016773	phosphotransferase activity, alcohol group as acceptor	IEA
ENSMUSG00000029136	Ensembl Gene Model	MGI:1918586	Rbks	ribokinase	protein coding gene	GO:0004747	ribokinase activity	IEA
ENSMUSG00000029136	Ensembl Gene Model	MGI:1918586	Rbks	ribokinase	protein coding gene	GO:0004747	ribokinase activity	IEA
ENSMUSG00000029136	Ensembl Gene Model	MGI:1918586	Rbks	ribokinase	protein coding gene	GO:0016740	transferase activity	IEA
ENSMUSG00000072660	Ensembl Gene Model	MGI:3646376	Gm6288	predicted gene 6288	antisense lncRNA gene
ENSMUSG00000021248	Ensembl Gene Model	MGI:1915831	Tmed10	transmembrane p24 trafficking protein 10	protein coding gene	GO:0035964	COPI-coated vesicle budding	ISO
ENSMUSG00000021248	Ensembl Gene Model	MGI:1915831	Tmed10	transmembrane p24 trafficking protein 10	protein coding gene	GO:0007030	Golgi organization	ISO
ENSMUSG00000021248	Ensembl Gene Model	MGI:1915831	Tmed10	transmembrane p24 trafficking protein 10	protein coding gene	GO:0007030	Golgi organization	IDA
ENSMUSG00000021248	Ensembl Gene Model	MGI:1915831	Tmed10	transmembrane p24 trafficking protein 10	protein coding gene	GO:0006886	intracellular protein transport	TAS
ENSMUSG00000021248	Ensembl Gene Model	MGI:1915831	Tmed10	transmembrane p24 trafficking protein 10	protein coding gene	GO:0006886	intracellular protein transport	ISO
ENSMUSG00000021248	Ensembl Gene Model	MGI:1915831	Tmed10	transmembrane p24 trafficking protein 10	protein coding gene	GO:0051259	protein complex oligomerization	ISO
ENSMUSG00000021248	Ensembl Gene Model	MGI:1915831	Tmed10	transmembrane p24 trafficking protein 10	protein coding gene	GO:0015031	protein transport	IEA
ENSMUSG00000021248	Ensembl Gene Model	MGI:1915831	Tmed10	transmembrane p24 trafficking protein 10	protein coding gene	GO:1902003	regulation of amyloid-beta formation	ISO
ENSMUSG00000021248	Ensembl Gene Model	MGI:1915831	Tmed10	transmembrane p24 trafficking protein 10	protein coding gene	GO:0016192	vesicle-mediated transport	IEA
ENSMUSG00000021248	Ensembl Gene Model	MGI:1915831	Tmed10	transmembrane p24 trafficking protein 10	protein coding gene	GO:0005801	cis-Golgi network	ISO
ENSMUSG00000021248	Ensembl Gene Model	MGI:1915831	Tmed10	transmembrane p24 trafficking protein 10	protein coding gene	GO:0005801	cis-Golgi network	ISS
ENSMUSG00000021248	Ensembl Gene Model	MGI:1915831	Tmed10	transmembrane p24 trafficking protein 10	protein coding gene	GO:0030137	COPI-coated vesicle	ISO
ENSMUSG00000021248	Ensembl Gene Model	MGI:1915831	Tmed10	transmembrane p24 trafficking protein 10	protein coding gene	GO:0031410	cytoplasmic vesicle	IEA
ENSMUSG00000021248	Ensembl Gene Model	MGI:1915831	Tmed10	transmembrane p24 trafficking protein 10	protein coding gene	GO:0005783	endoplasmic reticulum	ISO
ENSMUSG00000021248	Ensembl Gene Model	MGI:1915831	Tmed10	transmembrane p24 trafficking protein 10	protein coding gene	GO:0005793	endoplasmic reticulum-Golgi intermediate compartment	ISO
ENSMUSG00000021248	Ensembl Gene Model	MGI:1915831	Tmed10	transmembrane p24 trafficking protein 10	protein coding gene	GO:0005793	endoplasmic reticulum-Golgi intermediate compartment	ISO
ENSMUSG00000021248	Ensembl Gene Model	MGI:1915831	Tmed10	transmembrane p24 trafficking protein 10	protein coding gene	GO:0070765	gamma-secretase complex	ISO
ENSMUSG00000021248	Ensembl Gene Model	MGI:1915831	Tmed10	transmembrane p24 trafficking protein 10	protein coding gene	GO:0070765	gamma-secretase complex	ISO
ENSMUSG00000021248	Ensembl Gene Model	MGI:1915831	Tmed10	transmembrane p24 trafficking protein 10	protein coding gene	GO:0005794	Golgi apparatus	ISO
ENSMUSG00000021248	Ensembl Gene Model	MGI:1915831	Tmed10	transmembrane p24 trafficking protein 10	protein coding gene	GO:0016021	integral component of membrane	ISO
ENSMUSG00000021248	Ensembl Gene Model	MGI:1915831	Tmed10	transmembrane p24 trafficking protein 10	protein coding gene	GO:0043231	intracellular membrane-bounded organelle	ISO
ENSMUSG00000021248	Ensembl Gene Model	MGI:1915831	Tmed10	transmembrane p24 trafficking protein 10	protein coding gene	GO:0016020	membrane	IEA
ENSMUSG00000021248	Ensembl Gene Model	MGI:1915831	Tmed10	transmembrane p24 trafficking protein 10	protein coding gene	GO:0005886	plasma membrane	ISO
ENSMUSG00000021248	Ensembl Gene Model	MGI:1915831	Tmed10	transmembrane p24 trafficking protein 10	protein coding gene	GO:0030667	secretory granule membrane	IDA
ENSMUSG00000021248	Ensembl Gene Model	MGI:1915831	Tmed10	transmembrane p24 trafficking protein 10	protein coding gene	GO:0042589	zymogen granule membrane	IDA
ENSMUSG00000021248	Ensembl Gene Model	MGI:1915831	Tmed10	transmembrane p24 trafficking protein 10	protein coding gene	GO:0042589	zymogen granule membrane	ISO
ENSMUSG00000021248	Ensembl Gene Model	MGI:1915831	Tmed10	transmembrane p24 trafficking protein 10	protein coding gene	GO:0044877	protein-containing complex binding	ISO
ENSMUSG00000021248	Ensembl Gene Model	MGI:1915831	Tmed10	transmembrane p24 trafficking protein 10	protein coding gene	GO:0019905	syntaxin binding	ISO
ENSMUSG00000036281	Ensembl Gene Model	MGI:2443935	Snapc4	small nuclear RNA activating complex, polypeptide 4	protein coding gene	GO:0030154	cell differentiation	IBA
ENSMUSG00000036281	Ensembl Gene Model	MGI:2443935	Snapc4	small nuclear RNA activating complex, polypeptide 4	protein coding gene	GO:0006357	regulation of transcription by RNA polymerase II	IBA
ENSMUSG00000036281	Ensembl Gene Model	MGI:2443935	Snapc4	small nuclear RNA activating complex, polypeptide 4	protein coding gene	GO:0006355	regulation of transcription, DNA-templated	IEA
ENSMUSG00000036281	Ensembl Gene Model	MGI:2443935	Snapc4	small nuclear RNA activating complex, polypeptide 4	protein coding gene	GO:0009301	snRNA transcription	IEA
ENSMUSG00000036281	Ensembl Gene Model	MGI:2443935	Snapc4	small nuclear RNA activating complex, polypeptide 4	protein coding gene	GO:0042795	snRNA transcription by RNA polymerase II	ISO
ENSMUSG00000036281	Ensembl Gene Model	MGI:2443935	Snapc4	small nuclear RNA activating complex, polypeptide 4	protein coding gene	GO:0042796	snRNA transcription by RNA polymerase III	ISO
ENSMUSG00000036281	Ensembl Gene Model	MGI:2443935	Snapc4	small nuclear RNA activating complex, polypeptide 4	protein coding gene	GO:0006351	transcription, DNA-templated	IEA
ENSMUSG00000036281	Ensembl Gene Model	MGI:2443935	Snapc4	small nuclear RNA activating complex, polypeptide 4	protein coding gene	GO:0005634	nucleus	IEA
ENSMUSG00000036281	Ensembl Gene Model	MGI:2443935	Snapc4	small nuclear RNA activating complex, polypeptide 4	protein coding gene	GO:0019185	snRNA-activating protein complex	ISO
ENSMUSG00000036281	Ensembl Gene Model	MGI:2443935	Snapc4	small nuclear RNA activating complex, polypeptide 4	protein coding gene	GO:0019185	snRNA-activating protein complex	IBA
ENSMUSG00000036281	Ensembl Gene Model	MGI:2443935	Snapc4	small nuclear RNA activating complex, polypeptide 4	protein coding gene	GO:0003677	DNA binding	ISO
ENSMUSG00000036281	Ensembl Gene Model	MGI:2443935	Snapc4	small nuclear RNA activating complex, polypeptide 4	protein coding gene	GO:0000981	RNA polymerase II transcription factor activity, sequence-specific DNA binding	IBA
ENSMUSG00000036281	Ensembl Gene Model	MGI:2443935	Snapc4	small nuclear RNA activating complex, polypeptide 4	protein coding gene	GO:0043565	sequence-specific DNA binding	IBA
ENSMUSG00000036281	Ensembl Gene Model	MGI:2443935	Snapc4	small nuclear RNA activating complex, polypeptide 4	protein coding gene	GO:0001135	transcription factor activity, RNA polymerase II transcription factor recruiting	IBA
ENSMUSG00000036281	Ensembl Gene Model	MGI:2443935	Snapc4	small nuclear RNA activating complex, polypeptide 4	protein coding gene	GO:0044212	transcription regulatory region DNA binding	IBA
ENSMUSG00000020481	Ensembl Gene Model	MGI:1923639	Ankrd36	ankyrin repeat domain 36	protein coding gene	GO:0008150	biological_process	ND
ENSMUSG00000020481	Ensembl Gene Model	MGI:1923639	Ankrd36	ankyrin repeat domain 36	protein coding gene	GO:0005575	cellular_component	ND
ENSMUSG00000020481	Ensembl Gene Model	MGI:1923639	Ankrd36	ankyrin repeat domain 36	protein coding gene	GO:0003674	molecular_function	ND
ENSMUSG00000029319	Ensembl Gene Model	MGI:1919133	Coq2	coenzyme Q2 4-hydroxybenzoate polyprenyltransferase	protein coding gene	GO:0006071	glycerol metabolic process	ISO
ENSMUSG00000029319	Ensembl Gene Model	MGI:1919133	Coq2	coenzyme Q2 4-hydroxybenzoate polyprenyltransferase	protein coding gene	GO:0008299	isoprenoid biosynthetic process	IEA
ENSMUSG00000029319	Ensembl Gene Model	MGI:1919133	Coq2	coenzyme Q2 4-hydroxybenzoate polyprenyltransferase	protein coding gene	GO:0006744	ubiquinone biosynthetic process	ISO
ENSMUSG00000029319	Ensembl Gene Model	MGI:1919133	Coq2	coenzyme Q2 4-hydroxybenzoate polyprenyltransferase	protein coding gene	GO:0006744	ubiquinone biosynthetic process	ISO
ENSMUSG00000029319	Ensembl Gene Model	MGI:1919133	Coq2	coenzyme Q2 4-hydroxybenzoate polyprenyltransferase	protein coding gene	GO:0016021	integral component of membrane	IEA
ENSMUSG00000029319	Ensembl Gene Model	MGI:1919133	Coq2	coenzyme Q2 4-hydroxybenzoate polyprenyltransferase	protein coding gene	GO:0016021	integral component of membrane	IEA
ENSMUSG00000029319	Ensembl Gene Model	MGI:1919133	Coq2	coenzyme Q2 4-hydroxybenzoate polyprenyltransferase	protein coding gene	GO:0031305	integral component of mitochondrial inner membrane	ISO
ENSMUSG00000029319	Ensembl Gene Model	MGI:1919133	Coq2	coenzyme Q2 4-hydroxybenzoate polyprenyltransferase	protein coding gene	GO:0016020	membrane	IEA
ENSMUSG00000029319	Ensembl Gene Model	MGI:1919133	Coq2	coenzyme Q2 4-hydroxybenzoate polyprenyltransferase	protein coding gene	GO:0005743	mitochondrial inner membrane	IEA
ENSMUSG00000029319	Ensembl Gene Model	MGI:1919133	Coq2	coenzyme Q2 4-hydroxybenzoate polyprenyltransferase	protein coding gene	GO:0005739	mitochondrion	HDA
ENSMUSG00000029319	Ensembl Gene Model	MGI:1919133	Coq2	coenzyme Q2 4-hydroxybenzoate polyprenyltransferase	protein coding gene	GO:0002083	4-hydroxybenzoate decaprenyltransferase activity	ISO
ENSMUSG00000029319	Ensembl Gene Model	MGI:1919133	Coq2	coenzyme Q2 4-hydroxybenzoate polyprenyltransferase	protein coding gene	GO:0047293	4-hydroxybenzoate nonaprenyltransferase activity	IEA
ENSMUSG00000029319	Ensembl Gene Model	MGI:1919133	Coq2	coenzyme Q2 4-hydroxybenzoate polyprenyltransferase	protein coding gene	GO:0004659	prenyltransferase activity	ISO
ENSMUSG00000029319	Ensembl Gene Model	MGI:1919133	Coq2	coenzyme Q2 4-hydroxybenzoate polyprenyltransferase	protein coding gene	GO:0016740	transferase activity	IEA
ENSMUSG00000029319	Ensembl Gene Model	MGI:1919133	Coq2	coenzyme Q2 4-hydroxybenzoate polyprenyltransferase	protein coding gene	GO:0016765	transferase activity, transferring alkyl or aryl (other than methyl) groups	IEA
ENSMUSG00000021180	Ensembl Gene Model	MGI:1920336	Rps6ka5	ribosomal protein S6 kinase, polypeptide 5	protein coding gene	GO:0043990	histone H2A-S1 phosphorylation	ISO
ENSMUSG00000021180	Ensembl Gene Model	MGI:1920336	Rps6ka5	ribosomal protein S6 kinase, polypeptide 5	protein coding gene	GO:0043987	histone H3-S10 phosphorylation	ISO
ENSMUSG00000021180	Ensembl Gene Model	MGI:1920336	Rps6ka5	ribosomal protein S6 kinase, polypeptide 5	protein coding gene	GO:0043987	histone H3-S10 phosphorylation	ISS
ENSMUSG00000021180	Ensembl Gene Model	MGI:1920336	Rps6ka5	ribosomal protein S6 kinase, polypeptide 5	protein coding gene	GO:0043988	histone H3-S28 phosphorylation	ISS
ENSMUSG00000021180	Ensembl Gene Model	MGI:1920336	Rps6ka5	ribosomal protein S6 kinase, polypeptide 5	protein coding gene	GO:0043988	histone H3-S28 phosphorylation	ISO
ENSMUSG00000021180	Ensembl Gene Model	MGI:1920336	Rps6ka5	ribosomal protein S6 kinase, polypeptide 5	protein coding gene	GO:0016572	histone phosphorylation	ISO
ENSMUSG00000021180	Ensembl Gene Model	MGI:1920336	Rps6ka5	ribosomal protein S6 kinase, polypeptide 5	protein coding gene	GO:0006954	inflammatory response	IEA
ENSMUSG00000021180	Ensembl Gene Model	MGI:1920336	Rps6ka5	ribosomal protein S6 kinase, polypeptide 5	protein coding gene	GO:0070498	interleukin-1-mediated signaling pathway	ISO
ENSMUSG00000021180	Ensembl Gene Model	MGI:1920336	Rps6ka5	ribosomal protein S6 kinase, polypeptide 5	protein coding gene	GO:0035556	intracellular signal transduction	IDA
ENSMUSG00000021180	Ensembl Gene Model	MGI:1920336	Rps6ka5	ribosomal protein S6 kinase, polypeptide 5	protein coding gene	GO:0035556	intracellular signal transduction	ISO
ENSMUSG00000021180	Ensembl Gene Model	MGI:1920336	Rps6ka5	ribosomal protein S6 kinase, polypeptide 5	protein coding gene	GO:0045892	negative regulation of transcription, DNA-templated	ISO
ENSMUSG00000021180	Ensembl Gene Model	MGI:1920336	Rps6ka5	ribosomal protein S6 kinase, polypeptide 5	protein coding gene	GO:0016310	phosphorylation	IEA
ENSMUSG00000021180	Ensembl Gene Model	MGI:1920336	Rps6ka5	ribosomal protein S6 kinase, polypeptide 5	protein coding gene	GO:0035066	positive regulation of histone acetylation	ISO
ENSMUSG00000021180	Ensembl Gene Model	MGI:1920336	Rps6ka5	ribosomal protein S6 kinase, polypeptide 5	protein coding gene	GO:0033129	positive regulation of histone phosphorylation	ISO
ENSMUSG00000021180	Ensembl Gene Model	MGI:1920336	Rps6ka5	ribosomal protein S6 kinase, polypeptide 5	protein coding gene	GO:0051092	positive regulation of NF-kappaB transcription factor activity	ISO
ENSMUSG00000021180	Ensembl Gene Model	MGI:1920336	Rps6ka5	ribosomal protein S6 kinase, polypeptide 5	protein coding gene	GO:0045944	positive regulation of transcription by RNA polymerase II	ISO
ENSMUSG00000021180	Ensembl Gene Model	MGI:1920336	Rps6ka5	ribosomal protein S6 kinase, polypeptide 5	protein coding gene	GO:0006468	protein phosphorylation	IDA
ENSMUSG00000021180	Ensembl Gene Model	MGI:1920336	Rps6ka5	ribosomal protein S6 kinase, polypeptide 5	protein coding gene	GO:0006468	protein phosphorylation	ISO
ENSMUSG00000021180	Ensembl Gene Model	MGI:1920336	Rps6ka5	ribosomal protein S6 kinase, polypeptide 5	protein coding gene	GO:0006355	regulation of transcription, DNA-templated	IDA
ENSMUSG00000021180	Ensembl Gene Model	MGI:1920336	Rps6ka5	ribosomal protein S6 kinase, polypeptide 5	protein coding gene	GO:0006355	regulation of transcription, DNA-templated	ISO
ENSMUSG00000021180	Ensembl Gene Model	MGI:1920336	Rps6ka5	ribosomal protein S6 kinase, polypeptide 5	protein coding gene	GO:0005737	cytoplasm	IBA
ENSMUSG00000021180	Ensembl Gene Model	MGI:1920336	Rps6ka5	ribosomal protein S6 kinase, polypeptide 5	protein coding gene	GO:0005737	cytoplasm	ISO
ENSMUSG00000021180	Ensembl Gene Model	MGI:1920336	Rps6ka5	ribosomal protein S6 kinase, polypeptide 5	protein coding gene	GO:0005654	nucleoplasm	ISO
ENSMUSG00000021180	Ensembl Gene Model	MGI:1920336	Rps6ka5	ribosomal protein S6 kinase, polypeptide 5	protein coding gene	GO:0005634	nucleus	IDA
ENSMUSG00000021180	Ensembl Gene Model	MGI:1920336	Rps6ka5	ribosomal protein S6 kinase, polypeptide 5	protein coding gene	GO:0005634	nucleus	ISO
ENSMUSG00000021180	Ensembl Gene Model	MGI:1920336	Rps6ka5	ribosomal protein S6 kinase, polypeptide 5	protein coding gene	GO:0005524	ATP binding	IDA
ENSMUSG00000021180	Ensembl Gene Model	MGI:1920336	Rps6ka5	ribosomal protein S6 kinase, polypeptide 5	protein coding gene	GO:0005524	ATP binding	ISO
ENSMUSG00000021180	Ensembl Gene Model	MGI:1920336	Rps6ka5	ribosomal protein S6 kinase, polypeptide 5	protein coding gene	GO:0016301	kinase activity	IEA
ENSMUSG00000021180	Ensembl Gene Model	MGI:1920336	Rps6ka5	ribosomal protein S6 kinase, polypeptide 5	protein coding gene	GO:0000287	magnesium ion binding	IEA
ENSMUSG00000021180	Ensembl Gene Model	MGI:1920336	Rps6ka5	ribosomal protein S6 kinase, polypeptide 5	protein coding gene	GO:0000166	nucleotide binding	IEA
ENSMUSG00000021180	Ensembl Gene Model	MGI:1920336	Rps6ka5	ribosomal protein S6 kinase, polypeptide 5	protein coding gene	GO:0005515	protein binding	IPI
ENSMUSG00000021180	Ensembl Gene Model	MGI:1920336	Rps6ka5	ribosomal protein S6 kinase, polypeptide 5	protein coding gene	GO:0004672	protein kinase activity	ISO
ENSMUSG00000021180	Ensembl Gene Model	MGI:1920336	Rps6ka5	ribosomal protein S6 kinase, polypeptide 5	protein coding gene	GO:0004674	protein serine/threonine kinase activity	ISO
ENSMUSG00000021180	Ensembl Gene Model	MGI:1920336	Rps6ka5	ribosomal protein S6 kinase, polypeptide 5	protein coding gene	GO:0004674	protein serine/threonine kinase activity	IDA
ENSMUSG00000021180	Ensembl Gene Model	MGI:1920336	Rps6ka5	ribosomal protein S6 kinase, polypeptide 5	protein coding gene	GO:0016740	transferase activity	IEA
ENSMUSG00000085642	Ensembl Gene Model	MGI:1920435	3110053B16Rik	RIKEN cDNA 3110053B16 gene	pseudogene
ENSMUSG00000014547	Ensembl Gene Model	MGI:2442811	Wdfy2	WD repeat and FYVE domain containing 2	protein coding gene	GO:0045600	positive regulation of fat cell differentiation	ISO
ENSMUSG00000014547	Ensembl Gene Model	MGI:2442811	Wdfy2	WD repeat and FYVE domain containing 2	protein coding gene	GO:0045600	positive regulation of fat cell differentiation	IMP
ENSMUSG00000014547	Ensembl Gene Model	MGI:2442811	Wdfy2	WD repeat and FYVE domain containing 2	protein coding gene	GO:0001934	positive regulation of protein phosphorylation	ISO
ENSMUSG00000014547	Ensembl Gene Model	MGI:2442811	Wdfy2	WD repeat and FYVE domain containing 2	protein coding gene	GO:0005737	cytoplasm	IDA
ENSMUSG00000014547	Ensembl Gene Model	MGI:2442811	Wdfy2	WD repeat and FYVE domain containing 2	protein coding gene	GO:0005769	early endosome	ISO
ENSMUSG00000014547	Ensembl Gene Model	MGI:2442811	Wdfy2	WD repeat and FYVE domain containing 2	protein coding gene	GO:0005768	endosome	IEA
ENSMUSG00000014547	Ensembl Gene Model	MGI:2442811	Wdfy2	WD repeat and FYVE domain containing 2	protein coding gene	GO:0031982	vesicle	ISO
ENSMUSG00000014547	Ensembl Gene Model	MGI:2442811	Wdfy2	WD repeat and FYVE domain containing 2	protein coding gene	GO:0046872	metal ion binding	IEA
ENSMUSG00000014547	Ensembl Gene Model	MGI:2442811	Wdfy2	WD repeat and FYVE domain containing 2	protein coding gene	GO:0046872	metal ion binding	IEA
ENSMUSG00000014547	Ensembl Gene Model	MGI:2442811	Wdfy2	WD repeat and FYVE domain containing 2	protein coding gene	GO:0005515	protein binding	IPI
ENSMUSG00000014547	Ensembl Gene Model	MGI:2442811	Wdfy2	WD repeat and FYVE domain containing 2	protein coding gene	GO:0005515	protein binding	IPI
ENSMUSG00000014547	Ensembl Gene Model	MGI:2442811	Wdfy2	WD repeat and FYVE domain containing 2	protein coding gene	GO:0005515	protein binding	IPI
ENSMUSG00000049550	Ensembl Gene Model	MGI:1928401	Clip1	CAP-GLY domain containing linker protein 1	protein coding gene	GO:0001578	microtubule bundle formation	ISO
ENSMUSG00000049550	Ensembl Gene Model	MGI:1928401	Clip1	CAP-GLY domain containing linker protein 1	protein coding gene	GO:0031116	positive regulation of microtubule polymerization	ISO
ENSMUSG00000049550	Ensembl Gene Model	MGI:1928401	Clip1	CAP-GLY domain containing linker protein 1	protein coding gene	GO:0044861	protein transport into plasma membrane raft	IMP
ENSMUSG00000049550	Ensembl Gene Model	MGI:1928401	Clip1	CAP-GLY domain containing linker protein 1	protein coding gene	GO:0042995	cell projection	IEA
ENSMUSG00000049550	Ensembl Gene Model	MGI:1928401	Clip1	CAP-GLY domain containing linker protein 1	protein coding gene	GO:0005813	centrosome	ISO
ENSMUSG00000049550	Ensembl Gene Model	MGI:1928401	Clip1	CAP-GLY domain containing linker protein 1	protein coding gene	GO:0005737	cytoplasm	IEA
ENSMUSG00000049550	Ensembl Gene Model	MGI:1928401	Clip1	CAP-GLY domain containing linker protein 1	protein coding gene	GO:0005881	cytoplasmic microtubule	IDA
ENSMUSG00000049550	Ensembl Gene Model	MGI:1928401	Clip1	CAP-GLY domain containing linker protein 1	protein coding gene	GO:0031410	cytoplasmic vesicle	IEA
ENSMUSG00000049550	Ensembl Gene Model	MGI:1928401	Clip1	CAP-GLY domain containing linker protein 1	protein coding gene	GO:0005856	cytoskeleton	IEA
ENSMUSG00000049550	Ensembl Gene Model	MGI:1928401	Clip1	CAP-GLY domain containing linker protein 1	protein coding gene	GO:0044354	macropinosome	ISO
ENSMUSG00000049550	Ensembl Gene Model	MGI:1928401	Clip1	CAP-GLY domain containing linker protein 1	protein coding gene	GO:0016020	membrane	IEA
ENSMUSG00000049550	Ensembl Gene Model	MGI:1928401	Clip1	CAP-GLY domain containing linker protein 1	protein coding gene	GO:0005874	microtubule	IDA
ENSMUSG00000049550	Ensembl Gene Model	MGI:1928401	Clip1	CAP-GLY domain containing linker protein 1	protein coding gene	GO:0005874	microtubule	ISO
ENSMUSG00000049550	Ensembl Gene Model	MGI:1928401	Clip1	CAP-GLY domain containing linker protein 1	protein coding gene	GO:0015630	microtubule cytoskeleton	ISO
ENSMUSG00000049550	Ensembl Gene Model	MGI:1928401	Clip1	CAP-GLY domain containing linker protein 1	protein coding gene	GO:0035371	microtubule plus-end	IDA
ENSMUSG00000049550	Ensembl Gene Model	MGI:1928401	Clip1	CAP-GLY domain containing linker protein 1	protein coding gene	GO:0035371	microtubule plus-end	ISO
ENSMUSG00000049550	Ensembl Gene Model	MGI:1928401	Clip1	CAP-GLY domain containing linker protein 1	protein coding gene	GO:0035371	microtubule plus-end	IDA
ENSMUSG00000049550	Ensembl Gene Model	MGI:1928401	Clip1	CAP-GLY domain containing linker protein 1	protein coding gene	GO:0035371	microtubule plus-end	IDA
ENSMUSG00000049550	Ensembl Gene Model	MGI:1928401	Clip1	CAP-GLY domain containing linker protein 1	protein coding gene	GO:0005635	nuclear envelope	IDA
ENSMUSG00000049550	Ensembl Gene Model	MGI:1928401	Clip1	CAP-GLY domain containing linker protein 1	protein coding gene	GO:0042802	identical protein binding	ISO
ENSMUSG00000049550	Ensembl Gene Model	MGI:1928401	Clip1	CAP-GLY domain containing linker protein 1	protein coding gene	GO:0046872	metal ion binding	IEA
ENSMUSG00000049550	Ensembl Gene Model	MGI:1928401	Clip1	CAP-GLY domain containing linker protein 1	protein coding gene	GO:0008017	microtubule binding	IDA
ENSMUSG00000049550	Ensembl Gene Model	MGI:1928401	Clip1	CAP-GLY domain containing linker protein 1	protein coding gene	GO:0008017	microtubule binding	ISO
ENSMUSG00000049550	Ensembl Gene Model	MGI:1928401	Clip1	CAP-GLY domain containing linker protein 1	protein coding gene	GO:0051010	microtubule plus-end binding	ISO
ENSMUSG00000049550	Ensembl Gene Model	MGI:1928401	Clip1	CAP-GLY domain containing linker protein 1	protein coding gene	GO:0051010	microtubule plus-end binding	IDA
ENSMUSG00000049550	Ensembl Gene Model	MGI:1928401	Clip1	CAP-GLY domain containing linker protein 1	protein coding gene	GO:0005515	protein binding	IPI
ENSMUSG00000049550	Ensembl Gene Model	MGI:1928401	Clip1	CAP-GLY domain containing linker protein 1	protein coding gene	GO:0005515	protein binding	IPI
ENSMUSG00000049550	Ensembl Gene Model	MGI:1928401	Clip1	CAP-GLY domain containing linker protein 1	protein coding gene	GO:0005515	protein binding	IPI
ENSMUSG00000049550	Ensembl Gene Model	MGI:1928401	Clip1	CAP-GLY domain containing linker protein 1	protein coding gene	GO:0005515	protein binding	IPI
ENSMUSG00000049550	Ensembl Gene Model	MGI:1928401	Clip1	CAP-GLY domain containing linker protein 1	protein coding gene	GO:0005515	protein binding	IPI
ENSMUSG00000049550	Ensembl Gene Model	MGI:1928401	Clip1	CAP-GLY domain containing linker protein 1	protein coding gene	GO:0015631	tubulin binding	ISO
ENSMUSG00000049550	Ensembl Gene Model	MGI:1928401	Clip1	CAP-GLY domain containing linker protein 1	protein coding gene	GO:0008270	zinc ion binding	ISO
ENSMUSG00000074627	Ensembl Gene Model	MGI:3603828	Mroh8	maestro heat-like repeat family member 8	protein coding gene	GO:0008150	biological_process	ND
ENSMUSG00000074627	Ensembl Gene Model	MGI:3603828	Mroh8	maestro heat-like repeat family member 8	protein coding gene	GO:0005575	cellular_component	ND
ENSMUSG00000074627	Ensembl Gene Model	MGI:3603828	Mroh8	maestro heat-like repeat family member 8	protein coding gene	GO:0003674	molecular_function	ND
ENSMUSG00000042208	Ensembl Gene Model	MGI:1918925	0610010F05Rik	RIKEN cDNA 0610010F05 gene	protein coding gene	GO:0008150	biological_process	ND
ENSMUSG00000042208	Ensembl Gene Model	MGI:1918925	0610010F05Rik	RIKEN cDNA 0610010F05 gene	protein coding gene	GO:0005575	cellular_component	ND
ENSMUSG00000042208	Ensembl Gene Model	MGI:1918925	0610010F05Rik	RIKEN cDNA 0610010F05 gene	protein coding gene	GO:0003674	molecular_function	ND
ENSMUSG00000019320	Ensembl Gene Model	MGI:1919143	Noxo1	NADPH oxidase organizer 1	protein coding gene	GO:0022617	extracellular matrix disassembly	ISO
ENSMUSG00000019320	Ensembl Gene Model	MGI:1919143	Noxo1	NADPH oxidase organizer 1	protein coding gene	GO:0055114	oxidation-reduction process	IBA
ENSMUSG00000019320	Ensembl Gene Model	MGI:1919143	Noxo1	NADPH oxidase organizer 1	protein coding gene	GO:0006801	superoxide metabolic process	IDA
ENSMUSG00000019320	Ensembl Gene Model	MGI:1919143	Noxo1	NADPH oxidase organizer 1	protein coding gene	GO:0005622	intracellular	IBA
ENSMUSG00000019320	Ensembl Gene Model	MGI:1919143	Noxo1	NADPH oxidase organizer 1	protein coding gene	GO:0016020	membrane	IEA
ENSMUSG00000019320	Ensembl Gene Model	MGI:1919143	Noxo1	NADPH oxidase organizer 1	protein coding gene	GO:0043020	NADPH oxidase complex	ISO
ENSMUSG00000019320	Ensembl Gene Model	MGI:1919143	Noxo1	NADPH oxidase organizer 1	protein coding gene	GO:0043020	NADPH oxidase complex	IBA
ENSMUSG00000019320	Ensembl Gene Model	MGI:1919143	Noxo1	NADPH oxidase organizer 1	protein coding gene	GO:0005886	plasma membrane	IEA
ENSMUSG00000019320	Ensembl Gene Model	MGI:1919143	Noxo1	NADPH oxidase organizer 1	protein coding gene	GO:0019899	enzyme binding	ISO
ENSMUSG00000019320	Ensembl Gene Model	MGI:1919143	Noxo1	NADPH oxidase organizer 1	protein coding gene	GO:0042802	identical protein binding	ISO
ENSMUSG00000019320	Ensembl Gene Model	MGI:1919143	Noxo1	NADPH oxidase organizer 1	protein coding gene	GO:0008289	lipid binding	IEA
ENSMUSG00000019320	Ensembl Gene Model	MGI:1919143	Noxo1	NADPH oxidase organizer 1	protein coding gene	GO:0035091	phosphatidylinositol binding	IBA
ENSMUSG00000019320	Ensembl Gene Model	MGI:1919143	Noxo1	NADPH oxidase organizer 1	protein coding gene	GO:0016176	superoxide-generating NADPH oxidase activator activity	IDA
ENSMUSG00000058317	Ensembl Gene Model	MGI:2384997	Ube2e2	ubiquitin-conjugating enzyme E2E 2	protein coding gene	GO:0006974	cellular response to DNA damage stimulus	ISO
ENSMUSG00000058317	Ensembl Gene Model	MGI:2384997	Ube2e2	ubiquitin-conjugating enzyme E2E 2	protein coding gene	GO:0032020	ISG15-protein conjugation	ISO
ENSMUSG00000058317	Ensembl Gene Model	MGI:2384997	Ube2e2	ubiquitin-conjugating enzyme E2E 2	protein coding gene	GO:1900087	positive regulation of G1/S transition of mitotic cell cycle	ISO
ENSMUSG00000058317	Ensembl Gene Model	MGI:2384997	Ube2e2	ubiquitin-conjugating enzyme E2E 2	protein coding gene	GO:0070979	protein K11-linked ubiquitination	ISO
ENSMUSG00000058317	Ensembl Gene Model	MGI:2384997	Ube2e2	ubiquitin-conjugating enzyme E2E 2	protein coding gene	GO:0070936	protein K48-linked ubiquitination	ISO
ENSMUSG00000058317	Ensembl Gene Model	MGI:2384997	Ube2e2	ubiquitin-conjugating enzyme E2E 2	protein coding gene	GO:0070534	protein K63-linked ubiquitination	ISO
ENSMUSG00000058317	Ensembl Gene Model	MGI:2384997	Ube2e2	ubiquitin-conjugating enzyme E2E 2	protein coding gene	GO:0005524	ATP binding	IEA
ENSMUSG00000058317	Ensembl Gene Model	MGI:2384997	Ube2e2	ubiquitin-conjugating enzyme E2E 2	protein coding gene	GO:0042296	ISG15 transferase activity	ISO
ENSMUSG00000058317	Ensembl Gene Model	MGI:2384997	Ube2e2	ubiquitin-conjugating enzyme E2E 2	protein coding gene	GO:0000166	nucleotide binding	IEA
ENSMUSG00000058317	Ensembl Gene Model	MGI:2384997	Ube2e2	ubiquitin-conjugating enzyme E2E 2	protein coding gene	GO:0016740	transferase activity	IEA
ENSMUSG00000058317	Ensembl Gene Model	MGI:2384997	Ube2e2	ubiquitin-conjugating enzyme E2E 2	protein coding gene	GO:0061631	ubiquitin conjugating enzyme activity	ISO
ENSMUSG00000058317	Ensembl Gene Model	MGI:2384997	Ube2e2	ubiquitin-conjugating enzyme E2E 2	protein coding gene	GO:0004842	ubiquitin-protein transferase activity	ISO
ENSMUSG00000099329	Ensembl Gene Model	MGI:5547788	Gm28052	predicted gene, 28052	unclassified non-coding RNA gene
ENSMUSG00000086379	Ensembl Gene Model	MGI:1917621	1700026D11Rik	RIKEN cDNA 1700026D11 gene	antisense lncRNA gene
ENSMUSG00000024002	Ensembl Gene Model	MGI:1888520	Brd4	bromodomain containing 4	protein coding gene	GO:0006325	chromatin organization	IEA
ENSMUSG00000024002	Ensembl Gene Model	MGI:1888520	Brd4	bromodomain containing 4	protein coding gene	GO:0007059	chromosome segregation	IMP
ENSMUSG00000024002	Ensembl Gene Model	MGI:1888520	Brd4	bromodomain containing 4	protein coding gene	GO:0044154	histone H3-K14 acetylation	IMP
ENSMUSG00000024002	Ensembl Gene Model	MGI:1888520	Brd4	bromodomain containing 4	protein coding gene	GO:0043983	histone H4-K12 acetylation	IMP
ENSMUSG00000024002	Ensembl Gene Model	MGI:1888520	Brd4	bromodomain containing 4	protein coding gene	GO:0001833	inner cell mass cell proliferation	IMP
ENSMUSG00000024002	Ensembl Gene Model	MGI:1888520	Brd4	bromodomain containing 4	protein coding gene	GO:0043388	positive regulation of DNA binding	IDA
ENSMUSG00000024002	Ensembl Gene Model	MGI:1888520	Brd4	bromodomain containing 4	protein coding gene	GO:0010971	positive regulation of G2/M transition of mitotic cell cycle	ISO
ENSMUSG00000024002	Ensembl Gene Model	MGI:1888520	Brd4	bromodomain containing 4	protein coding gene	GO:0032968	positive regulation of transcription elongation from RNA polymerase II promoter	ISO
ENSMUSG00000024002	Ensembl Gene Model	MGI:1888520	Brd4	bromodomain containing 4	protein coding gene	GO:0046777	protein autophosphorylation	IDA
ENSMUSG00000024002	Ensembl Gene Model	MGI:1888520	Brd4	bromodomain containing 4	protein coding gene	GO:0006468	protein phosphorylation	IPI
ENSMUSG00000024002	Ensembl Gene Model	MGI:1888520	Brd4	bromodomain containing 4	protein coding gene	GO:0006355	regulation of transcription, DNA-templated	IEA
ENSMUSG00000024002	Ensembl Gene Model	MGI:1888520	Brd4	bromodomain containing 4	protein coding gene	GO:0000083	regulation of transcription involved in G1/S transition of mitotic cell cycle	ISO
ENSMUSG00000024002	Ensembl Gene Model	MGI:1888520	Brd4	bromodomain containing 4	protein coding gene	GO:0006351	transcription, DNA-templated	IEA
ENSMUSG00000024002	Ensembl Gene Model	MGI:1888520	Brd4	bromodomain containing 4	protein coding gene	GO:0005694	chromosome	IEA
ENSMUSG00000024002	Ensembl Gene Model	MGI:1888520	Brd4	bromodomain containing 4	protein coding gene	GO:0000794	condensed nuclear chromosome	IDA
ENSMUSG00000024002	Ensembl Gene Model	MGI:1888520	Brd4	bromodomain containing 4	protein coding gene	GO:0000794	condensed nuclear chromosome	IDA
ENSMUSG00000024002	Ensembl Gene Model	MGI:1888520	Brd4	bromodomain containing 4	protein coding gene	GO:0000794	condensed nuclear chromosome	ISO
ENSMUSG00000024002	Ensembl Gene Model	MGI:1888520	Brd4	bromodomain containing 4	protein coding gene	GO:0008024	cyclin/CDK positive transcription elongation factor complex	IDA
ENSMUSG00000024002	Ensembl Gene Model	MGI:1888520	Brd4	bromodomain containing 4	protein coding gene	GO:0005665	DNA-directed RNA polymerase II, core complex	IDA
ENSMUSG00000024002	Ensembl Gene Model	MGI:1888520	Brd4	bromodomain containing 4	protein coding gene	GO:0000790	nuclear chromatin	IDA
ENSMUSG00000024002	Ensembl Gene Model	MGI:1888520	Brd4	bromodomain containing 4	protein coding gene	GO:0005730	nucleolus	IDA
ENSMUSG00000024002	Ensembl Gene Model	MGI:1888520	Brd4	bromodomain containing 4	protein coding gene	GO:0005634	nucleus	IDA
ENSMUSG00000024002	Ensembl Gene Model	MGI:1888520	Brd4	bromodomain containing 4	protein coding gene	GO:0003682	chromatin binding	IDA
ENSMUSG00000024002	Ensembl Gene Model	MGI:1888520	Brd4	bromodomain containing 4	protein coding gene	GO:0003677	DNA binding	IDA
ENSMUSG00000024002	Ensembl Gene Model	MGI:1888520	Brd4	bromodomain containing 4	protein coding gene	GO:0034211	GTP-dependent protein kinase activity	IDA
ENSMUSG00000024002	Ensembl Gene Model	MGI:1888520	Brd4	bromodomain containing 4	protein coding gene	GO:0005515	protein binding	IPI
ENSMUSG00000024002	Ensembl Gene Model	MGI:1888520	Brd4	bromodomain containing 4	protein coding gene	GO:0005515	protein binding	IPI
ENSMUSG00000024002	Ensembl Gene Model	MGI:1888520	Brd4	bromodomain containing 4	protein coding gene	GO:0005515	protein binding	IPI
ENSMUSG00000024002	Ensembl Gene Model	MGI:1888520	Brd4	bromodomain containing 4	protein coding gene	GO:0005515	protein binding	IPI
ENSMUSG00000024002	Ensembl Gene Model	MGI:1888520	Brd4	bromodomain containing 4	protein coding gene	GO:0008022	protein C-terminus binding	IPI
ENSMUSG00000024002	Ensembl Gene Model	MGI:1888520	Brd4	bromodomain containing 4	protein coding gene	GO:0004672	protein kinase activity	IDA
ENSMUSG00000024002	Ensembl Gene Model	MGI:1888520	Brd4	bromodomain containing 4	protein coding gene	GO:0004674	protein serine/threonine kinase activity	IDA
ENSMUSG00000024002	Ensembl Gene Model	MGI:1888520	Brd4	bromodomain containing 4	protein coding gene	GO:0008353	RNA polymerase II carboxy-terminal domain kinase activity	IDA
ENSMUSG00000024002	Ensembl Gene Model	MGI:1888520	Brd4	bromodomain containing 4	protein coding gene	GO:0008353	RNA polymerase II carboxy-terminal domain kinase activity	IMP
ENSMUSG00000024002	Ensembl Gene Model	MGI:1888520	Brd4	bromodomain containing 4	protein coding gene	GO:0000993	RNA polymerase II core binding	ISO
ENSMUSG00000024002	Ensembl Gene Model	MGI:1888520	Brd4	bromodomain containing 4	protein coding gene	GO:1990269	RNA polymerase II C-terminal domain phosphoserine binding	IDA
ENSMUSG00000022361	Ensembl Gene Model	MGI:109271	Zhx1	zinc fingers and homeoboxes 1	protein coding gene	GO:0000122	negative regulation of transcription by RNA polymerase II	ISO
ENSMUSG00000022361	Ensembl Gene Model	MGI:109271	Zhx1	zinc fingers and homeoboxes 1	protein coding gene	GO:0000122	negative regulation of transcription by RNA polymerase II	IBA
ENSMUSG00000022361	Ensembl Gene Model	MGI:109271	Zhx1	zinc fingers and homeoboxes 1	protein coding gene	GO:0045892	negative regulation of transcription, DNA-templated	ISO
ENSMUSG00000022361	Ensembl Gene Model	MGI:109271	Zhx1	zinc fingers and homeoboxes 1	protein coding gene	GO:0006355	regulation of transcription, DNA-templated	ISO
ENSMUSG00000022361	Ensembl Gene Model	MGI:109271	Zhx1	zinc fingers and homeoboxes 1	protein coding gene	GO:0006351	transcription, DNA-templated	IEA
ENSMUSG00000022361	Ensembl Gene Model	MGI:109271	Zhx1	zinc fingers and homeoboxes 1	protein coding gene	GO:0005654	nucleoplasm	ISO
ENSMUSG00000022361	Ensembl Gene Model	MGI:109271	Zhx1	zinc fingers and homeoboxes 1	protein coding gene	GO:0005634	nucleus	ISO
ENSMUSG00000022361	Ensembl Gene Model	MGI:109271	Zhx1	zinc fingers and homeoboxes 1	protein coding gene	GO:0005634	nucleus	IDA
ENSMUSG00000022361	Ensembl Gene Model	MGI:109271	Zhx1	zinc fingers and homeoboxes 1	protein coding gene	GO:0005634	nucleus	ISO
ENSMUSG00000022361	Ensembl Gene Model	MGI:109271	Zhx1	zinc fingers and homeoboxes 1	protein coding gene	GO:0003677	DNA binding	ISO
ENSMUSG00000022361	Ensembl Gene Model	MGI:109271	Zhx1	zinc fingers and homeoboxes 1	protein coding gene	GO:0003700	DNA binding transcription factor activity	IBA
ENSMUSG00000022361	Ensembl Gene Model	MGI:109271	Zhx1	zinc fingers and homeoboxes 1	protein coding gene	GO:0003700	DNA binding transcription factor activity	ISO
ENSMUSG00000022361	Ensembl Gene Model	MGI:109271	Zhx1	zinc fingers and homeoboxes 1	protein coding gene	GO:0046872	metal ion binding	IEA
ENSMUSG00000022361	Ensembl Gene Model	MGI:109271	Zhx1	zinc fingers and homeoboxes 1	protein coding gene	GO:0003676	nucleic acid binding	IEA
ENSMUSG00000022361	Ensembl Gene Model	MGI:109271	Zhx1	zinc fingers and homeoboxes 1	protein coding gene	GO:0046982	protein heterodimerization activity	ISO
ENSMUSG00000022361	Ensembl Gene Model	MGI:109271	Zhx1	zinc fingers and homeoboxes 1	protein coding gene	GO:0003714	transcription corepressor activity	IBA
ENSMUSG00000022361	Ensembl Gene Model	MGI:109271	Zhx1	zinc fingers and homeoboxes 1	protein coding gene	GO:0003714	transcription corepressor activity	ISO
ENSMUSG00000024758	Ensembl Gene Model	MGI:1339970	Rtn3	reticulon 3	protein coding gene	GO:0006915	apoptotic process	IEA
ENSMUSG00000024758	Ensembl Gene Model	MGI:1339970	Rtn3	reticulon 3	protein coding gene	GO:0071787	endoplasmic reticulum tubular network formation	IDA
ENSMUSG00000024758	Ensembl Gene Model	MGI:1339970	Rtn3	reticulon 3	protein coding gene	GO:0071787	endoplasmic reticulum tubular network formation	ISO
ENSMUSG00000024758	Ensembl Gene Model	MGI:1339970	Rtn3	reticulon 3	protein coding gene	GO:0071786	endoplasmic reticulum tubular network organization	ISO
ENSMUSG00000024758	Ensembl Gene Model	MGI:1339970	Rtn3	reticulon 3	protein coding gene	GO:0016192	vesicle-mediated transport	IEA
ENSMUSG00000024758	Ensembl Gene Model	MGI:1339970	Rtn3	reticulon 3	protein coding gene	GO:0005783	endoplasmic reticulum	ISO
ENSMUSG00000024758	Ensembl Gene Model	MGI:1339970	Rtn3	reticulon 3	protein coding gene	GO:0005789	endoplasmic reticulum membrane	ISO
ENSMUSG00000024758	Ensembl Gene Model	MGI:1339970	Rtn3	reticulon 3	protein coding gene	GO:0005794	Golgi apparatus	IEA
ENSMUSG00000024758	Ensembl Gene Model	MGI:1339970	Rtn3	reticulon 3	protein coding gene	GO:0016021	integral component of membrane	IEA
ENSMUSG00000024758	Ensembl Gene Model	MGI:1339970	Rtn3	reticulon 3	protein coding gene	GO:0016020	membrane	IEA
ENSMUSG00000024758	Ensembl Gene Model	MGI:1339970	Rtn3	reticulon 3	protein coding gene	GO:0005515	protein binding	IPI
ENSMUSG00000024758	Ensembl Gene Model	MGI:1339970	Rtn3	reticulon 3	protein coding gene	GO:0005515	protein binding	IPI
ENSMUSG00000024758	Ensembl Gene Model	MGI:1339970	Rtn3	reticulon 3	protein coding gene	GO:0005515	protein binding	IPI
ENSMUSG00000024758	Ensembl Gene Model	MGI:1339970	Rtn3	reticulon 3	protein coding gene	GO:0005515	protein binding	IPI
ENSMUSG00000039959	Ensembl Gene Model	MGI:1099804	Hip1	huntingtin interacting protein 1	protein coding gene	GO:0006919	activation of cysteine-type endopeptidase activity involved in apoptotic process	ISO
ENSMUSG00000039959	Ensembl Gene Model	MGI:1099804	Hip1	huntingtin interacting protein 1	protein coding gene	GO:0006915	apoptotic process	ISO
ENSMUSG00000039959	Ensembl Gene Model	MGI:1099804	Hip1	huntingtin interacting protein 1	protein coding gene	GO:0097190	apoptotic signaling pathway	ISO
ENSMUSG00000039959	Ensembl Gene Model	MGI:1099804	Hip1	huntingtin interacting protein 1	protein coding gene	GO:0030154	cell differentiation	IEA
ENSMUSG00000039959	Ensembl Gene Model	MGI:1099804	Hip1	huntingtin interacting protein 1	protein coding gene	GO:0048268	clathrin coat assembly	ISO
ENSMUSG00000039959	Ensembl Gene Model	MGI:1099804	Hip1	huntingtin interacting protein 1	protein coding gene	GO:0048268	clathrin coat assembly	ISO
ENSMUSG00000039959	Ensembl Gene Model	MGI:1099804	Hip1	huntingtin interacting protein 1	protein coding gene	GO:0072583	clathrin-dependent endocytosis	IEA
ENSMUSG00000039959	Ensembl Gene Model	MGI:1099804	Hip1	huntingtin interacting protein 1	protein coding gene	GO:0006897	endocytosis	IDA
ENSMUSG00000039959	Ensembl Gene Model	MGI:1099804	Hip1	huntingtin interacting protein 1	protein coding gene	GO:0045742	positive regulation of epidermal growth factor receptor signaling pathway	ISO
ENSMUSG00000039959	Ensembl Gene Model	MGI:1099804	Hip1	huntingtin interacting protein 1	protein coding gene	GO:2000588	positive regulation of platelet-derived growth factor receptor-beta signaling pathway	ISO
ENSMUSG00000039959	Ensembl Gene Model	MGI:1099804	Hip1	huntingtin interacting protein 1	protein coding gene	GO:0048260	positive regulation of receptor-mediated endocytosis	IMP
ENSMUSG00000039959	Ensembl Gene Model	MGI:1099804	Hip1	huntingtin interacting protein 1	protein coding gene	GO:0048260	positive regulation of receptor-mediated endocytosis	ISO
ENSMUSG00000039959	Ensembl Gene Model	MGI:1099804	Hip1	huntingtin interacting protein 1	protein coding gene	GO:0050821	protein stabilization	ISO
ENSMUSG00000039959	Ensembl Gene Model	MGI:1099804	Hip1	huntingtin interacting protein 1	protein coding gene	GO:0042981	regulation of apoptotic process	ISO
ENSMUSG00000039959	Ensembl Gene Model	MGI:1099804	Hip1	huntingtin interacting protein 1	protein coding gene	GO:0006355	regulation of transcription, DNA-templated	IEA
ENSMUSG00000039959	Ensembl Gene Model	MGI:1099804	Hip1	huntingtin interacting protein 1	protein coding gene	GO:0006351	transcription, DNA-templated	IEA
ENSMUSG00000039959	Ensembl Gene Model	MGI:1099804	Hip1	huntingtin interacting protein 1	protein coding gene	GO:0030122	AP-2 adaptor complex	ISO
ENSMUSG00000039959	Ensembl Gene Model	MGI:1099804	Hip1	huntingtin interacting protein 1	protein coding gene	GO:0030136	clathrin-coated vesicle	ISO
ENSMUSG00000039959	Ensembl Gene Model	MGI:1099804	Hip1	huntingtin interacting protein 1	protein coding gene	GO:0030136	clathrin-coated vesicle	ISO
ENSMUSG00000039959	Ensembl Gene Model	MGI:1099804	Hip1	huntingtin interacting protein 1	protein coding gene	GO:0030136	clathrin-coated vesicle	ISO
ENSMUSG00000039959	Ensembl Gene Model	MGI:1099804	Hip1	huntingtin interacting protein 1	protein coding gene	GO:0005737	cytoplasm	ISO
ENSMUSG00000039959	Ensembl Gene Model	MGI:1099804	Hip1	huntingtin interacting protein 1	protein coding gene	GO:0031410	cytoplasmic vesicle	IEA
ENSMUSG00000039959	Ensembl Gene Model	MGI:1099804	Hip1	huntingtin interacting protein 1	protein coding gene	GO:0031234	extrinsic component of cytoplasmic side of plasma membrane	ISO
ENSMUSG00000039959	Ensembl Gene Model	MGI:1099804	Hip1	huntingtin interacting protein 1	protein coding gene	GO:0098890	extrinsic component of postsynaptic membrane	ISO
ENSMUSG00000039959	Ensembl Gene Model	MGI:1099804	Hip1	huntingtin interacting protein 1	protein coding gene	GO:0098888	extrinsic component of presynaptic membrane	ISO
ENSMUSG00000039959	Ensembl Gene Model	MGI:1099804	Hip1	huntingtin interacting protein 1	protein coding gene	GO:0005794	Golgi apparatus	ISO
ENSMUSG00000039959	Ensembl Gene Model	MGI:1099804	Hip1	huntingtin interacting protein 1	protein coding gene	GO:0043231	intracellular membrane-bounded organelle	ISO
ENSMUSG00000039959	Ensembl Gene Model	MGI:1099804	Hip1	huntingtin interacting protein 1	protein coding gene	GO:0016020	membrane	IEA
ENSMUSG00000039959	Ensembl Gene Model	MGI:1099804	Hip1	huntingtin interacting protein 1	protein coding gene	GO:0005634	nucleus	IEA
ENSMUSG00000039959	Ensembl Gene Model	MGI:1099804	Hip1	huntingtin interacting protein 1	protein coding gene	GO:0098794	postsynapse	ISO
ENSMUSG00000039959	Ensembl Gene Model	MGI:1099804	Hip1	huntingtin interacting protein 1	protein coding gene	GO:0098793	presynapse	ISO
ENSMUSG00000039959	Ensembl Gene Model	MGI:1099804	Hip1	huntingtin interacting protein 1	protein coding gene	GO:0098793	presynapse	ISO
ENSMUSG00000039959	Ensembl Gene Model	MGI:1099804	Hip1	huntingtin interacting protein 1	protein coding gene	GO:0003779	actin binding	IEA
ENSMUSG00000039959	Ensembl Gene Model	MGI:1099804	Hip1	huntingtin interacting protein 1	protein coding gene	GO:0003779	actin binding	IEA
ENSMUSG00000039959	Ensembl Gene Model	MGI:1099804	Hip1	huntingtin interacting protein 1	protein coding gene	GO:0051015	actin filament binding	ISO
ENSMUSG00000039959	Ensembl Gene Model	MGI:1099804	Hip1	huntingtin interacting protein 1	protein coding gene	GO:0035612	AP-2 adaptor complex binding	ISO
ENSMUSG00000039959	Ensembl Gene Model	MGI:1099804	Hip1	huntingtin interacting protein 1	protein coding gene	GO:0030276	clathrin binding	ISO
ENSMUSG00000039959	Ensembl Gene Model	MGI:1099804	Hip1	huntingtin interacting protein 1	protein coding gene	GO:0030276	clathrin binding	ISO
ENSMUSG00000039959	Ensembl Gene Model	MGI:1099804	Hip1	huntingtin interacting protein 1	protein coding gene	GO:0030276	clathrin binding	ISO
ENSMUSG00000039959	Ensembl Gene Model	MGI:1099804	Hip1	huntingtin interacting protein 1	protein coding gene	GO:0032051	clathrin light chain binding	ISO
ENSMUSG00000039959	Ensembl Gene Model	MGI:1099804	Hip1	huntingtin interacting protein 1	protein coding gene	GO:0043325	phosphatidylinositol-3,4-bisphosphate binding	ISO
ENSMUSG00000039959	Ensembl Gene Model	MGI:1099804	Hip1	huntingtin interacting protein 1	protein coding gene	GO:0080025	phosphatidylinositol-3,5-bisphosphate binding	ISO
ENSMUSG00000039959	Ensembl Gene Model	MGI:1099804	Hip1	huntingtin interacting protein 1	protein coding gene	GO:0032266	phosphatidylinositol-3-phosphate binding	ISO
ENSMUSG00000039959	Ensembl Gene Model	MGI:1099804	Hip1	huntingtin interacting protein 1	protein coding gene	GO:0035091	phosphatidylinositol binding	ISO
ENSMUSG00000039959	Ensembl Gene Model	MGI:1099804	Hip1	huntingtin interacting protein 1	protein coding gene	GO:0005543	phospholipid binding	IEA
ENSMUSG00000039959	Ensembl Gene Model	MGI:1099804	Hip1	huntingtin interacting protein 1	protein coding gene	GO:0005515	protein binding	IPI
ENSMUSG00000039959	Ensembl Gene Model	MGI:1099804	Hip1	huntingtin interacting protein 1	protein coding gene	GO:0005515	protein binding	IPI
ENSMUSG00000039959	Ensembl Gene Model	MGI:1099804	Hip1	huntingtin interacting protein 1	protein coding gene	GO:0046982	protein heterodimerization activity	ISO
ENSMUSG00000039959	Ensembl Gene Model	MGI:1099804	Hip1	huntingtin interacting protein 1	protein coding gene	GO:0042803	protein homodimerization activity	ISO
ENSMUSG00000042408	Ensembl Gene Model	MGI:106505	Zmym6	zinc finger, MYM-type 6	protein coding gene	GO:0007010	cytoskeleton organization	IBA
ENSMUSG00000042408	Ensembl Gene Model	MGI:106505	Zmym6	zinc finger, MYM-type 6	protein coding gene	GO:0007010	cytoskeleton organization	ISO
ENSMUSG00000042408	Ensembl Gene Model	MGI:106505	Zmym6	zinc finger, MYM-type 6	protein coding gene	GO:0007275	multicellular organism development	IBA
ENSMUSG00000042408	Ensembl Gene Model	MGI:106505	Zmym6	zinc finger, MYM-type 6	protein coding gene	GO:0022604	regulation of cell morphogenesis	IBA
ENSMUSG00000042408	Ensembl Gene Model	MGI:106505	Zmym6	zinc finger, MYM-type 6	protein coding gene	GO:0022604	regulation of cell morphogenesis	ISO
ENSMUSG00000042408	Ensembl Gene Model	MGI:106505	Zmym6	zinc finger, MYM-type 6	protein coding gene	GO:0005737	cytoplasm	IBA
ENSMUSG00000042408	Ensembl Gene Model	MGI:106505	Zmym6	zinc finger, MYM-type 6	protein coding gene	GO:0005654	nucleoplasm	IBA
ENSMUSG00000042408	Ensembl Gene Model	MGI:106505	Zmym6	zinc finger, MYM-type 6	protein coding gene	GO:0003677	DNA binding	IBA
ENSMUSG00000042408	Ensembl Gene Model	MGI:106505	Zmym6	zinc finger, MYM-type 6	protein coding gene	GO:0000981	RNA polymerase II transcription factor activity, sequence-specific DNA binding	IBA
ENSMUSG00000053730	Ensembl Gene Model	MGI:2682939	Tmem39b	transmembrane protein 39b	protein coding gene	GO:0016021	integral component of membrane	IEA
ENSMUSG00000053730	Ensembl Gene Model	MGI:2682939	Tmem39b	transmembrane protein 39b	protein coding gene	GO:0016020	membrane	IEA
ENSMUSG00000053730	Ensembl Gene Model	MGI:2682939	Tmem39b	transmembrane protein 39b	protein coding gene	GO:0003674	molecular_function	ND
ENSMUSG00000043913	Ensembl Gene Model	MGI:2141043	Ccdc60	coiled-coil domain containing 60	protein coding gene	GO:0008150	biological_process	ND
ENSMUSG00000043913	Ensembl Gene Model	MGI:2141043	Ccdc60	coiled-coil domain containing 60	protein coding gene	GO:0005575	cellular_component	ND
ENSMUSG00000043913	Ensembl Gene Model	MGI:2141043	Ccdc60	coiled-coil domain containing 60	protein coding gene	GO:0003674	molecular_function	ND
ENSMUSG00000043962	Ensembl Gene Model	MGI:2442637	Thrap3	thyroid hormone receptor associated protein 3	protein coding gene	GO:0030521	androgen receptor signaling pathway	ISO
ENSMUSG00000043962	Ensembl Gene Model	MGI:2442637	Thrap3	thyroid hormone receptor associated protein 3	protein coding gene	GO:0030518	intracellular steroid hormone receptor signaling pathway	ISO
ENSMUSG00000043962	Ensembl Gene Model	MGI:2442637	Thrap3	thyroid hormone receptor associated protein 3	protein coding gene	GO:0006397	mRNA processing	IEA
ENSMUSG00000043962	Ensembl Gene Model	MGI:2442637	Thrap3	thyroid hormone receptor associated protein 3	protein coding gene	GO:0048255	mRNA stabilization	ISO
ENSMUSG00000043962	Ensembl Gene Model	MGI:2442637	Thrap3	thyroid hormone receptor associated protein 3	protein coding gene	GO:0000956	nuclear-transcribed mRNA catabolic process	ISO
ENSMUSG00000043962	Ensembl Gene Model	MGI:2442637	Thrap3	thyroid hormone receptor associated protein 3	protein coding gene	GO:0042753	positive regulation of circadian rhythm	ISO
ENSMUSG00000043962	Ensembl Gene Model	MGI:2442637	Thrap3	thyroid hormone receptor associated protein 3	protein coding gene	GO:0048026	positive regulation of mRNA splicing, via spliceosome	ISO
ENSMUSG00000043962	Ensembl Gene Model	MGI:2442637	Thrap3	thyroid hormone receptor associated protein 3	protein coding gene	GO:0045944	positive regulation of transcription by RNA polymerase II	ISO
ENSMUSG00000043962	Ensembl Gene Model	MGI:2442637	Thrap3	thyroid hormone receptor associated protein 3	protein coding gene	GO:0045893	positive regulation of transcription, DNA-templated	ISO
ENSMUSG00000043962	Ensembl Gene Model	MGI:2442637	Thrap3	thyroid hormone receptor associated protein 3	protein coding gene	GO:0000381	regulation of alternative mRNA splicing, via spliceosome	ISO
ENSMUSG00000043962	Ensembl Gene Model	MGI:2442637	Thrap3	thyroid hormone receptor associated protein 3	protein coding gene	GO:0006355	regulation of transcription, DNA-templated	IEA
ENSMUSG00000043962	Ensembl Gene Model	MGI:2442637	Thrap3	thyroid hormone receptor associated protein 3	protein coding gene	GO:0048511	rhythmic process	IEA
ENSMUSG00000043962	Ensembl Gene Model	MGI:2442637	Thrap3	thyroid hormone receptor associated protein 3	protein coding gene	GO:0008380	RNA splicing	IEA
ENSMUSG00000043962	Ensembl Gene Model	MGI:2442637	Thrap3	thyroid hormone receptor associated protein 3	protein coding gene	GO:0008380	RNA splicing	IEA
ENSMUSG00000043962	Ensembl Gene Model	MGI:2442637	Thrap3	thyroid hormone receptor associated protein 3	protein coding gene	GO:0006366	transcription by RNA polymerase II	IC
ENSMUSG00000043962	Ensembl Gene Model	MGI:2442637	Thrap3	thyroid hormone receptor associated protein 3	protein coding gene	GO:0006351	transcription, DNA-templated	IEA
ENSMUSG00000043962	Ensembl Gene Model	MGI:2442637	Thrap3	thyroid hormone receptor associated protein 3	protein coding gene	GO:0006367	transcription initiation from RNA polymerase II promoter	ISO
ENSMUSG00000043962	Ensembl Gene Model	MGI:2442637	Thrap3	thyroid hormone receptor associated protein 3	protein coding gene	GO:0035145	exon-exon junction complex	ISO
ENSMUSG00000043962	Ensembl Gene Model	MGI:2442637	Thrap3	thyroid hormone receptor associated protein 3	protein coding gene	GO:0016592	mediator complex	IDA
ENSMUSG00000043962	Ensembl Gene Model	MGI:2442637	Thrap3	thyroid hormone receptor associated protein 3	protein coding gene	GO:0016592	mediator complex	ISO
ENSMUSG00000043962	Ensembl Gene Model	MGI:2442637	Thrap3	thyroid hormone receptor associated protein 3	protein coding gene	GO:0016607	nuclear speck	ISO
ENSMUSG00000043962	Ensembl Gene Model	MGI:2442637	Thrap3	thyroid hormone receptor associated protein 3	protein coding gene	GO:0005654	nucleoplasm	ISO
ENSMUSG00000043962	Ensembl Gene Model	MGI:2442637	Thrap3	thyroid hormone receptor associated protein 3	protein coding gene	GO:0005634	nucleus	ISO
ENSMUSG00000043962	Ensembl Gene Model	MGI:2442637	Thrap3	thyroid hormone receptor associated protein 3	protein coding gene	GO:0005524	ATP binding	IEA
ENSMUSG00000043962	Ensembl Gene Model	MGI:2442637	Thrap3	thyroid hormone receptor associated protein 3	protein coding gene	GO:0001046	core promoter sequence-specific DNA binding	IDA
ENSMUSG00000043962	Ensembl Gene Model	MGI:2442637	Thrap3	thyroid hormone receptor associated protein 3	protein coding gene	GO:0000166	nucleotide binding	IEA
ENSMUSG00000043962	Ensembl Gene Model	MGI:2442637	Thrap3	thyroid hormone receptor associated protein 3	protein coding gene	GO:0051219	phosphoprotein binding	ISO
ENSMUSG00000043962	Ensembl Gene Model	MGI:2442637	Thrap3	thyroid hormone receptor associated protein 3	protein coding gene	GO:0005515	protein binding	IPI
ENSMUSG00000043962	Ensembl Gene Model	MGI:2442637	Thrap3	thyroid hormone receptor associated protein 3	protein coding gene	GO:0038023	signaling receptor activity	ISO
ENSMUSG00000043962	Ensembl Gene Model	MGI:2442637	Thrap3	thyroid hormone receptor associated protein 3	protein coding gene	GO:0046966	thyroid hormone receptor binding	ISO
ENSMUSG00000043962	Ensembl Gene Model	MGI:2442637	Thrap3	thyroid hormone receptor associated protein 3	protein coding gene	GO:0003713	transcription coactivator activity	ISO
ENSMUSG00000043962	Ensembl Gene Model	MGI:2442637	Thrap3	thyroid hormone receptor associated protein 3	protein coding gene	GO:0003713	transcription coactivator activity	IMP
ENSMUSG00000043962	Ensembl Gene Model	MGI:2442637	Thrap3	thyroid hormone receptor associated protein 3	protein coding gene	GO:0003712	transcription coregulator activity	ISO
ENSMUSG00000020844	Ensembl Gene Model	MGI:109331	Nxn	nucleoredoxin	protein coding gene	GO:0072358	cardiovascular system development	IMP
ENSMUSG00000020844	Ensembl Gene Model	MGI:109331	Nxn	nucleoredoxin	protein coding gene	GO:0030154	cell differentiation	IEA
ENSMUSG00000020844	Ensembl Gene Model	MGI:109331	Nxn	nucleoredoxin	protein coding gene	GO:0045454	cell redox homeostasis	IEA
ENSMUSG00000020844	Ensembl Gene Model	MGI:109331	Nxn	nucleoredoxin	protein coding gene	GO:0007275	multicellular organism development	IEA
ENSMUSG00000020844	Ensembl Gene Model	MGI:109331	Nxn	nucleoredoxin	protein coding gene	GO:0031397	negative regulation of protein ubiquitination	IMP
ENSMUSG00000020844	Ensembl Gene Model	MGI:109331	Nxn	nucleoredoxin	protein coding gene	GO:0030178	negative regulation of Wnt signaling pathway	IMP
ENSMUSG00000020844	Ensembl Gene Model	MGI:109331	Nxn	nucleoredoxin	protein coding gene	GO:0055114	oxidation-reduction process	IEA
ENSMUSG00000020844	Ensembl Gene Model	MGI:109331	Nxn	nucleoredoxin	protein coding gene	GO:0016055	Wnt signaling pathway	IEA
ENSMUSG00000020844	Ensembl Gene Model	MGI:109331	Nxn	nucleoredoxin	protein coding gene	GO:0005737	cytoplasm	IBA
ENSMUSG00000020844	Ensembl Gene Model	MGI:109331	Nxn	nucleoredoxin	protein coding gene	GO:0005634	nucleus	IDA
ENSMUSG00000020844	Ensembl Gene Model	MGI:109331	Nxn	nucleoredoxin	protein coding gene	GO:0016491	oxidoreductase activity	IEA
ENSMUSG00000020844	Ensembl Gene Model	MGI:109331	Nxn	nucleoredoxin	protein coding gene	GO:0005515	protein binding	IPI
ENSMUSG00000020844	Ensembl Gene Model	MGI:109331	Nxn	nucleoredoxin	protein coding gene	GO:0005515	protein binding	IPI
ENSMUSG00000020844	Ensembl Gene Model	MGI:109331	Nxn	nucleoredoxin	protein coding gene	GO:0005515	protein binding	IPI
ENSMUSG00000020844	Ensembl Gene Model	MGI:109331	Nxn	nucleoredoxin	protein coding gene	GO:0005515	protein binding	IPI
ENSMUSG00000020844	Ensembl Gene Model	MGI:109331	Nxn	nucleoredoxin	protein coding gene	GO:0047134	protein-disulfide reductase activity	IEA
ENSMUSG00000020844	Ensembl Gene Model	MGI:109331	Nxn	nucleoredoxin	protein coding gene	GO:0004791	thioredoxin-disulfide reductase activity	IDA
ENSMUSG00000027550	Ensembl Gene Model	MGI:1918960	Lrrcc1	leucine rich repeat and coiled-coil domain containing 1	protein coding gene	GO:0007049	cell cycle	IEA
ENSMUSG00000027550	Ensembl Gene Model	MGI:1918960	Lrrcc1	leucine rich repeat and coiled-coil domain containing 1	protein coding gene	GO:0051301	cell division	IEA
ENSMUSG00000027550	Ensembl Gene Model	MGI:1918960	Lrrcc1	leucine rich repeat and coiled-coil domain containing 1	protein coding gene	GO:0005813	centrosome	ISO
ENSMUSG00000027550	Ensembl Gene Model	MGI:1918960	Lrrcc1	leucine rich repeat and coiled-coil domain containing 1	protein coding gene	GO:0005737	cytoplasm	IEA
ENSMUSG00000027550	Ensembl Gene Model	MGI:1918960	Lrrcc1	leucine rich repeat and coiled-coil domain containing 1	protein coding gene	GO:0005856	cytoskeleton	IEA
ENSMUSG00000027550	Ensembl Gene Model	MGI:1918960	Lrrcc1	leucine rich repeat and coiled-coil domain containing 1	protein coding gene	GO:0003674	molecular_function	ND
ENSMUSG00000020694	Ensembl Gene Model	MGI:1346023	Tlk2	tousled-like kinase 2 (Arabidopsis)	protein coding gene	GO:0007049	cell cycle	IEA
ENSMUSG00000020694	Ensembl Gene Model	MGI:1346023	Tlk2	tousled-like kinase 2 (Arabidopsis)	protein coding gene	GO:0030154	cell differentiation	IEA
ENSMUSG00000020694	Ensembl Gene Model	MGI:1346023	Tlk2	tousled-like kinase 2 (Arabidopsis)	protein coding gene	GO:0006974	cellular response to DNA damage stimulus	ISO
ENSMUSG00000020694	Ensembl Gene Model	MGI:1346023	Tlk2	tousled-like kinase 2 (Arabidopsis)	protein coding gene	GO:0071480	cellular response to gamma radiation	ISO
ENSMUSG00000020694	Ensembl Gene Model	MGI:1346023	Tlk2	tousled-like kinase 2 (Arabidopsis)	protein coding gene	GO:0006325	chromatin organization	IEA
ENSMUSG00000020694	Ensembl Gene Model	MGI:1346023	Tlk2	tousled-like kinase 2 (Arabidopsis)	protein coding gene	GO:0007059	chromosome segregation	ISO
ENSMUSG00000020694	Ensembl Gene Model	MGI:1346023	Tlk2	tousled-like kinase 2 (Arabidopsis)	protein coding gene	GO:0035556	intracellular signal transduction	ISO
ENSMUSG00000020694	Ensembl Gene Model	MGI:1346023	Tlk2	tousled-like kinase 2 (Arabidopsis)	protein coding gene	GO:0007275	multicellular organism development	IEA
ENSMUSG00000020694	Ensembl Gene Model	MGI:1346023	Tlk2	tousled-like kinase 2 (Arabidopsis)	protein coding gene	GO:0032435	negative regulation of proteasomal ubiquitin-dependent protein catabolic process	ISO
ENSMUSG00000020694	Ensembl Gene Model	MGI:1346023	Tlk2	tousled-like kinase 2 (Arabidopsis)	protein coding gene	GO:0018105	peptidyl-serine phosphorylation	ISO
ENSMUSG00000020694	Ensembl Gene Model	MGI:1346023	Tlk2	tousled-like kinase 2 (Arabidopsis)	protein coding gene	GO:0016310	phosphorylation	IEA
ENSMUSG00000020694	Ensembl Gene Model	MGI:1346023	Tlk2	tousled-like kinase 2 (Arabidopsis)	protein coding gene	GO:0006468	protein phosphorylation	ISO
ENSMUSG00000020694	Ensembl Gene Model	MGI:1346023	Tlk2	tousled-like kinase 2 (Arabidopsis)	protein coding gene	GO:0001672	regulation of chromatin assembly or disassembly	ISO
ENSMUSG00000020694	Ensembl Gene Model	MGI:1346023	Tlk2	tousled-like kinase 2 (Arabidopsis)	protein coding gene	GO:0007283	spermatogenesis	IEA
ENSMUSG00000020694	Ensembl Gene Model	MGI:1346023	Tlk2	tousled-like kinase 2 (Arabidopsis)	protein coding gene	GO:0005737	cytoplasm	IEA
ENSMUSG00000020694	Ensembl Gene Model	MGI:1346023	Tlk2	tousled-like kinase 2 (Arabidopsis)	protein coding gene	GO:0005856	cytoskeleton	IEA
ENSMUSG00000020694	Ensembl Gene Model	MGI:1346023	Tlk2	tousled-like kinase 2 (Arabidopsis)	protein coding gene	GO:0005882	intermediate filament	ISO
ENSMUSG00000020694	Ensembl Gene Model	MGI:1346023	Tlk2	tousled-like kinase 2 (Arabidopsis)	protein coding gene	GO:0005882	intermediate filament	IDA
ENSMUSG00000020694	Ensembl Gene Model	MGI:1346023	Tlk2	tousled-like kinase 2 (Arabidopsis)	protein coding gene	GO:0005634	nucleus	IDA
ENSMUSG00000020694	Ensembl Gene Model	MGI:1346023	Tlk2	tousled-like kinase 2 (Arabidopsis)	protein coding gene	GO:0005634	nucleus	ISO
ENSMUSG00000020694	Ensembl Gene Model	MGI:1346023	Tlk2	tousled-like kinase 2 (Arabidopsis)	protein coding gene	GO:0048471	perinuclear region of cytoplasm	IDA
ENSMUSG00000020694	Ensembl Gene Model	MGI:1346023	Tlk2	tousled-like kinase 2 (Arabidopsis)	protein coding gene	GO:0048471	perinuclear region of cytoplasm	ISO
ENSMUSG00000020694	Ensembl Gene Model	MGI:1346023	Tlk2	tousled-like kinase 2 (Arabidopsis)	protein coding gene	GO:0005524	ATP binding	ISO
ENSMUSG00000020694	Ensembl Gene Model	MGI:1346023	Tlk2	tousled-like kinase 2 (Arabidopsis)	protein coding gene	GO:0016301	kinase activity	IEA
ENSMUSG00000020694	Ensembl Gene Model	MGI:1346023	Tlk2	tousled-like kinase 2 (Arabidopsis)	protein coding gene	GO:0000166	nucleotide binding	IEA
ENSMUSG00000020694	Ensembl Gene Model	MGI:1346023	Tlk2	tousled-like kinase 2 (Arabidopsis)	protein coding gene	GO:0004672	protein kinase activity	IEA
ENSMUSG00000020694	Ensembl Gene Model	MGI:1346023	Tlk2	tousled-like kinase 2 (Arabidopsis)	protein coding gene	GO:0004674	protein serine/threonine kinase activity	ISO
ENSMUSG00000020694	Ensembl Gene Model	MGI:1346023	Tlk2	tousled-like kinase 2 (Arabidopsis)	protein coding gene	GO:0016740	transferase activity	IEA
ENSMUSG00000033987	Ensembl Gene Model	MGI:1917176	Dnah17	dynein, axonemal, heavy chain 17	protein coding gene	GO:0003341	cilium movement	IBA
ENSMUSG00000033987	Ensembl Gene Model	MGI:1917176	Dnah17	dynein, axonemal, heavy chain 17	protein coding gene	GO:0007018	microtubule-based movement	IEA
ENSMUSG00000033987	Ensembl Gene Model	MGI:1917176	Dnah17	dynein, axonemal, heavy chain 17	protein coding gene	GO:0005930	axoneme	IBA
ENSMUSG00000033987	Ensembl Gene Model	MGI:1917176	Dnah17	dynein, axonemal, heavy chain 17	protein coding gene	GO:0042995	cell projection	IEA
ENSMUSG00000033987	Ensembl Gene Model	MGI:1917176	Dnah17	dynein, axonemal, heavy chain 17	protein coding gene	GO:0005929	cilium	IEA
ENSMUSG00000033987	Ensembl Gene Model	MGI:1917176	Dnah17	dynein, axonemal, heavy chain 17	protein coding gene	GO:0005737	cytoplasm	IEA
ENSMUSG00000033987	Ensembl Gene Model	MGI:1917176	Dnah17	dynein, axonemal, heavy chain 17	protein coding gene	GO:0005856	cytoskeleton	IEA
ENSMUSG00000033987	Ensembl Gene Model	MGI:1917176	Dnah17	dynein, axonemal, heavy chain 17	protein coding gene	GO:0030286	dynein complex	IBA
ENSMUSG00000033987	Ensembl Gene Model	MGI:1917176	Dnah17	dynein, axonemal, heavy chain 17	protein coding gene	GO:0005874	microtubule	IEA
ENSMUSG00000033987	Ensembl Gene Model	MGI:1917176	Dnah17	dynein, axonemal, heavy chain 17	protein coding gene	GO:0031514	motile cilium	IBA
ENSMUSG00000033987	Ensembl Gene Model	MGI:1917176	Dnah17	dynein, axonemal, heavy chain 17	protein coding gene	GO:0036157	outer dynein arm	ISM
ENSMUSG00000033987	Ensembl Gene Model	MGI:1917176	Dnah17	dynein, axonemal, heavy chain 17	protein coding gene	GO:0016887	ATPase activity	IEA
ENSMUSG00000033987	Ensembl Gene Model	MGI:1917176	Dnah17	dynein, axonemal, heavy chain 17	protein coding gene	GO:0005524	ATP binding	IEA
ENSMUSG00000033987	Ensembl Gene Model	MGI:1917176	Dnah17	dynein, axonemal, heavy chain 17	protein coding gene	GO:0005524	ATP binding	IEA
ENSMUSG00000033987	Ensembl Gene Model	MGI:1917176	Dnah17	dynein, axonemal, heavy chain 17	protein coding gene	GO:0008569	ATP-dependent microtubule motor activity, minus-end-directed	IBA
ENSMUSG00000033987	Ensembl Gene Model	MGI:1917176	Dnah17	dynein, axonemal, heavy chain 17	protein coding gene	GO:0045505	dynein intermediate chain binding	IBA
ENSMUSG00000033987	Ensembl Gene Model	MGI:1917176	Dnah17	dynein, axonemal, heavy chain 17	protein coding gene	GO:0045503	dynein light chain binding	IBA
ENSMUSG00000033987	Ensembl Gene Model	MGI:1917176	Dnah17	dynein, axonemal, heavy chain 17	protein coding gene	GO:0051959	dynein light intermediate chain binding	IBA
ENSMUSG00000033987	Ensembl Gene Model	MGI:1917176	Dnah17	dynein, axonemal, heavy chain 17	protein coding gene	GO:0003777	microtubule motor activity	IEA
ENSMUSG00000033987	Ensembl Gene Model	MGI:1917176	Dnah17	dynein, axonemal, heavy chain 17	protein coding gene	GO:0003774	motor activity	IEA
ENSMUSG00000033987	Ensembl Gene Model	MGI:1917176	Dnah17	dynein, axonemal, heavy chain 17	protein coding gene	GO:0000166	nucleotide binding	IEA
ENSMUSG00000033987	Ensembl Gene Model	MGI:1917176	Dnah17	dynein, axonemal, heavy chain 17	protein coding gene	GO:0005515	protein binding	IPI
ENSMUSG00000042523	Ensembl Gene Model	MGI:1921462	Dnal1	dynein, axonemal, light chain 1	protein coding gene	GO:0036158	outer dynein arm assembly	ISO
ENSMUSG00000042523	Ensembl Gene Model	MGI:1921462	Dnal1	dynein, axonemal, light chain 1	protein coding gene	GO:0042995	cell projection	IEA
ENSMUSG00000042523	Ensembl Gene Model	MGI:1921462	Dnal1	dynein, axonemal, light chain 1	protein coding gene	GO:0005737	cytoplasm	IEA
ENSMUSG00000042523	Ensembl Gene Model	MGI:1921462	Dnal1	dynein, axonemal, light chain 1	protein coding gene	GO:0005856	cytoskeleton	IEA
ENSMUSG00000042523	Ensembl Gene Model	MGI:1921462	Dnal1	dynein, axonemal, light chain 1	protein coding gene	GO:0030286	dynein complex	IEA
ENSMUSG00000042523	Ensembl Gene Model	MGI:1921462	Dnal1	dynein, axonemal, light chain 1	protein coding gene	GO:0005874	microtubule	IEA
ENSMUSG00000042523	Ensembl Gene Model	MGI:1921462	Dnal1	dynein, axonemal, light chain 1	protein coding gene	GO:0036157	outer dynein arm	ISA
ENSMUSG00000042523	Ensembl Gene Model	MGI:1921462	Dnal1	dynein, axonemal, light chain 1	protein coding gene	GO:0043014	alpha-tubulin binding	ISO
ENSMUSG00000042523	Ensembl Gene Model	MGI:1921462	Dnal1	dynein, axonemal, light chain 1	protein coding gene	GO:0045504	dynein heavy chain binding	ISO
ENSMUSG00000042523	Ensembl Gene Model	MGI:1921462	Dnal1	dynein, axonemal, light chain 1	protein coding gene	GO:0003774	motor activity	IEA
ENSMUSG00000047021	Ensembl Gene Model	MGI:2444274	Cfap65	cilia and flagella associated protein 65	protein coding gene	GO:0008150	biological_process	ND
ENSMUSG00000047021	Ensembl Gene Model	MGI:2444274	Cfap65	cilia and flagella associated protein 65	protein coding gene	GO:0042995	cell projection	IEA
ENSMUSG00000047021	Ensembl Gene Model	MGI:2444274	Cfap65	cilia and flagella associated protein 65	protein coding gene	GO:0005929	cilium	IEA
[truncated: 735 more rows]
