# Supplementary material for: An ancient germ cell-specific RNA-binding protein protects the germline from cryptic splice site poisoning
Source: eLife. 2019 Jan 24;8:e39304. doi: 10.7554/eLife.39304 (PMC6345566; doi:10.7554/eLife.39304)
Supplement: Figure 3—source data 6. — Phenotypes were obtained from the Mouse Genome Database (Smith et al., 2018). [file elife-39304-fig3-data6.xlsx]

## Sheet: Sheet0
Input	Input Type	MGI Gene/Marker ID	Symbol	Name	Feature Type	MP ID	Term	Infertility?	lethality	developmental	no report	pleiotropic
RP23-375H15.1		No associated gene									1
Ccdc144b	current symbol	MGI:2681852	Ccdc144b	coiled-coil domain containing 144B	protein coding gene						1
4930430A15Rik	current symbol	MGI:1914825	4930430A15Rik	RIKEN cDNA 4930430A15 gene	protein coding gene						1
Gm5134	current symbol	MGI:3646667	Gm5134	predicted gene 5134	protein coding gene	MP:0005266	abnormal metabolism					1
Gm5134	current symbol	MGI:3646667	Gm5134	predicted gene 5134	protein coding gene	MP:0001413	abnormal response to new environment
Gm5134	current symbol	MGI:3646667	Gm5134	predicted gene 5134	protein coding gene	MP:0002644	decreased circulating triglyceride level
P2rx2	current symbol	MGI:2665170	P2rx2	purinergic receptor P2X, ligand-gated ion channel, 2	protein coding gene	MP:0003438	abnormal carotid body physiology					1
P2rx2	current symbol	MGI:2665170	P2rx2	purinergic receptor P2X, ligand-gated ion channel, 2	protein coding gene	MP:0005576	decreased pulmonary ventilation
P2rx2	current symbol	MGI:2665170	P2rx2	purinergic receptor P2X, ligand-gated ion channel, 2	protein coding gene	MP:0005376	homeostasis/metabolism phenotype
Ston1	current symbol	MGI:1924307	Ston1	stonin 1	protein coding gene	MP:0003566	abnormal cell adhesion					1
Ston1	current symbol	MGI:1924307	Ston1	stonin 1	protein coding gene	MP:0000358	abnormal cell morphology
Ston1	current symbol	MGI:1924307	Ston1	stonin 1	protein coding gene	MP:0011706	abnormal fibroblast migration
Ston1	current symbol	MGI:1924307	Ston1	stonin 1	protein coding gene	MP:0008546	abnormal vesicle-mediated transport
Ppox	current symbol	MGI:104968	Ppox	protoporphyrinogen oxidase	protein coding gene	MP:0005584	abnormal enzyme/coenzyme activity
Ppox	current symbol	MGI:104968	Ppox	protoporphyrinogen oxidase	protein coding gene	MP:0003868	abnormal feces composition
Ppox	current symbol	MGI:104968	Ppox	protoporphyrinogen oxidase	protein coding gene	MP:0009643	abnormal urine homeostasis
Ppox	current symbol	MGI:104968	Ppox	protoporphyrinogen oxidase	protein coding gene	MP:0011091	prenatal lethality, complete penetrance		1
Ppox	human synonym	MGI:1202306	Hcrt	hypocretin	protein coding gene	MP:0004924	abnormal behavior					1
Ppox	human synonym	MGI:1202306	Hcrt	hypocretin	protein coding gene	MP:0011020	abnormal circadian temperature homeostasis
Ppox	human synonym	MGI:1202306	Hcrt	hypocretin	protein coding gene	MP:0001406	abnormal gait
Ppox	human synonym	MGI:1202306	Hcrt	hypocretin	protein coding gene	MP:0003313	abnormal locomotor activation
Ppox	human synonym	MGI:1202306	Hcrt	hypocretin	protein coding gene	MP:0001392	abnormal locomotor behavior
Ppox	human synonym	MGI:1202306	Hcrt	hypocretin	protein coding gene	MP:0004142	abnormal muscle tone
Ppox	human synonym	MGI:1202306	Hcrt	hypocretin	protein coding gene	MP:0002272	abnormal nervous system electrophysiology
Ppox	human synonym	MGI:1202306	Hcrt	hypocretin	protein coding gene	MP:0012289	abnormal non-rapid eye movement sleep pattern
Ppox	human synonym	MGI:1202306	Hcrt	hypocretin	protein coding gene	MP:0012288	abnormal paradoxical sleep pattern
Ppox	human synonym	MGI:1202306	Hcrt	hypocretin	protein coding gene	MP:0001504	abnormal posture
Ppox	human synonym	MGI:1202306	Hcrt	hypocretin	protein coding gene	MP:0001501	abnormal sleep pattern
Ppox	human synonym	MGI:1202306	Hcrt	hypocretin	protein coding gene	MP:0000230	abnormal systemic arterial blood pressure
Ppox	human synonym	MGI:1202306	Hcrt	hypocretin	protein coding gene	MP:0008035	behavioral arrest
Ppox	human synonym	MGI:1202306	Hcrt	hypocretin	protein coding gene	MP:0010053	decreased grip strength
Ppox	human synonym	MGI:1202306	Hcrt	hypocretin	protein coding gene	MP:0004876	decreased mean systemic arterial blood pressure
Ppox	human synonym	MGI:1202306	Hcrt	hypocretin	protein coding gene	MP:0002757	decreased vertical activity
Ppox	human synonym	MGI:1202306	Hcrt	hypocretin	protein coding gene	MP:0009436	fragmentation of sleep/wake states
Ppox	human synonym	MGI:1202306	Hcrt	hypocretin	protein coding gene	MP:0001402	hypoactivity
Ppox	human synonym	MGI:1202306	Hcrt	hypocretin	protein coding gene	MP:0012287	increased frequency of paradoxical sleep
Ppox	human synonym	MGI:1202306	Hcrt	hypocretin	protein coding gene	MP:0002626	increased heart rate
Ppox	human synonym	MGI:1202306	Hcrt	hypocretin	protein coding gene	MP:0005573	increased pulmonary respiratory rate
Ppox	human synonym	MGI:1202306	Hcrt	hypocretin	protein coding gene	MP:0003212	increased susceptibility to age related obesity
Ppox	human synonym	MGI:1202306	Hcrt	hypocretin	protein coding gene	MP:0002574	increased vertical activity
Ppox	human synonym	MGI:1202306	Hcrt	hypocretin	protein coding gene	MP:0005279	narcolepsy
Mylk	current symbol	M+C43:H69GI:894806	Mylk	myosin, light polypeptide kinase	protein coding gene	MP:0003866	abnormal defecation					1
Mylk	current symbol	MGI:894806	Mylk	myosin, light polypeptide kinase	protein coding gene	MP:0001663	abnormal digestive system physiology
Mylk	current symbol	MGI:894806	Mylk	myosin, light polypeptide kinase	protein coding gene	MP:0011082	abnormal gastrointestinal motility
Mylk	current symbol	MGI:894806	Mylk	myosin, light polypeptide kinase	protein coding gene	MP:0003289	abnormal intestinal peristalsis
Mylk	current symbol	MGI:894806	Mylk	myosin, light polypeptide kinase	protein coding gene	MP:0008802	abnormal intestinal smooth muscle morphology
Mylk	current symbol	MGI:894806	Mylk	myosin, light polypeptide kinase	protein coding gene	MP:0000477	abnormal intestine morphology
Mylk	current symbol	MGI:894806	Mylk	myosin, light polypeptide kinase	protein coding gene	MP:0005620	abnormal muscle contractility
Mylk	current symbol	MGI:894806	Mylk	myosin, light polypeptide kinase	protein coding gene	MP:0004036	abnormal muscle relaxation
Mylk	current symbol	MGI:894806	Mylk	myosin, light polypeptide kinase	protein coding gene	MP:0000496	abnormal small intestine morphology
Mylk	current symbol	MGI:894806	Mylk	myosin, light polypeptide kinase	protein coding gene	MP:0010386	abnormal urinary bladder physiology
Mylk	current symbol	MGI:894806	Mylk	myosin, light polypeptide kinase	protein coding gene	MP:0004703	abnormal vertebral column morphology
Mylk	current symbol	MGI:894806	Mylk	myosin, light polypeptide kinase	protein coding gene	MP:0011940	decreased food intake
Mylk	current symbol	MGI:894806	Mylk	myosin, light polypeptide kinase	protein coding gene	MP:0005166	decreased susceptibility to injury
Mylk	current symbol	MGI:894806	Mylk	myosin, light polypeptide kinase	protein coding gene	MP:0002843	decreased systemic arterial blood pressure
Mylk	current symbol	MGI:894806	Mylk	myosin, light polypeptide kinase	protein coding gene	MP:0006263	decreased systemic arterial diastolic blood pressure
Mylk	current symbol	MGI:894806	Mylk	myosin, light polypeptide kinase	protein coding gene	MP:0006264	decreased systemic arterial systolic blood pressure
Mylk	current symbol	MGI:894806	Mylk	myosin, light polypeptide kinase	protein coding gene	MP:0001270	distended abdomen
Mylk	current symbol	MGI:894806	Mylk	myosin, light polypeptide kinase	protein coding gene	MP:0009485	distended ileum
Mylk	current symbol	MGI:894806	Mylk	myosin, light polypeptide kinase	protein coding gene	MP:0011503	distended jejunum
Mylk	current symbol	MGI:894806	Mylk	myosin, light polypeptide kinase	protein coding gene	MP:0005378	growth/size/body region phenotype
Mylk	current symbol	MGI:894806	Mylk	myosin, light polypeptide kinase	protein coding gene	MP:0000740	impaired smooth muscle contractility
Mylk	current symbol	MGI:894806	Mylk	myosin, light polypeptide kinase	protein coding gene	MP:0003622	ischuria
Mylk	current symbol	MGI:894806	Mylk	myosin, light polypeptide kinase	protein coding gene	MP:0011088	neonatal lethality, incomplete penetrance		1
Mylk	current symbol	MGI:894806	Mylk	myosin, light polypeptide kinase	protein coding gene	MP:0002169	no abnormal phenotype detected
Mylk	current symbol	MGI:894806	Mylk	myosin, light polypeptide kinase	protein coding gene	MP:0002083	premature death
Mylk	current symbol	MGI:894806	Mylk	myosin, light polypeptide kinase	protein coding gene	MP:0011101	prenatal lethality, incomplete penetrance
Mylk	current symbol	MGI:894806	Mylk	myosin, light polypeptide kinase	protein coding gene	MP:0003306	small intestinal inflammation
Kdm4d	current symbol	MGI:3606484	Kdm4d	lysine (K)-specific demethylase 4D	protein coding gene	MP:0008280	abnormal male germ cell apoptosis	1
Kdm4d	current symbol	MGI:3606484	Kdm4d	lysine (K)-specific demethylase 4D	protein coding gene	MP:0006380	abnormal spermatid morphology
Kdm4d	current symbol	MGI:3606484	Kdm4d	lysine (K)-specific demethylase 4D	protein coding gene	MP:0001262	decreased body weight
Kdm4d	current symbol	MGI:3606484	Kdm4d	lysine (K)-specific demethylase 4D	protein coding gene	MP:0006308	enlarged seminiferous tubules
Kdm4d	current symbol	MGI:3606484	Kdm4d	lysine (K)-specific demethylase 4D	protein coding gene	MP:0001148	enlarged testis
Kdm4d	current symbol	MGI:3606484	Kdm4d	lysine (K)-specific demethylase 4D	protein coding gene	MP:0005389	reproductive system phenotype
BC051142	current symbol	MGI:3039565	BC051142	cDNA sequence BC051142	protein coding gene						1
BC051142	GenBank	MGI:3039565	BC051142	cDNA sequence BC051142	protein coding gene
Smim24	current symbol	MGI:1919523	Smim24	small integral membrane protein 24	protein coding gene						1
K230010J24Rik	current symbol	MGI:3588184	K230010J24Rik	RIKEN cDNA K230010J24 gene	protein coding gene						1
Fam178b	current symbol	MGI:3026913	Fam178b	family with sequence similarity 178, member B	protein coding gene						1
4933409G03Rik	current symbol	MGI:3045336	4933409G03Rik	RIKEN cDNA 4933409G03 gene	protein coding gene						1
Lca5l	current symbol	MGI:3041157	Lca5l	Leber congenital amaurosis 5-like	protein coding gene						1
A+A83:H94ldh5a1	current symbol	MGI:2441982	Aldh5a1	aldhehyde dehydrogenase family 5, subfamily A1	protein coding gene	MP:0005332	abnormal amino acid level					1
Aldh5a1	current symbol	MGI:2441982	Aldh5a1	aldhehyde dehydrogenase family 5, subfamily A1	protein coding gene	MP:0004994	abnormal brain wave pattern
Aldh5a1	current symbol	MGI:2441982	Aldh5a1	aldhehyde dehydrogenase family 5, subfamily A1	protein coding gene	MP:0005266	abnormal metabolism
Aldh5a1	current symbol	MGI:2441982	Aldh5a1	aldhehyde dehydrogenase family 5, subfamily A1	protein coding gene	MP:0009643	abnormal urine homeostasis
Aldh5a1	current symbol	MGI:2441982	Aldh5a1	aldhehyde dehydrogenase family 5, subfamily A1	protein coding gene	MP:0003216	absence seizures
Aldh5a1	current symbol	MGI:2441982	Aldh5a1	aldhehyde dehydrogenase family 5, subfamily A1	protein coding gene	MP:0001393	ataxia
Aldh5a1	current symbol	MGI:2441982	Aldh5a1	aldhehyde dehydrogenase family 5, subfamily A1	protein coding gene	MP:0001262	decreased body weight
Aldh5a1	current symbol	MGI:2441982	Aldh5a1	aldhehyde dehydrogenase family 5, subfamily A1	protein coding gene	MP:0002183	gliosis
Aldh5a1	current symbol	MGI:2441982	Aldh5a1	aldhehyde dehydrogenase family 5, subfamily A1	protein coding gene	MP:0005376	homeostasis/metabolism phenotype
Aldh5a1	current symbol	MGI:2441982	Aldh5a1	aldhehyde dehydrogenase family 5, subfamily A1	protein coding gene	MP:0000243	myoclonus
Aldh5a1	current symbol	MGI:2441982	Aldh5a1	1+A83:H94	protein coding gene	MP:0011085	postnatal lethality, complete penetrance		1
Aldh5a1	current symbol	MGI:2441982	Aldh5a1	aldhehyde dehydrogenase family 5, subfamily A1	protein coding gene	MP:0002826	tonic seizures
Zfp518a	current symbol	MGI:1919922	Zfp518a	zinc finger protein 518A	protein coding gene						1
Ppp3ca	current symbol	MGI:107164	Ppp3ca	protein phosphatase 3, catalytic subunit, alpha isoform	protein coding gene	MP:0002761	abnormal hippocampal mossy fiber morphology			1		1
Ppp3ca	current symbol	MGI:107164	Ppp3ca	protein phosphatase 3, catalytic subunit, alpha isoform	protein coding gene	MP:0009409	abnormal skeletal muscle fiber type ratio
Ppp3ca	current symbol	MGI:107164	Ppp3ca	protein phosphatase 3, catalytic subunit, alpha isoform	protein coding gene	MP:0002987	abnormal urine osmolality
Ppp3ca	current symbol	MGI:107164	Ppp3ca	protein phosphatase 3, catalytic subunit, alpha isoform	protein coding gene	MP:0001625	cardiac hypertrophy
Ppp3ca	current symbol	MGI:107164	Ppp3ca	protein phosphatase 3, catalytic subunit, alpha isoform	protein coding gene	MP:0005608	cardiac interstitial fibrosis
Ppp3ca	current symbol	MGI:107164	Ppp3ca	protein phosphatase 3, catalytic subunit, alpha isoform	protein coding gene	MP:0001262	decreased body weight
Ppp3ca	current symbol	MGI:107164	Ppp3ca	protein phosphatase 3, catalytic subunit, alpha isoform	protein coding gene	MP:0000195	decreased circulating calcium level
Ppp3ca	current symbol	MGI:107164	Ppp3ca	protein phosphatase 3, catalytic subunit, alpha isoform	protein coding gene	MP:0005560	decreased circulating glucose level
Ppp3ca	current symbol	MGI:107164	Ppp3ca	protein phosphatase 3, catalytic subunit, alpha isoform	protein coding gene	MP:0008567	decreased interferon-gamma secretion
Ppp3ca	current symbol	MGI:107164	Ppp3ca	protein phosphatase 3, catalytic subunit, alpha isoform	protein coding gene	MP:0008688	decreased interleukin-2 secretion
Ppp3ca	current symbol	MGI:107164	Ppp3ca	protein phosphatase 3, catalytic subunit, alpha isoform	protein coding gene	MP:0008700	decreased interleukin-4 secretion
Ppp3ca	current symbol	MGI:107164	Ppp3ca	protein phosphatase 3, catalytic subunit, alpha isoform	protein coding gene	MP:0009406	decreased skeletal muscle fiber number
Ppp3ca	current symbol	MGI:107164	Ppp3ca	protein phosphatase 3, catalytic subunit, alpha isoform	protein coding gene	MP:0005095	decreased T cell proliferation
Ppp3ca	current symbol	MGI:107164	Ppp3ca	protein phosphatase 3, catalytic subunit, alpha isoform	protein coding gene	MP:0011471	decreased urine creatinine level
Ppp3ca	current symbol	MGI:107164	Ppp3ca	protein phosphatase 3, catalytic subunit, alpha isoform	protein coding gene	MP:0002988	decreased urine osmolality
Ppp3ca	current symbol	MGI:107164	Ppp3ca	protein phosphatase 3, catalytic subunit, alpha isoform	protein coding gene	MP:0002753	dilated heart left ventricle
Ppp3ca	current symbol	MGI:107164	Ppp3ca	protein phosphatase 3, catalytic subunit, alpha isoform	protein coding gene	MP:0002754	dilated heart right ventricle
Ppp3ca	current symbol	MGI:107164	Ppp3ca	protein phosphatase 3, catalytic subunit, alpha isoform	protein coding gene	MP:0002190	disorganized myocardium
Ppp3ca	current symbol	MGI:107164	Ppp3ca	protein phosphatase 3, catalytic subunit, alpha isoform	protein coding gene	MP:0004564	enlarged myocardial fiber
Ppp3ca	current symbol	MGI:107164	Ppp3ca	protein phosphatase 3, catalytic subunit, alpha isoform	protein coding gene	MP:0005565	increased blood urea nitrogen level
Ppp3ca	current symbol	MGI:107164	Ppp3ca	protein phosphatase 3, catalytic subunit, alpha isoform	protein coding gene	MP:0005553	increased circulating creatinine level
Ppp3ca	current symbol	MGI:107164	Ppp3ca	protein phosphatase 3, catalytic subunit, alpha isoform	protein coding gene	MP:0002833	increased heart weight
Ppp3ca	current symbol	MGI:107164	Ppp3ca	protein phosphatase 3, catalytic subunit, alpha isoform	protein coding gene	MP:0009401	increased skeletal muscle fiber diameter
Ppp3ca	current symbol	MGI:107164	Ppp3ca	protein phosphatase 3, catalytic subunit, alpha isoform	protein coding gene	MP:0002083	premature death
Ppp3ca	current symbol	MGI:107164	Ppp3ca	protein phosphatase 3, catalytic subunit, alpha isoform	protein coding gene	MP:0003828	pulmonary edema
Ccdc62	current symbol	MGI:2684996	Ccdc62	coiled-coil domain containing 62	protein coding gene	MP:0006362	abnormal male germ cell morphology	1
Ccdc62	current symbol	MGI:2684996	Ccdc62	coiled-coil domain containing 62	protein coding gene	MP:0009230	abnormal sperm head morphology
Ccdc62	current symbol	MGI:2684996	Ccdc62	coiled-coil domain containing 62	protein coding gene	MP:0001932	abnormal spermiogenesis
Ccdc62	current symbol	MGI:2684996	Ccdc62	coiled-coil domain containing 62	protein coding gene	MP:0009831	abnormal sperm midpiece morphology
Ccdc62	current symbol	MGI:2684996	Ccdc62	coiled-coil domain containing 62	protein coding gene	MP:0002674	abnormal sperm motility
Ccdc62	current symbol	MGI:2684996	Ccdc62	coiled-coil domain containing 62	protein coding gene	MP:0002673	abnormal sperm number
Ccdc62	current symbol	MGI:2684996	Ccdc62	coiled-coil domain containing 62	protein coding gene	MP:0008839	absent acrosome
Ccdc62	current symbol	MGI:2684996	Ccdc62	coiled-coil domain containing 62	protein coding gene	MP:0002675	asthenozoospermia
Ccdc62	current symbol	MGI:2684996	Ccdc62	coiled-coil domain containing 62	protein coding gene	MP:0004910	decreased seminal vesicle weight
Ccdc62	current symbol	MGI:2684996	Ccdc62	coiled-coil domain containing 62	protein coding gene	MP:0001925	male infertility
Ccdc62	current symbol	MGI:2684996	Ccdc62	coiled-coil domain containing 62	protein coding gene	MP:0005389	reproductive system phenotype
Ccdc62	current symbol	MGI:2684996	Ccdc62	coiled-coil domain containing 62	protein coding gene	MP:0005578	teratozoospermia
Alms1	current symbol	MGI:1934606	Alms1	ALMS1, centrosome and basal body associated	protein coding gene	MP:0000180	abnormal circulating cholesterol level			1		1
Alms1	current symbol	MGI:1934606	Alms1	ALMS1, centrosome and basal body associated	protein coding gene	MP:0005551	abnormal eye electrophysiology
Alms1	current symbol	MGI:1934606	Alms1	ALMS1, centrosome and basal body associated	protein coding gene	MP:0005253	abnormal eye physiology
Alms1	current symbol	MGI:1934606	Alms1	ALMS1, centrosome and basal body associated	protein coding gene	MP:0000607	abnormal hepatocyte morphology
Alms1	current symbol	MGI:1934606	Alms1	ALMS1, centrosome and basal body associated	protein coding gene	MP:0004756	abnormal proximal convoluted tubule morphology
Alms1	current symbol	MGI:1934606	Alms1	ALMS1, centrosome and basal body associated	protein coding gene	MP:0011066	abnormal renal tubule epithelial cell primary cilium morphology
Alms1	current symbol	MGI:1934606	Alms1	ALMS1, centrosome and basal body associated	protein coding gene	MP:0003731	abnormal retinal outer nuclear layer morphology
Alms1	current symbol	MGI:1934606	Alms1	ALMS1, centrosome and basal body associated	protein coding gene	MP:0002216	abnormal seminiferous tubule morphology
Alms1	current symbol	MGI:1934606	Alms1	ALMS1, centrosome and basal body associated	protein coding gene	MP:0001156	abnormal spermatogenesis	1
Alms1	current symbol	MGI:1934606	Alms1	ALMS1, centrosome and basal body associated	protein coding gene	MP:0002871	albuminuria
Alms1	current symbol	MGI:1934606	Alms1	ALMS1, centrosome and basal body associated	protein coding gene	MP:0005384	cellular phenotype
Alms1	current symbol	MGI:1934606	Alms1	ALMS1, centrosome and basal body associated	protein coding gene	MP:0009645	crystalluria
Alms1	current symbol	MGI:1934606	Alms1	ALMS1, centrosome and basal body associated	protein coding gene	MP:0009255	degranulated pancreatic beta cells
Alms1	current symbol	MGI:1934606	Alms1	ALMS1, centrosome and basal body associated	protein coding gene	MP:0009050	dilated proximal convoluted tubules
Alms1	current symbol	MGI:1934606	Alms1	ALMS1, centrosome and basal body associated	protein coding gene	MP:0002705	dilated renal tubules
Alms1	current symbol	MGI:1934606	Alms1	ALMS1, centrosome and basal body associated	protein coding gene	MP:0003068	enlarged kidney
Alms1	current symbol	MGI:1934606	Alms1	ALMS1, centrosome and basal body associated	protein coding gene	MP:0000599	enlarged liver
Alms1	current symbol	MGI:1934606	Alms1	ALMS1, centrosome and basal body associated	protein coding gene	MP:0002628	hepatic steatosis
Alms1	current symbol	MGI:1934606	Alms1	ALMS1, centrosome and basal body associated	protein coding gene	MP:0001559	hyperglycemia
Alms1	current symbol	MGI:1934606	Alms1	ALMS1, centrosome and basal body associated	protein coding gene	MP:0006325	impaired hearing
Alms1	current symbol	MGI:1934606	Alms1	ALMS1, centrosome and basal body associated	protein coding gene	MP:0001260	increased body weight
Alms1	current symbol	MGI:1934606	Alms1	ALMS1, centrosome and basal body associated	protein coding gene	MP:0005178	increased circulating cholesterol level
Alms1	current symbol	MGI:1934606	Alms1	ALMS1, centrosome and basal body associated	protein coding gene	MP:0001556	increased circulating HDL cholesterol level
Alms1	current symbol	MGI:1934606	Alms1	ALMS1, centrosome and basal body associated	protein coding gene	MP:0002079	increased circulating insulin level
Alms1	current symbol	MGI:1934606	Alms1	ALMS1, centrosome and basal body associated	protein coding gene	MP:0005669	increased circulating leptin level
Alms1	current symbol	MGI:1934606	Alms1	ALMS1, centrosome and basal body associated	protein coding gene	MP:0001552	increased circulating triglyceride level
Alms1	current symbol	MGI:1934606	Alms1	ALMS1, centrosome and basal body associated	protein coding gene	MP:0006094	increased fat cell size
Alms1	current symbol	MGI:1934606	Alms1	ALMS1, centrosome and basal body associated	protein coding gene	MP:0011939	increased food intake
Alms1	current symbol	MGI:1934606	Alms1	ALMS1, centrosome and basal body associated	protein coding gene	MP:0011368	increased kidney apoptosis
Alms1	current symbol	MGI:1934606	Alms1	ALMS1, centrosome and basal body associated	protein coding gene	MP:0011440	increased kidney cell proliferation
Alms1	current symbol	MGI:1934606	Alms1	ALMS1, centrosome and basal body associated	protein coding gene	MP:0003917	increased kidney weight
Alms1	current symbol	MGI:1934606	Alms1	ALMS1, centrosome and basal body associated	protein coding gene	MP:0002981	increased liver weight
Alms1	current symbol	MGI:1934606	Alms1	ALMS1, centrosome and basal body associated	protein coding gene	MP:0011967	increased or absent threshold for auditory brainstem response
Alms1	current symbol	MGI:1934606	Alms1	ALMS1, centrosome and basal body associated	protein coding gene	MP:0005455	increased susceptibility to weight gain
Alms1	current symbol	MGI:1934606	Alms1	ALMS1, centrosome and basal body associated	protein coding gene	MP:0010024	increased total body fat amount
Alms1	current symbol	MGI:1934606	Alms1	ALMS1, centrosome and basal body associated	protein coding gene	MP:0002962	increased urine protein level
Alms1	current symbol	MGI:1934606	Alms1	ALMS1, centrosome and basal body associated	protein coding gene	MP:0000008	increased white adipose tissue amount
Alms1	current symbol	MGI:1934606	Alms1	ALMS1, centrosome and basal body associated	protein coding gene	MP:0005331	insulin resistance
Alms1	current symbol	MGI:1934606	Alms1	ALMS1, centrosome and basal body associated	protein coding gene	MP:0003333	liver fibrosis
Alms1	current symbol	MGI:1934606	Alms1	ALMS1, centrosome and basal body associated	protein coding gene	MP:0001261	obese
Alms1	current symbol	MGI:1934606	Alms1	ALMS1, centrosome and basal body associated	protein coding gene	MP:0005491	pancreatic islet hyperplasia
Alms1	current symbol	MGI:1934606	Alms1	ALMS1, centrosome and basal body associated	protein coding gene	MP:0001326	retinal degeneration
Alms1	current symbol	MGI:1934606	Alms1	ALMS1, centrosome and basal body associated	protein coding gene	MP:0008518	retinal outer nuclear layer degeneration
Alms1	current symbol	MGI:1934606	Alms1	ALMS1, centrosome and basal body associated	protein coding gene	MP:0008450	retinal photoreceptor degeneration
Alms1	current symbol	MGI:1934606	Alms1	ALMS1, centrosome and basal body associated	protein coding gene	MP:0005548	retinal pigment epithelium atrophy
Alms1	current symbol	MGI:1934606	Alms1	ALMS1, centrosome and basal body associated	protein coding gene	MP:0001154	seminiferous tubule degeneration
Alms1	current symbol	MGI:1934606	Alms1	ALMS1, centrosome and basal body associated	protein coding gene	MP:0001116	small gonad
Alms1	current symbol	MGI:1934606	Alms1	ALMS1, centrosome and basal body associated	protein coding gene	MP:0011405	tubulointerstitial nephritis
Lrrc63	current symbol	MGI:1918109	Lrrc63	leucine rich repeat containing 63	protein coding gene						1
Esco1	current symbol	MGI:1925055	Esco1	establishment of sister chromatid cohesion N-acetyltransferase 1	protein coding gene	MP:0001262	decreased body weight					1
Esco1	current symbol	MGI:1925055	Esco1	establishment of sister chromatid cohesion N-acetyltransferase 1	protein coding gene	MP:0002942	decreased circulating alanine transaminase level
Esco1	current symbol	MGI:1925055	Esco1	establishment of sister chromatid cohesion N-acetyltransferase 1	protein coding gene	MP:0005179	decreased circulating cholesterol level
Esco1	current symbol	MGI:1925055	Esco1	establishment of sister chromatid cohesion N-acetyltransferase 1	protein coding gene	MP:0000183	decreased circulating LDL cholesterol level
Esco1	current symbol	MGI:1925055	Esco1	establishment of sister chromatid cohesion N-acetyltransferase 1	protein coding gene	MP:0005419	decreased circulating serum albumin level
Esco1	current symbol	MGI:1925055	Esco1	establishment of sister chromatid cohesion N-acetyltransferase 1	protein coding gene	MP:0005567	decreased circulating total protein level
Esco1	current symbol	MGI:1925055	Esco1	establishment of sister chromatid cohesion N-acetyltransferase 1	protein coding gene	MP:0010025	decreased total body fat amount
4932414N04Rik	current symbol	MGI:1922971	4932414N04Rik	RIKEN cDNA 4932414N04 gene	protein coding gene						1
Opn3	current symbol	MGI:1338022	Opn3	opsin 3	protein coding gene						1
Fam135a	current symbol	MGI:1915437	Fam135a	family with sequence similarity 135, member A	protein coding gene						1
Hmga2	current symbol	MGI:101761	Hmga2	high mobility group AT-hook 2	protein coding gene	MP:0000771	abnormal brain size
Hmga2	current symbol	MGI:101761	Hmga2	high mobility group AT-hook 2	protein coding gene	MP:0005448	abnormal energy homeostasis
Hmga2	current symbol	MGI:101761	Hmga2	high mobility group AT-hook 2	protein coding gene	MP:0001927	abnormal estrous cycle
Hmga2	current symbol	MGI:101761	Hmga2	high mobility group AT-hook 2	protein coding gene	MP:0002089	abnormal postnatal growth/weight/body size
Hmga2	current symbol	MGI:101761	Hmga2	high mobility group AT-hook 2	protein coding gene	MP:0002566	abnormal sexual interaction
Hmga2	current symbol	MGI:101761	Hmga2	high mobility group AT-hook 2	protein coding gene	MP:0006378	abnormal spermatogonia morphology
Hmga2	current symbol	MGI:101761	Hmga2	high mobility group AT-hook 2	protein coding gene	MP:0005159	azoospermia	1		1		1
Hmga2	current symbol	MGI:101761	Hmga2	high mobility group AT-hook 2	protein coding gene	MP:0002772	brachypodia
Hmga2	current symbol	MGI:101761	Hmga2	high mobility group AT-hook 2	protein coding gene	MP:0002286	cryptorchism
Hmga2	current symbol	MGI:101761	Hmga2	high mobility group AT-hook 2	protein coding gene	MP:0009674	decreased birth weight
Hmga2	current symbol	MGI:101761	Hmga2	high mobility group AT-hook 2	protein coding gene	MP:0001265	decreased body size
Hmga2	current symbol	MGI:101761	Hmga2	high mobility group AT-hook 2	protein coding gene	MP:0001262	decreased body weight
Hmga2	current symbol	MGI:101761	Hmga2	high mobility group AT-hook 2	protein coding gene	MP:0005459	decreased percent body fat/body weight
Hmga2	current symbol	MGI:101761	Hmga2	high mobility group AT-hook 2	protein coding gene	MP:0005659	decreased susceptibility to diet-induced obesity
Hmga2	current symbol	MGI:101761	Hmga2	high mobility group AT-hook 2	protein coding gene	MP:0001926	female infertility
Hmga2	current symbol	MGI:101761	Hmga2	high mobility group AT-hook 2	protein coding gene	MP:0001924	infertility
Hmga2	current symbol	MGI:101761	Hmga2	high mobility group AT-hook 2	protein coding gene	MP:0002881	long hair
Hmga2	current symbol	MGI:101761	Hmga2	high mobility group AT-hook 2	protein coding gene	MP:0002758	long tail
Hmga2	current symbol	MGI:101761	Hmga2	high mobility group AT-hook 2	protein coding gene	MP:0001925	male infertility
Hmga2	current symbol	MGI:101761	Hmga2	high mobility group AT-hook 2	protein coding gene	MP:0001732	postnatal growth retardation
Hmga2	current symbol	MGI:101761	Hmga2	high mobility group AT-hook 2	protein coding gene	MP:0003415	priapism
Hmga2	current symbol	MGI:101761	Hmga2	high mobility group AT-hook 2	protein coding gene	MP:0008974	proportional dwarf
Hmga2	current symbol	MGI:101761	Hmga2	high mobility group AT-hook 2	protein coding gene	MP:0000435	shortened head
Hmga2	current symbol	MGI:101761	Hmga2	high mobility group AT-hook 2	protein coding gene	MP:0008489	slow postnatal weight gain
Hmga2	current symbol	MGI:101761	Hmga2	high mobility group AT-hook 2	protein coding gene	MP:0002768	small adrenal glands
Hmga2	current symbol	MGI:101761	Hmga2	high mobility group AT-hook 2	protein coding gene	MP:0000018	small ears
Hmga2	current symbol	MGI:101761	Hmga2	high mobility group AT-hook 2	protein coding gene	MP:0001127	small ovary
Hmga2	current symbol	MGI:101761	Hmga2	high mobility group AT-hook 2	protein coding gene	MP:0001147	small testis
Hmga2	current symbol	MGI:101761	Hmga2	high mobility group AT-hook 2	protein coding gene	MP:0002637	small uterus
1700006J14Rik	current symbol	MGI:2447818	1700006J14Rik	RIKEN cDNA 1700006J14 gene	antisense lncRNA gene
Dnhd1	current symbol	MGI:1924755	Dnhd1	dynein heavy chain domain 1	protein coding gene
Catsperb	current symbol	MGI:2443988	Catsperb	cation channel sperm associated auxiliary subunit beta	protein coding gene						1
Usp54	current symbol	MGI:1926037	Usp54	ubiquitin specific peptidase 54	protein coding gene	MP:0010088	decreased circulating fructosamine level					1
Usp54	current symbol	MGI:1926037	Usp54	ubiquitin specific peptidase 54	protein coding gene	MP:0005419	decreased circulating serum albumin level
Usp54	current symbol	MGI:1926037	Usp54	ubiquitin specific peptidase 54	protein coding gene	MP:0005567	decreased circulating total protein level
Usp54	current symbol	MGI:1926037	Usp54	ubiquitin specific peptidase 54	protein coding gene	MP:0002874	decreased hemoglobin content
Usp54	current symbol	MGI:1926037	Usp54	ubiquitin specific peptidase 54	protein coding gene	MP:0000274	enlarged heart
1700025F22Rik	current symbol	MGI:1916666	1700025F22Rik	RIKEN cDNA 1700025F22 gene	protein coding gene						1
RP23-312I2.1		No associated gene
Gabpb1	current symbol	MGI:95611	Gabpb1	GA repeat binding protein, beta 1	protein coding gene	MP:0011098	embryonic lethality during organogenesis, complete penetrance		1			1
Gabpb1	current symbol	MGI:95611	Gabpb1	GA repeat binding protein, beta 1	protein coding gene	MP:0005387	immune system phenotype
Gabpb1	current symbol	MGI:95611	Gabpb1	GA repeat binding protein, beta 1	protein coding gene	MP:0005369	muscle phenotype
Gabpb1	current symbol	MGI:95611	Gabpb1	GA repeat binding protein, beta 1	protein coding gene	MP:0003631	nervous system phenotype
Gabpb1	current symbol	MGI:95611	Gabpb1	GA repeat binding protein, beta 1	protein coding gene	MP:0009434	paraparesis
Ccdc88c	current symbol	MGI:1915589	Ccdc88c	coiled-coil domain containing 88C	protein coding gene
Gm1564	old symbol	MGI:2686410	Meioc	meiosis specific with coiled-coil domain	protein coding gene	MP:0010948	abnormal double-strand DNA break repair
Gm1564	old symbol	MGI:2686410	Meioc	meiosis specific with coiled-coil domain	protein coding gene	MP:0010767	abnormal female meiosis I arrest
Gm1564	old symbol	MGI:2686410	Meioc	meiosis specific with coiled-coil domain	protein coding gene	MP:0009452	abnormal synaptonemal complex
Gm1564	old symbol	MGI:2686410	Meioc	meiosis specific with coiled-coil domain	protein coding gene	MP:0004805	absent oocytes
Gm1564	old symbol	MGI:2686410	Meioc	meiosis specific with coiled-coil domain	protein coding gene	MP:0002777	absent ovarian follicles
Gm1564	old symbol	MGI:2686410	Meioc	meiosis specific with coiled-coil domain	protein coding gene	MP:0008261	arrest of male meiosis	1
Gm1564	old symbol	MGI:2686410	Meioc	meiosis specific with coiled-coil domain	protein coding gene	MP:0005159	azoospermia
Gm1564	old symbol	MGI:2686410	Meioc	meiosis specific with coiled-coil domain	protein coding gene	MP:0004901	decreased male germ cell number
Gm1564	old symbol	MGI:2686410	Meioc	meiosis specific with coiled-coil domain	protein coding gene	MP:0005431	decreased oocyte number
Gm1564	old symbol	MGI:2686410	Meioc	meiosis specific with coiled-coil domain	protein coding gene	MP:0001926	female infertility
Gm1564	old symbol	MGI:2686410	Meioc	meiosis specific with coiled-coil domain	protein coding gene	MP:0014052	increased male germ cell apoptosis
Gm1564	old symbol	MGI:2686410	Meioc	meiosis specific with coiled-coil domain	protein coding gene	MP:0001925	male infertility
Gm1564	old symbol	MGI:2686410	Meioc	meiosis specific with coiled-coil domain	protein coding gene	MP:0001127	small ovary
Gm1564	old symbol	MGI:2686410	Meioc	meiosis specific with coiled-coil domain	protein coding gene	MP:0001147	small testis
(meioc)		No associated gene
Adat1	current symbol	MGI:1353631	Adat1	adenosine deaminase, tRNA-specific 1	protein coding gene						1
Daw1	current symbol	MGI:1923089	Daw1	dynein assembly factor with WDR repeat domains 1	protein coding gene	MP:0011250	abdominal situs ambiguus
Daw1	current symbol	MGI:1923089	Daw1	dynein assembly factor with WDR repeat domains 1	protein coding gene	MP:0004113	abnormal aortic arch morphology
Daw1	current symbol	MGI:1923089	Daw1	dynein assembly factor with WDR repeat domains 1	protein coding gene	MP:0002745	abnormal atrioventricular valve morphology
Daw1	current symbol	MGI:1923089	Daw1	dynein assembly factor with WDR repeat domains 1	protein coding gene	MP:0006063	abnormal inferior vena cava morphology
Daw1	current symbol	MGI:1923089	Daw1	dynein assembly factor with WDR repeat domains 1	protein coding gene	MP:0000598	abnormal liver morphology
Daw1	current symbol	MGI:1923089	Daw1	dynein assembly factor with WDR repeat domains 1	protein coding gene	MP:0011055	abnormal respiratory motile cilium physiology
Daw1	current symbol	MGI:1923089	Daw1	dynein assembly factor with WDR repeat domains 1	protein coding gene	MP:0000690	absent spleen
Daw1	current symbol	MGI:1923089	Daw1	dynein assembly factor with WDR repeat domains 1	protein coding gene	MP:0000644	dextrocardia
Daw1	current symbol	MGI:1923089	Daw1	dynein assembly factor with WDR repeat domains 1	protein coding gene	MP:0000284	double outlet right ventricle
Daw1	current symbol	MGI:1923089	Daw1	dynein assembly factor with WDR repeat domains 1	protein coding gene	MP:0011667	double outlet right ventricle with atrioventricular septal defect
Daw1	current symbol	MGI:1923089	Daw1	dynein assembly factor with WDR repeat domains 1	protein coding gene	MP:0011683	dual inferior vena cava
Daw1	current symbol	MGI:1923089	Daw1	dynein assembly factor with WDR repeat domains 1	protein coding gene	MP:0004133	heterotaxia
Daw1	current symbol	MGI:1923089	Daw1	dynein assembly factor with WDR repeat domains 1	protein coding gene	MP:0011649	immotile respiratory cilia
Daw1	current symbol	MGI:1923089	Daw1	dynein assembly factor with WDR repeat domains 1	protein coding gene	MP:0003178	left pulmonary isomerism
Daw1	current symbol	MGI:1923089	Daw1	dynein assembly factor with WDR repeat domains 1	protein coding gene	MP:0000273	overriding aortic valve
Daw1	current symbol	MGI:1923089	Daw1	dynein assembly factor with WDR repeat domains 1	protein coding gene	MP:0010418	perimembraneous ventricular septal defect
Daw1	current symbol	MGI:1923089	Daw1	dynein assembly factor with WDR repeat domains 1	protein coding gene	MP:0004158	right aortic arch
Daw1	current symbol	MGI:1923089	Daw1	dynein assembly factor with WDR repeat domains 1	protein coding gene	MP:0010808	right-sided stomach
Daw1	current symbol	MGI:1923089	Daw1	dynein assembly factor with WDR repeat domains 1	protein coding gene	MP:0011252	situs inversus totalis
Daw1	current symbol	MGI:1923089	Daw1	dynein assembly factor with WDR repeat domains 1	protein coding gene	MP:0000694	spleen hypoplasia
Daw1	current symbol	MGI:1923089	Daw1	dynein assembly factor with WDR repeat domains 1	protein coding gene	MP:0010402	ventricular septal defect
Clec16a	current symbol	MGI:1921624	Clec16a	C-type lectin domain family 16, member A	protein coding gene	MP:0002110	abnormal digit morphology
Clec16a	current symbol	MGI:1921624	Clec16a	C-type lectin domain family 16, member A	protein coding gene	MP:0009378	abnormal endoplasmic reticulum morphology
Clec16a	current symbol	MGI:1921624	Clec16a	C-type lectin domain family 16, member A	protein coding gene	MP:0006035	abnormal mitochondrion morphology
Clec16a	current symbol	MGI:1921624	Clec16a	C-type lectin domain family 16, member A	protein coding gene	MP:0014046	abnormal mitophagy
Clec16a	current symbol	MGI:1921624	Clec16a	C-type lectin domain family 16, member A	protein coding gene	MP:0005216	abnormal pancreatic alpha cell morphology
Clec16a	current symbol	MGI:1921624	Clec16a	C-type lectin domain family 16, member A	protein coding gene	MP:0005217	abnormal pancreatic beta cell morphology
Clec16a	current symbol	MGI:1921624	Clec16a	C-type lectin domain family 16, member A	protein coding gene	MP:0003562	abnormal pancreatic beta cell physiology
Clec16a	current symbol	MGI:1921624	Clec16a	C-type lectin domain family 16, member A	protein coding gene	MP:0001265	decreased body size
Clec16a	current symbol	MGI:1921624	Clec16a	C-type lectin domain family 16, member A	protein coding gene	MP:0001262	decreased body weight
Clec16a	current symbol	MGI:1921624	Clec16a	C-type lectin domain family 16, member A	protein coding gene	MP:0003059	decreased insulin secretion
Clec16a	current symbol	MGI:1921624	Clec16a	C-type lectin domain family 16, member A	protein coding gene	MP:0005290	decreased oxygen consumption
Clec16a	current symbol	MGI:1921624	Clec16a	C-type lectin domain family 16, member A	protein coding gene	MP:0011636	disorganized mitochondrial cristae
Clec16a	current symbol	MGI:1921624	Clec16a	C-type lectin domain family 16, member A	protein coding gene	MP:0005379	endocrine/exocrine gland phenotype
Clec16a	current symbol	MGI:1921624	Clec16a	C-type lectin domain family 16, member A	protein coding gene	MP:0001559	hyperglycemia
Clec16a	current symbol	MGI:1921624	Clec16a	C-type lectin domain family 16, member A	protein coding gene	MP:0005293	impaired glucose tolerance
Clec16a	current symbol	MGI:1921624	Clec16a	C-type lectin domain family 16, member A	protein coding gene	MP:0006325	impaired hearing
Clec16a	current symbol	MGI:1921624	Clec16a	C-type lectin domain family 16, member A	protein coding gene	MP:0011630	increased mitochondria size
Clec16a	current symbol	MGI:1921624	Clec16a	C-type lectin domain family 16, member A	protein coding gene	MP:0011967	increased or absent threshold for auditory brainstem response
Clec16a	current symbol	MGI:1921624	Clec16a	C-type lectin domain family 16, member A	protein coding gene	MP:0005287	narrow eye opening
Clec16a	current symbol	MGI:1921624	Clec16a	C-type lectin domain family 16, member A	protein coding gene	MP:0002169	no abnormal phenotype detected
Clec16a	current symbol	MGI:1921624	Clec16a	C-type lectin domain family 16, member A	protein coding gene	MP:0011090	perinatal lethality, incomplete penetrance		1	1		1
Clec16a	current symbol	MGI:1921624	Clec16a	C-type lectin domain family 16, member A	protein coding gene	MP:0002083	premature death
Clec16a	current symbol	MGI:1921624	Clec16a	C-type lectin domain family 16, member A	protein coding gene	MP:0011110	preweaning lethality, incomplete penetrance
Clec16a	current symbol	MGI:1921624	Clec16a	C-type lectin domain family 16, member A	protein coding gene	MP:0013179	wavy tail
9130401M01Rik	current symbol	MGI:1923008	9130401M01Rik	RIKEN cDNA 9130401M01 gene	protein coding gene						1
Tln1	current symbol	MGI:1099832	Tln1	talin 1	protein coding gene	MP:0011199	abnormal amniotic cavity morphology			1		1
Tln1	current symbol	MGI:1099832	Tln1	talin 1	protein coding gene	MP:0001675	abnormal ectoderm development
Tln1	current symbol	MGI:1099832	Tln1	talin 1	protein coding gene	MP:0001672	abnormal embryo development
Tln1	current symbol	MGI:1099832	Tln1	talin 1	protein coding gene	MP:0002085	abnormal embryonic tissue morphology
Tln1	current symbol	MGI:1099832	Tln1	talin 1	protein coding gene	MP:0006323	abnormal extraembryonic mesoderm development
Tln1	current symbol	MGI:1099832	Tln1	talin 1	protein coding gene	MP:0002086	abnormal extraembryonic tissue morphology
Tln1	current symbol	MGI:1099832	Tln1	talin 1	protein coding gene	MP:0002174	abnormal gastrulation movements
Tln1	current symbol	MGI:1099832	Tln1	talin 1	protein coding gene	MP:0002417	abnormal megakaryocyte morphology
Tln1	current symbol	MGI:1099832	Tln1	talin 1	protein coding gene	MP:0001680	abnormal mesoderm development
Tln1	current symbol	MGI:1099832	Tln1	talin 1	protein coding gene	MP:0006298	abnormal platelet activation
Tln1	current symbol	MGI:1099832	Tln1	talin 1	protein coding gene	MP:0004720	abnormal platelet morphology
Tln1	current symbol	MGI:1099832	Tln1	talin 1	protein coding gene	MP:0005464	abnormal platelet physiology
Tln1	current symbol	MGI:1099832	Tln1	talin 1	protein coding gene	MP:0003405	abnormal platelet shape
Tln1	current symbol	MGI:1099832	Tln1	talin 1	protein coding gene	MP:0011197	abnormal proamniotic cavity morphology
Tln1	current symbol	MGI:1099832	Tln1	talin 1	protein coding gene	MP:0005048	abnormal thrombosis
Tln1	current symbol	MGI:1099832	Tln1	talin 1	protein coding gene	MP:0005031	abnormal trophoblast layer morphology
Tln1	current symbol	MGI:1099832	Tln1	talin 1	protein coding gene	MP:0011207	absent ectoplacental cavity
Tln1	current symbol	MGI:1099832	Tln1	talin 1	protein coding gene	MP:0011209	absent extraembryonic coelom
Tln1	current symbol	MGI:1099832	Tln1	talin 1	protein coding gene	MP:0001698	decreased embryo size
Tln1	current symbol	MGI:1099832	Tln1	talin 1	protein coding gene	MP:0000208	decreased hematocrit
Tln1	current symbol	MGI:1099832	Tln1	talin 1	protein coding gene	MP:0002874	decreased hemoglobin content
Tln1	current symbol	MGI:1099832	Tln1	talin 1	protein coding gene	MP:0002582	disorganized extraembryonic tissue
Tln1	current symbol	MGI:1099832	Tln1	talin 1	protein coding gene	MP:0012135	embryonic-extraembryonic boundary constriction
Tln1	current symbol	MGI:1099832	Tln1	talin 1	protein coding gene	MP:0001730	embryonic growth arrest
Tln1	current symbol	MGI:1099832	Tln1	talin 1	protein coding gene	MP:0011097	embryonic lethality between somite formation and embryo turning, complete penetrance		1
Tln1	current symbol	MGI:1099832	Tln1	talin 1	protein coding gene	MP:0011092	embryonic lethality, complete penetrance
Tln1	current symbol	MGI:1099832	Tln1	talin 1	protein coding gene	MP:0011098	embryonic lethality during organogenesis, complete penetrance
Tln1	current symbol	MGI:1099832	Tln1	talin 1	protein coding gene	MP:0000465	gastrointestinal hemorrhage
Tln1	current symbol	MGI:1099832	Tln1	talin 1	protein coding gene	MP:0005435	hemoperitoneum
Tln1	current symbol	MGI:1099832	Tln1	talin 1	protein coding gene	MP:0005387	immune system phenotype
Tln1	current symbol	MGI:1099832	Tln1	talin 1	protein coding gene	MP:0005606	increased bleeding time
Tln1	current symbol	MGI:1099832	Tln1	talin 1	protein coding gene	MP:0002594	low mean erythrocyte cell number
Tln1	current symbol	MGI:1099832	Tln1	talin 1	protein coding gene	MP:0003292	melena
Tln1	current symbol	MGI:1099832	Tln1	talin 1	protein coding gene	MP:0011086	postnatal lethality, incomplete penetrance
Tln1	current symbol	MGI:1099832	Tln1	talin 1	protein coding gene	MP:0002083	premature death
Tln1	current symbol	MGI:1099832	Tln1	talin 1	protein coding gene	MP:0003423	reduced thrombolysis
Tln1	current symbol	MGI:1099832	Tln1	talin 1	protein coding gene	MP:0012104	small amniotic cavity
Tln1	current symbol	MGI:1099832	Tln1	talin 1	protein coding gene	MP:0011208	small proamniotic cavity
Tln1	current symbol	MGI:1099832	Tln1	talin 1	protein coding gene	MP:0003179	thrombocytopenia
Tln1	chimpanzee symbol	MGI:2654325	Gba2	glucosidase beta 2	protein coding gene	MP:0005584	abnormal enzyme/coenzyme activity
Tln1	chimpanzee symbol	MGI:2654325	Gba2	glucosidase beta 2	protein coding gene	MP:0005410	abnormal fertilization
Tln1	chimpanzee symbol	MGI:2654325	Gba2	glucosidase beta 2	protein coding gene	MP:0001547	abnormal lipid level
Tln1	chimpanzee symbol	MGI:2654325	Gba2	glucosidase beta 2	protein coding gene	MP:0006362	abnormal male germ cell morphology	1
Tln1	chimpanzee symbol	MGI:2654325	Gba2	glucosidase beta 2	protein coding gene	MP:0002216	abnormal seminiferous tubule morphology
Tln1	chimpanzee symbol	MGI:2654325	Gba2	glucosidase beta 2	protein coding gene	MP:0002784	abnormal Sertoli cell morphology
Tln1	chimpanzee symbol	MGI:2654325	Gba2	glucosidase beta 2	protein coding gene	MP:0005554	decreased circulating creatinine level
Tln1	chimpanzee symbol	MGI:2654325	Gba2	glucosidase beta 2	protein coding gene	MP:0001935	decreased litter size
Tln1	chimpanzee symbol	MGI:2654325	Gba2	glucosidase beta 2	protein coding gene	MP:0002686	globozoospermia
Tln1	chimpanzee symbol	MGI:2654325	Gba2	glucosidase beta 2	protein coding gene	MP:0006042	increased apoptosis
Tln1	chimpanzee symbol	MGI:2654325	Gba2	glucosidase beta 2	protein coding gene	MP:0002687	oligozoospermia
Tln1	chimpanzee symbol	MGI:2654325	Gba2	glucosidase beta 2	protein coding gene	MP:0001922	reduced male fertility
Tln1	chimpanzee symbol	MGI:2654325	Gba2	glucosidase beta 2	protein coding gene	MP:0001147	small testis
Ccdc163	current symbol	MGI:1915644	Ccdc163	coiled-coil domain containing 163	protein coding gene						1
Lrriq3	current symbol	MGI:1921685	Lrriq3	leucine-rich repeats and IQ motif containing 3	protein coding gene						1
		No associated gene
Pkd2l2	current symbol	MGI:1858231	Pkd2l2	polycystic kidney disease 2-like 2	protein coding gene	MP:0001399	hyperactivity					1
Pkd2l2	current symbol	MGI:1858231	Pkd2l2	polycystic kidney disease 2-like 2	protein coding gene	MP:0005293	impaired glucose tolerance
Pkd2l2	current symbol	MGI:1858231	Pkd2l2	polycystic kidney disease 2-like 2	protein coding gene	MP:0005292	improved glucose tolerance					1
Brca2	current symbol	MGI:109337	B+D357:H446rca2	breast cancer 2, early onset	protein coding gene	MP:0005029	abnormal amnion morphology			1		1
Brca2	current symbol	MGI:109337	Brca2	breast cancer 2, early onset	protein coding gene	MP:0002114	abnormal axial skeleton morphology
Brca2	current symbol	MGI:109337	Brca2	breast cancer 2, early onset	protein coding gene	MP:0000662	abnormal branching of the mammary ductal tree
Brca2	current symbol	MGI:109337	Brca2	breast cancer 2, early onset	protein coding gene	MP:0005621	abnormal cell physiology
Brca2	current symbol	MGI:109337	Brca2	breast cancer 2, early onset	protein coding gene	MP:0003702	abnormal chromosome morphology
Brca2	current symbol	MGI:109337	Brca2	breast cancer 2, early onset	protein coding gene	MP:0002084	abnormal developmental patterning
Brca2	current symbol	MGI:109337	Brca2	breast cancer 2, early onset	protein coding gene	MP:0008058	abnormal DNA repair
Brca2	current symbol	MGI:109337	Brca2	breast cancer 2, early onset	protein coding gene	MP:0010948	abnormal double-strand DNA break repair
Brca2	current symbol	MGI:109337	Brca2	breast cancer 2, early onset	protein coding gene	MP:0001672	abnormal embryo development
Brca2	current symbol	MGI:109337	Brca2	breast cancer 2, early onset	protein coding gene	MP:0002085	abnormal embryonic tissue morphology
Brca2	current symbol	MGI:109337	Brca2	breast cancer 2, early onset	protein coding gene	MP:0001216	abnormal epidermal layer morphology
Brca2	current symbol	MGI:109337	Brca2	breast cancer 2, early onset	protein coding gene	MP:0001231	abnormal epidermis stratum basale morphology
Brca2	current symbol	MGI:109337	Brca2	breast cancer 2, early onset	protein coding gene	MP:0001236	abnormal epidermis stratum spinosum morphology
Brca2	current symbol	MGI:109337	Brca2	breast cancer 2, early onset	protein coding gene	MP:0002086	abnormal extraembryonic tissue morphology
Brca2	current symbol	MGI:109337	Brca2	breast cancer 2, early onset	protein coding gene	MP:0002086	abnormal extraembryonic tissue morphology
Brca2	current symbol	MGI:109337	Brca2	breast cancer 2, early onset	protein coding gene	MP:0002396	abnormal hematopoietic system morphology/development
Brca2	current symbol	MGI:109337	Brca2	breast cancer 2, early onset	protein coding gene	MP:0004046	abnormal mitosis
Brca2	current symbol	MGI:109337	Brca2	breast cancer 2, early onset	protein coding gene	MP:0002066	abnormal motor capabilities/coordination/movement
Brca2	current symbol	MGI:109337	Brca2	breast cancer 2, early onset	protein coding gene	MP:0011197	abnormal proamniotic cavity morphology
Brca2	current symbol	MGI:109337	Brca2	breast cancer 2, early onset	protein coding gene	MP:0001158	abnormal prostate gland morphology
Brca2	current symbol	MGI:109337	Brca2	breast cancer 2, early onset	protein coding gene	MP:0003607	abnormal prostate gland physiology
Brca2	current symbol	MGI:109337	Brca2	breast cancer 2, early onset	protein coding gene	MP:0000150	abnormal rib morphology
Brca2	current symbol	MGI:109337	Brca2	breast cancer 2, early onset	protein coding gene	MP:0002060	abnormal skin morphology
Brca2	current symbol	MGI:109337	Brca2	breast cancer 2, early onset	protein coding gene	MP:0000157	abnormal sternum morphology
Brca2	current symbol	MGI:109337	Brca2	breast cancer 2, early onset	protein coding gene	MP:0001718	abnormal visceral yolk sac morphology
Brca2	current symbol	MGI:109337	Brca2	breast cancer 2, early onset	protein coding gene	MP:0001241	absent epidermis stratum corneum
Brca2	current symbol	MGI:109337	Brca2	breast cancer 2, early onset	protein coding gene	MP:0004806	absent germ cells
Brca2	current symbol	MGI:109337	Brca2	breast cancer 2, early onset	protein coding gene	MP:0002777	absent ovarian follicles
Brca2	current symbol	MGI:109337	Brca2	breast cancer 2, early onset	protein coding gene	MP:0009078	adrenal gland hyperplasia
Brca2	current symbol	MGI:109337	Brca2	breast cancer 2, early onset	protein coding gene	MP:0004024	aneuploidy
Brca2	current symbol	MGI:109337	Brca2	breast cancer 2, early onset	protein coding gene	MP:0005159	azoospermia	1
Brca2	current symbol	MGI:109337	Brca2	breast cancer 2, early onset	protein coding gene	MP:0005384	cellular phenotype
Brca2	current symbol	MGI:109337	Brca2	breast cancer 2, early onset	protein coding gene	MP:0008866	chromosomal instability
Brca2	current symbol	MGI:109337	Brca2	breast cancer 2, early onset	protein coding gene	MP:0004028	chromosome breakage
Brca2	current symbol	MGI:109337	Brca2	breast cancer 2, early onset	protein coding gene	MP:0009674	decreased birth weight
Brca2	current symbol	MGI:109337	Brca2	breast cancer 2, early onset	protein coding gene	MP:0001262	decreased body weight
Brca2	current symbol	MGI:109337	Brca2	breast cancer 2, early onset	protein coding gene	MP:0000333	decreased bone marrow cell number
Brca2	current symbol	MGI:109337	Brca2	breast cancer 2, early onset	protein coding gene	MP:0008813	decreased common myeloid progenitor cell number
Brca2	current symbol	MGI:109337	Brca2	breast cancer 2, early onset	protein coding gene	MP:0001698	decreased embryo size
Brca2	current symbol	MGI:109337	Brca2	breast cancer 2, early onset	protein coding gene	MP:0009431	decreased fetal weight
Brca2	current symbol	MGI:109337	Brca2	breast cancer 2, early onset	protein coding gene	MP:0011704	decreased fibroblast proliferation
Brca2	current symbol	MGI:109337	Brca2	breast cancer 2, early onset	protein coding gene	MP:0004502	decreased incidence of tumors by chemical induction
Brca2	current symbol	MGI:109337	Brca2	breast cancer 2, early onset	protein coding gene	MP:0008770	decreased survivor rate
Brca2	current symbol	MGI:109337	Brca2	breast cancer 2, early onset	protein coding gene	MP:0002052	decreased tumor incidence
Brca2	current symbol	MGI:109337	Brca2	breast cancer 2, early onset	protein coding gene	MP:0010308	decreased tumor latency
Brca2	current symbol	MGI:109337	Brca2	breast cancer 2, early onset	protein coding gene	MP:0008008	early cellular replicative senescence
Brca2	current symbol	MGI:109337	Brca2	breast cancer 2, early onset	protein coding gene	MP:0003984	embryonic growth retardation
Brca2	current symbol	MGI:109337	Brca2	breast cancer 2, early onset	protein coding gene	MP:0011097	embryonic lethality between somite formation and embryo turning, complete penetrance		1
Brca2	current symbol	MGI:109337	Brca2	breast cancer 2, early onset	protein coding gene	MP:0011092	embryonic lethality, complete penetrance
Brca2	current symbol	MGI:109337	Brca2	breast cancer 2, early onset	protein coding gene	MP:0011098	embryonic lethality during organogenesis, complete penetrance
Brca2	current symbol	MGI:109337	Brca2	breast cancer 2, early onset	protein coding gene	MP:0011108	embryonic lethality during organogenesis, incomplete penetrance
Brca2	current symbol	MGI:109337	Brca2	breast cancer 2, early onset	protein coding gene	MP:0004556	enlarged allantois
Brca2	current symbol	MGI:109337	Brca2	breast cancer 2, early onset	protein coding gene	MP:0003335	exocrine pancreatic insufficiency
Brca2	current symbol	MGI:109337	Brca2	breast cancer 2, early onset	protein coding gene	MP:0001926	female infertility
Brca2	current symbol	MGI:109337	Brca2	breast cancer 2, early onset	protein coding gene	MP:0004201	fetal growth retardation
Brca2	current symbol	MGI:109337	Brca2	breast cancer 2, early onset	protein coding gene	MP:0005378	growth/size/body region phenotype
Brca2	current symbol	MGI:109337	Brca2	breast cancer 2, early onset	protein coding gene	MP:0005387	immune system phenotype
Brca2	current symbol	MGI:109337	Brca2	breast cancer 2, early onset	protein coding gene	MP:0001606	impaired hematopoiesis
Brca2	current symbol	MGI:109337	Brca2	breast cancer 2, early onset	protein coding gene	MP:0006042	increased apoptosis
Brca2	current symbol	MGI:109337	Brca2	breast cancer 2, early onset	protein coding gene	MP:0002038	increased carcinoma incidence
Brca2	current symbol	MGI:109337	Brca2	breast cancer 2, early onset	protein coding gene	MP:0012431	increased lymphoma incidence
Brca2	current symbol	MGI:109337	Brca2	breast cancer 2, early onset	protein coding gene	MP:0001883	increased mammary adenocarcinoma incidence
Brca2	current symbol	MGI:109337	Brca2	breast cancer 2, early onset	protein coding gene	MP:0010299	increased mammary gland tumor incidence
Brca2	current symbol	MGI:109337	Brca2	breast cancer 2, early onset	protein coding gene	MP:0003992	increased mortality induced by ionizing radiation
Brca2	current symbol	MGI:109337	Brca2	breast cancer 2, early onset	protein coding gene	MP:0009219	increased prostate intraepithelial neoplasia incidence
Brca2	current symbol	MGI:109337	Brca2	breast cancer 2, early onset	protein coding gene	MP:0008943	increased sensitivity to induced cell death
Brca2	current symbol	MGI:109337	Brca2	breast cancer 2, early onset	protein coding gene	MP:0006413	increased T cell apoptosis
Brca2	current symbol	MGI:109337	Brca2	breast cancer 2, early onset	protein coding gene	MP:0002024	increased T cell derived lymphoma incidence
Brca2	current symbol	MGI:109337	Brca2	breast cancer 2, early onset	protein coding gene	MP:0004955	increased thymus weight
Brca2	current symbol	MGI:109337	Brca2	breast cancer 2, early onset	protein coding gene	MP:0002020	increased tumor incidence
Brca2	current symbol	MGI:109337	Brca2	breast cancer 2, early onset	protein coding gene	MP:0000585	kinked tail
Brca2	current symbol	MGI:109337	Brca2	breast cancer 2, early onset	protein coding gene	MP:0011109	lethality throughout fetal growth and development, incomplete penetrance
Brca2	current symbol	MGI:109337	Brca2	breast cancer 2, early onset	protein coding gene	MP:0001925	male infertility
Brca2	current symbol	MGI:109337	Brca2	breast cancer 2, early onset	protein coding gene	MP:0011088	neonatal lethality, incomplete penetrance
Brca2	current symbol	MGI:109337	Brca2	breast cancer 2, early onset	protein coding gene	MP:0002006	neoplasm
Brca2	current symbol	MGI:109337	Brca2	breast cancer 2, early onset	protein coding gene	MP:0003631	nervous system phenotype
Brca2	current symbol	MGI:109337	Brca2	breast cancer 2, early onset	protein coding gene	MP:0002169	no abnormal phenotype detected
Brca2	current symbol	MGI:109337	Brca2	breast cancer 2, early onset	protein coding gene	MP:0002169	no abnormal phenotype detected
Brca2	current symbol	MGI:109337	Brca2	breast cancer 2, early onset	protein coding gene	MP:0000929	open neural tube
Brca2	current symbol	MGI:109337	Brca2	breast cancer 2, early onset	protein coding gene	MP:0013236	ovary degeneration
Brca2	current symbol	MGI:109337	Brca2	breast cancer 2, early onset	protein coding gene	MP:0011090	perinatal lethality, incomplete penetrance
Brca2	current symbol	MGI:109337	Brca2	breast cancer 2, early onset	protein coding gene	MP:0011086	postnatal lethality, incomplete penetrance
Brca2	current symbol	MGI:109337	Brca2	breast cancer 2, early onset	protein coding gene	MP:0002083	premature death
Brca2	current symbol	MGI:109337	Brca2	breast cancer 2, early onset	protein coding gene	MP:0011091	prenatal lethality, complete penetrance
Brca2	current symbol	MGI:109337	Brca2	breast cancer 2, early onset	protein coding gene	MP:0011101	prenatal lethality, incomplete penetrance
Brca2	current symbol	MGI:109337	Brca2	breast cancer 2, early onset	protein coding gene	MP:0005389	reproductive system phenotype
Brca2	current symbol	MGI:109337	Brca2	breast cancer 2, early onset	protein coding gene	MP:0005044	sepsis
Brca2	current symbol	MGI:109337	Brca2	breast cancer 2, early onset	protein coding gene	MP:0001127	small ovary
Brca2	current symbol	MGI:109337	Brca2	breast cancer 2, early onset	protein coding gene	MP:0001147	small testis
Brca2	current symbol	MGI:109337	Brca2	breast cancer 2, early onset	protein coding gene	MP:0000694	spleen hypoplasia
Vit	current symbol	MGI:1921449	Vit	vitrin	protein coding gene	MP:0002151	abnormal neural tube morphology			1
Vit	current symbol	MGI:1921449	Vit	vitrin	protein coding gene	MP:0012203	abnormal neuronal stem cell morphology
Vit	current symbol	MGI:1921449	Vit	vitrin	protein coding gene	MP:0009937	abnormal neuron differentiation
Vit	current symbol	MGI:1921449	Vit	vitrin	protein coding gene	MP:0009688	abnormal spinal cord central canal morphology
Vit	current symbol	MGI:1921449	Vit	vitrin	protein coding gene	MP:0010151	abnormal spinal cord ependymal layer morphology
Vit	current symbol	MGI:1921449	Vit	vitrin	protein coding gene	MP:0004100	abnormal spinal cord interneuron morphology
Vit	current symbol	MGI:1921449	Vit	vitrin	protein coding gene	MP:0000939	decreased motor neuron number
Vit	current symbol	MGI:1921449	Vit	vitrin	protein coding gene	MP:0004981	decreased neuronal precursor cell number
Vit	current symbol	MGI:1921449	Vit	vitrin	protein coding gene	MP:0000956	decreased spinal cord size
Yipf2	current symbol	MGI:1922016	Yipf2	Yip1 domain family, member 2	protein coding gene						1
Epb4.1	old symbol	MGI:95401	Epb41	erythrocyte membrane protein band 4.1	protein coding gene	MP:0002447	abnormal erythrocyte morphology
Epb4.1	old symbol	MGI:95401	Epb41	erythrocyte membrane protein band 4.1	protein coding gene	MP:0000245	abnormal erythropoiesis
Epb4.1	old symbol	MGI:95401	Epb41	erythrocyte membrane protein band 4.1	protein coding gene	MP:0002641	anisopoikilocytosis
Epb4.1	old symbol	MGI:95401	Epb41	erythrocyte membrane protein band 4.1	protein coding gene	MP:0008956	decreased cellular hemoglobin content
Epb4.1	old symbol	MGI:95401	Epb41	erythrocyte membrane protein band 4.1	protein coding gene	MP:0000208	decreased hematocrit
Epb4.1	old symbol	MGI:95401	Epb41	erythrocyte membrane protein band 4.1	protein coding gene	MP:0005562	decreased mean corpuscular hemoglobin
Epb4.1	old symbol	MGI:95401	Epb41	erythrocyte membrane protein band 4.1	protein coding gene	MP:0002591	decreased mean corpuscular volume
Epb4.1	old symbol	MGI:95401	Epb41	erythrocyte membrane protein band 4.1	protein coding gene	MP:0008808	decreased spleen iron level
Epb4.1	old symbol	MGI:95401	Epb41	erythrocyte membrane protein band 4.1	protein coding gene	MP:0000691	enlarged spleen
Epb4.1	old symbol	MGI:95401	Epb41	erythrocyte membrane protein band 4.1	protein coding gene	MP:0000240	extramedullary hematopoiesis
Epb4.1	old symbol	MGI:95401	Epb41	erythrocyte membrane protein band 4.1	protein coding gene	MP:0001585	hemolytic anemia
Epb4.1	old symbol	MGI:95401	Epb41	erythrocyte membrane protein band 4.1	protein coding gene	MP:0005343	increased circulating aspartate transaminase level
Epb4.1	old symbol	MGI:95401	Epb41	erythrocyte membrane protein band 4.1	protein coding gene	MP:0010090	increased circulating creatine kinase level
Epb4.1	old symbol	MGI:95401	Epb41	erythrocyte membrane protein band 4.1	protein coding gene	MP:0010375	increased kidney iron level
Epb4.1	old symbol	MGI:95401	Epb41	erythrocyte membrane protein band 4.1	protein coding gene	MP:0008807	increased liver iron level
Epb4.1	old symbol	MGI:95401	Epb41	erythrocyte membrane protein band 4.1	protein coding gene	MP:0005561	increased mean corpuscular hemoglobin
Epb4.1	old symbol	MGI:95401	Epb41	erythrocyte membrane protein band 4.1	protein coding gene	MP:0005641	increased mean corpuscular hemoglobin concentration
Epb4.1	old symbol	MGI:95401	Epb41	erythrocyte membrane protein band 4.1	protein coding gene	MP:0008476	increased spleen red pulp amount
Epb4.1	old symbol	MGI:95401	Epb41	erythrocyte membrane protein band 4.1	protein coding gene	MP:0011110	preweaning lethality, incomplete penetrance		1
Epb4.1	old symbol	MGI:95401	Epb41	erythrocyte membrane protein band 4.1	protein coding gene	MP:0002640	reticulocytosis
Epb4.1	old symbol	MGI:95401	Epb41	erythrocyte membrane protein band 4.1	protein coding gene	MP:0002812	spherocytosis
Stk35	current symbol	MGI:1914583	Stk35	serine/threonine kinase 35	protein coding gene						1
Lrr1	current symbol	MGI:1916956	Lrr1	leucine rich repeat protein 1	protein coding gene						1
4931428L18Rik	current symbol	MGI:1918238	4931428L18Rik	RIKEN cDNA 4931428L18 gene	protein coding gene						1
1700088E04Rik	current symbol	MGI:1920774	1700088E04Rik	RIKEN cDNA 1700088E04 gene	protein coding gene						1
4930500J02Rik	old symbol	MGI:1922209	Platr14	pluripotency associated transcript 14	unclassified non-coding RNA gene						1
4931423N10Rik	current symbol	MGI:1918231	4931423N10Rik	RIKEN cDNA 4931423N10 gene	protein coding gene
Poln	current symbol	MGI:2675617	Poln	DNA polymerase N	protein coding gene	MP:0001930	abnormal meiosis
Poln	current symbol	MGI:2675617	Poln	DNA polymerase N	protein coding gene	MP:0010768	mortality/aging
Poln	current symbol	MGI:2675617	Poln	DNA polymerase N	protein coding gene	MP:0002169	no abnormal phenotype detected
Poln	current symbol	MGI:2675617	Poln	DNA polymerase N	protein coding gene	MP:0005389	reproductive system phenotype	1
1700010K23Rik	current symbol	MGI:1922751	1700010K23Rik	RIKEN cDNA 1700010K23 gene	unclassified non-coding RNA gene
Tnrc6a	current symbol	MGI:2385292	Tnrc6a	trinucleotide repeat containing 6a	protein coding gene	MP:0001724	abnormal extraembryonic endoderm formation
Tnrc6a	current symbol	MGI:2385292	Tnrc6a	trinucleotide repeat containing 6a	protein coding gene	MP:0011204	abnormal visceral yolk sac blood island morphology
Tnrc6a	current symbol	MGI:2385292	Tnrc6a	trinucleotide repeat containing 6a	protein coding gene	MP:0000352	decreased cell proliferation
Tnrc6a	current symbol	MGI:2385292	Tnrc6a	trinucleotide repeat containing 6a	protein coding gene	MP:0002875	decreased erythrocyte cell number
Tnrc6a	current symbol	MGI:2385292	Tnrc6a	trinucleotide repeat containing 6a	protein coding gene	MP:0011182	decreased hematopoietic cell number
Tnrc6a	current symbol	MGI:2385292	Tnrc6a	trinucleotide repeat containing 6a	protein coding gene	MP:0011098	embryonic lethality during organogenesis, complete penetrance		1
Tnrc6a	current symbol	MGI:2385292	Tnrc6a	trinucleotide repeat containing 6a	protein coding gene	MP:0011108	embryonic lethality during organogenesis, incomplete penetrance
Tnrc6a	current symbol	MGI:2385292	Tnrc6a	trinucleotide repeat containing 6a	protein coding gene	MP:0001606	impaired hematopoiesis
Tnrc6a	current symbol	MGI:2385292	Tnrc6a	trinucleotide repeat containing 6a	protein coding gene	MP:0003717	pallor
Ccdc73	current symbol	MGI:3606488	Ccdc73	coiled-coil domain containing 73	protein coding gene						1
Cep97	current symbol	MGI:1921451	Cep97	centrosomal protein 97	protein coding gene	MP:0011100	preweaning lethality, complete penetrance		1
4932702P03Rik	current symbol	MGI:1921673	4932702P03Rik	RIKEN cDNA 4932702P03 gene	antisense lncRNA gene						1
Furin	current symbol	MGI:97513	Furin	furin (paired basic amino acid cleaving enzyme)	protein coding gene	MP:0001726	abnormal allantois morphology			1
Furin	current symbol	MGI:97513	Furin	furin (paired basic amino acid cleaving enzyme)	protein coding gene	MP:0004783	abnormal cardinal vein morphology
Furin	current symbol	MGI:97513	Furin	furin (paired basic amino acid cleaving enzyme)	protein coding gene	MP:0002084	abnormal developmental patterning
Furin	current symbol	MGI:97513	Furin	furin (paired basic amino acid cleaving enzyme)	protein coding gene	MP:0001704	abnormal dorsal-ventral axis patterning
Furin	current symbol	MGI:97513	Furin	furin (paired basic amino acid cleaving enzyme)	protein coding gene	MP:0002086	abnormal extraembryonic tissue morphology
Furin	current symbol	MGI:97513	Furin	furin (paired basic amino acid cleaving enzyme)	protein coding gene	MP:0000267	abnormal heart development
Furin	current symbol	MGI:97513	Furin	furin (paired basic amino acid cleaving enzyme)	protein coding gene	MP:0000270	abnormal heart tube morphology
Furin	current symbol	MGI:97513	Furin	furin (paired basic amino acid cleaving enzyme)	protein coding gene	MP:0005657	abnormal neural plate morphology
Furin	current symbol	MGI:97513	Furin	furin (paired basic amino acid cleaving enzyme)	protein coding gene	MP:0004946	abnormal regulatory T cell physiology
Furin	current symbol	MGI:97513	Furin	furin (paired basic amino acid cleaving enzyme)	protein coding gene	MP:0001691	abnormal somite shape
Furin	current symbol	MGI:97513	Furin	furin (paired basic amino acid cleaving enzyme)	protein coding gene	MP:0003384	abnormal ventral body wall morphology
Furin	current symbol	MGI:97513	Furin	furin (paired basic amino acid cleaving enzyme)	protein coding gene	MP:0002098	abnormal vibrissa morphology
Furin	current symbol	MGI:97513	Furin	furin (paired basic amino acid cleaving enzyme)	protein coding gene	MP:0011204	abnormal visceral yolk sac blood island morphology
Furin	current symbol	MGI:97513	Furin	furin (paired basic amino acid cleaving enzyme)	protein coding gene	MP:0009706	absent midgut
Furin	current symbol	MGI:97513	Furin	furin (paired basic amino acid cleaving enzyme)	protein coding gene	MP:0001719	absent vitelline blood vessels
Furin	current symbol	MGI:97513	Furin	furin (paired basic amino acid cleaving enzyme)	protein coding gene	MP:0002544	brachydactyly
Furin	current symbol	MGI:97513	Furin	furin (paired basic amino acid cleaving enzyme)	protein coding gene	MP:0004187	cardia bifida
Furin	current symbol	MGI:97513	Furin	furin (paired basic amino acid cleaving enzyme)	protein coding gene	MP:0001698	decreased embryo size
Furin	current symbol	MGI:97513	Furin	furin (paired basic amino acid cleaving enzyme)	protein coding gene	MP:0011732	decreased somite size
Furin	current symbol	MGI:97513	Furin	furin (paired basic amino acid cleaving enzyme)	protein coding gene	MP:0011098	embryonic lethality during organogenesis, complete penetrance		1
Furin	current symbol	MGI:97513	Furin	furin (paired basic amino acid cleaving enzyme)	protein coding gene	MP:0013293	embryonic lethality prior to tooth bud stage
Furin	current symbol	MGI:97513	Furin	furin (paired basic amino acid cleaving enzyme)	protein coding gene	MP:0011205	excessive folding of visceral yolk sac
Furin	current symbol	MGI:97513	Furin	furin (paired basic amino acid cleaving enzyme)	protein coding gene	MP:0000914	exencephaly
Furin	current symbol	MGI:97513	Furin	furin (paired basic amino acid cleaving enzyme)	protein coding gene	MP:0009657	failure of chorioallantoic fusion
Furin	current symbol	MGI:97513	Furin	furin (paired basic amino acid cleaving enzyme)	protein coding gene	MP:0004251	failure of heart looping
Furin	current symbol	MGI:97513	Furin	furin (paired basic amino acid cleaving enzyme)	protein coding gene	MP:0004180	failure of initiation of embryo turning
Furin	current symbol	MGI:97513	Furin	furin (paired basic amino acid cleaving enzyme)	protein coding gene	MP:0003400	kinked neural tube
Furin	current symbol	MGI:97513	Furin	furin (paired basic amino acid cleaving enzyme)	protein coding gene	MP:0005370	liver/biliary system phenotype
Furin	current symbol	MGI:97513	Furin	furin (paired basic amino acid cleaving enzyme)	protein coding gene	MP:0002169	no abnormal phenotype detected
Furin	current symbol	MGI:97513	Furin	furin (paired basic amino acid cleaving enzyme)	protein coding gene	MP:0011100	preweaning lethality, complete penetrance
Furin	current symbol	MGI:97513	Furin	furin (paired basic amino acid cleaving enzyme)	protein coding gene	MP:0012173	short rostral-caudal axis
Ankzf1	current symbol	MGI:1098746	Ankzf1	ankyrin repeat and zinc finger domain containing 1	protein coding gene						1
Pbxip1	current symbol	MGI:2441670	Pbxip1	pre B cell leukemia transcription factor interacting protein 1	protein coding gene						1
Glb1l	frog, western clawed symbol	MGI:88151	Glb1	galactosidase, beta 1	protein coding gene	MP:0002152	abnormal brain morphology					1
Glb1l	frog, western clawed symbol	MGI:88151	Glb1	galactosidase, beta 1	protein coding gene	MP:0005277	abnormal brainstem morphology
Glb1l	frog, western clawed symbol	MGI:88151	Glb1	galactosidase, beta 1	protein coding gene	MP:0000849	abnormal cerebellum morphology
Glb1l	frog, western clawed symbol	MGI:88151	Glb1	galactosidase, beta 1	protein coding gene	MP:0001431	abnormal eating behavior
Glb1l	frog, western clawed symbol	MGI:88151	Glb1	galactosidase, beta 1	protein coding gene	MP:0001406	abnormal gait
Glb1l	frog, western clawed symbol	MGI:88151	Glb1	galactosidase, beta 1	protein coding gene	MP:0001406	abnormal gait
Glb1l	frog, western clawed symbol	MGI:88151	Glb1	galactosidase, beta 1	protein coding gene	MP:0000607	abnormal hepatocyte morphology
Glb1l	frog, western clawed symbol	MGI:88151	Glb1	galactosidase, beta 1	protein coding gene	MP:0003313	abnormal locomotor activation
Glb1l	frog, western clawed symbol	MGI:88151	Glb1	galactosidase, beta 1	protein coding gene	MP:0002401	abnormal lymphopoiesis
Glb1l	frog, western clawed symbol	MGI:88151	Glb1	galactosidase, beta 1	protein coding gene	MP:0010760	abnormal macrophage chemotaxis
Glb1l	frog, western clawed symbol	MGI:88151	Glb1	galactosidase, beta 1	protein coding gene	MP:0002882	abnormal neuron morphology
Glb1l	frog, western clawed symbol	MGI:88151	Glb1	galactosidase, beta 1	protein coding gene	MP:0005325	abnormal renal glomerulus morphology
Glb1l	frog, western clawed symbol	MGI:88151	Glb1	galactosidase, beta 1	protein coding gene	MP:0001393	ataxia
Glb1l	frog, western clawed symbol	MGI:88151	Glb1	galactosidase, beta 1	protein coding gene	MP:0005150	cachexia
Glb1l	frog, western clawed symbol	MGI:88151	Glb1	galactosidase, beta 1	protein coding gene	MP:0002757	decreased vertical activity
Glb1l	frog, western clawed symbol	MGI:88151	Glb1	galactosidase, beta 1	protein coding gene	MP:0002183	gliosis
Glb1l	frog, western clawed symbol	MGI:88151	Glb1	galactosidase, beta 1	protein coding gene	MP:0001402	hypoactivity
Glb1l	frog, western clawed symbol	MGI:88151	Glb1	galactosidase, beta 1	protein coding gene	MP:0001513	limb grasping
Glb1l	frog, western clawed symbol	MGI:88151	Glb1	galactosidase, beta 1	protein coding gene	MP:0000753	paralysis
Glb1l	frog, western clawed symbol	MGI:88151	Glb1	galactosidase, beta 1	protein coding gene	MP:0002083	premature death
Glb1l	frog, western clawed symbol	MGI:88151	Glb1	galactosidase, beta 1	protein coding gene	MP:0001385	pup cannibalization
Glb1l	frog, western clawed symbol	MGI:88151	Glb1	galactosidase, beta 1	protein coding gene	MP:0000876	Purkinje cell degeneration
Glb1l	frog, western clawed symbol	MGI:88151	Glb1	galactosidase, beta 1	protein coding gene	MP:0001921	reduced fertility
Glb1l	frog, western clawed symbol	MGI:88151	Glb1	galactosidase, beta 1	protein coding gene	MP:0005390	skeleton phenotype
Glb1l	frog, western clawed symbol	MGI:88151	Glb1	galactosidase, beta 1	protein coding gene	MP:0000601	small liver
Glb1l	frog, western clawed symbol	MGI:88151	Glb1	galactosidase, beta 1	protein coding gene	MP:0000692	small spleen
Glb1l	frog, western clawed symbol	MGI:88151	Glb1	galactosidase, beta 1	protein coding gene	MP:0000745	tremors
Glb1l	frog, western clawed symbol	MGI:88151	Glb1	galactosidase, beta 1	protein coding gene	MP:0000745	tremors
Glb1l	current symbol	MGI:1921827	Glb1l	galactosidase, beta 1-like	protein coding gene
Rad51ap2	current symbol	MGI:3644580	Rad51ap2	RAD51 associated protein 2	protein coding gene						1
Dhdh	current symbol	MGI:1919005	Dhdh	dihydrodiol dehydrogenase (dimeric)	protein coding gene						1
Ears2	current symbol	MGI:1914667	Ears2	glutamyl-tRNA synthetase 2, mitochondrial	protein coding gene						1
Col16a1	current symbol	MGI:1095396	Col16a1	collagen, type XVI, alpha 1	protein coding gene						1
Wdpcp	current symbol	MGI:2144467	Wdpcp	WD repeat containing planar cell polarity effector	protein coding gene	MP:0006126	abnormal cardiac outflow tract development
Wdpcp	current symbol	MGI:2144467	Wdpcp	WD repeat containing planar cell polarity effector	protein coding gene	MP:0000358	abnormal cell morphology
Wdpcp	current symbol	MGI:2144467	Wdpcp	WD repeat containing planar cell polarity effector	protein coding gene	MP:0005621	abnormal cell physiology
Wdpcp	current symbol	MGI:2144467	Wdpcp	WD repeat containing planar cell polarity effector	protein coding gene	MP:0002622	abnormal cochlear hair cell morphology
Wdpcp	current symbol	MGI:2144467	Wdpcp	WD repeat containing planar cell polarity effector	protein coding gene	MP:0004261	abnormal embryonic neuroepithelium morphology
Wdpcp	current symbol	MGI:2144467	Wdpcp	WD repeat containing planar cell polarity effector	protein coding gene	MP:0000267	abnormal heart development
Wdpcp	current symbol	MGI:2144467	Wdpcp	WD repeat containing planar cell polarity effector	protein coding gene	MP:0000477	abnormal intestine morphology
Wdpcp	current symbol	MGI:2144467	Wdpcp	WD repeat containing planar cell polarity effector	protein coding gene	MP:0004754	abnormal kidney collecting duct morphology
Wdpcp	current symbol	MGI:2144467	Wdpcp	WD repeat containing planar cell polarity effector	protein coding gene	MP:0011060	abnormal kinocilium morphology
Wdpcp	current symbol	MGI:2144467	Wdpcp	WD repeat containing planar cell polarity effector	protein coding gene	MP:0011865	abnormal podocyte motility
Wdpcp	current symbol	MGI:2144467	Wdpcp	WD repeat containing planar cell polarity effector	protein coding gene	MP:0003125	abnormal septation of the cloaca
Wdpcp	current symbol	MGI:2144467	Wdpcp	WD repeat containing planar cell polarity effector	protein coding gene	MP:0010454	abnormal truncus arteriosus septation
Wdpcp	current symbol	MGI:2144467	Wdpcp	WD repeat containing planar cell polarity effector	protein coding gene	MP:0001293	anophthalmia
Wdpcp	current symbol	MGI:2144467	Wdpcp	WD repeat containing planar cell polarity effector	protein coding gene	MP:0010412	atrioventricular septal defect
Wdpcp	current symbol	MGI:2144467	Wdpcp	WD repeat containing planar cell polarity effector	protein coding gene	MP:0000111	cleft palate
Wdpcp	current symbol	MGI:2144467	Wdpcp	WD repeat containing planar cell polarity effector	protein coding gene	MP:0004017	duplex kidney
Wdpcp	current symbol	MGI:2144467	Wdpcp	WD repeat containing planar cell polarity effector	protein coding gene	MP:0005380	embryo phenotype
Wdpcp	current symbol	MGI:2144467	Wdpcp	WD repeat containing planar cell polarity effector	protein coding gene	MP:0008797	facial cleft
Wdpcp	current symbol	MGI:2144467	Wdpcp	WD repeat containing planar cell polarity effector	protein coding gene	MP:0011707	impaired fibroblast cell migration
Wdpcp	current symbol	MGI:2144467	Wdpcp	WD repeat containing planar cell polarity effector	protein coding gene	MP:0003675	kidney cysts
Wdpcp	current symbol	MGI:2144467	Wdpcp	WD repeat containing planar cell polarity effector	protein coding gene	MP:0011089	perinatal lethality, complete penetrance		1	1
Wdpcp	current symbol	MGI:2144467	Wdpcp	WD repeat containing planar cell polarity effector	protein coding gene	MP:0002633	persistent truncus arteriosis
Wdpcp	current symbol	MGI:2144467	Wdpcp	WD repeat containing planar cell polarity effector	protein coding gene	MP:0000562	polydactyly
Wdpcp	current symbol	MGI:2144467	Wdpcp	WD repeat containing planar cell polarity effector	protein coding gene	MP:0006130	pulmonary valve atresia
Wdpcp	current symbol	MGI:2144467	Wdpcp	WD repeat containing planar cell polarity effector	protein coding gene	MP:0011682	renal glomerulus cysts
Wdpcp	current symbol	MGI:2144467	Wdpcp	WD repeat containing planar cell polarity effector	protein coding gene	MP:0005388	respiratory system phenotype
Wdpcp	current symbol	MGI:2144467	Wdpcp	WD repeat containing planar cell polarity effector	protein coding gene	MP:0003321	tracheoesophageal fistula
Pcsk4	current symbol	MGI:97514	Pcsk4	proprotein convertase subtilisin/kexin type 4	protein coding gene	MP:0004543	abnormal sperm physiology
Pcsk4	current symbol	MGI:97514	Pcsk4	proprotein convertase subtilisin/kexin type 4	protein coding gene	MP:0001935	decreased litter size
Pcsk4	current symbol	MGI:97514	Pcsk4	proprotein convertase subtilisin/kexin type 4	protein coding gene	MP:0000242	impaired fertilization
Pcsk4	current symbol	MGI:97514	Pcsk4	proprotein convertase subtilisin/kexin type 4	protein coding gene	MP:0005633	increased circulating sodium level
Pcsk4	current symbol	MGI:97514	Pcsk4	proprotein convertase subtilisin/kexin type 4	protein coding gene	MP:0001923	reduced female fertility
Pcsk4	current symbol	MGI:97514	Pcsk4	proprotein convertase subtilisin/kexin type 4	protein coding gene	MP:0009282	reduced hyperactivated sperm motility
Pcsk4	current symbol	MGI:97514	Pcsk4	proprotein convertase subtilisin/kexin type 4	protein coding gene	MP:0001922	reduced male fertility	1
Pcsk4	current symbol	MGI:97514	Pcsk4	proprotein convertase subtilisin/kexin type 4	protein coding gene	MP:0004179	transmission ratio distortion
Zbtb32	chicken symbol	MGI:103222	Zbtb16	zinc finger and BTB domain containing 16	protein coding gene	MP:0002114	abnormal axial skeleton morphology
Zbtb32	chicken symbol	MGI:103222	Zbtb16	zinc finger and BTB domain containing 16	protein coding gene	MP:0009278	abnormal bone marrow cell physiology
Zbtb32	chicken symbol	MGI:103222	Zbtb16	zinc finger and BTB domain containing 16	protein coding gene	MP:0002110	abnormal digit morphology
Zbtb32	chicken symbol	MGI:103222	Zbtb16	zinc finger and BTB domain containing 16	protein coding gene	MP:0008877	abnormal DNA methylation
Zbtb32	chicken symbol	MGI:103222	Zbtb16	zinc finger and BTB domain containing 16	protein coding gene	MP:0012167	abnormal epigenetic regulation of gene expression
Zbtb32	chicken symbol	MGI:103222	Zbtb16	zinc finger and BTB domain containing 16	protein coding gene	MP:0002187	abnormal fibula morphology
Zbtb32	chicken symbol	MGI:103222	Zbtb16	zinc finger and BTB domain containing 16	protein coding gene	MP:0000550	abnormal forelimb morphology
Zbtb32	chicken symbol	MGI:103222	Zbtb16	zinc finger and BTB domain containing 16	protein coding gene	MP:0000556	abnormal hindlimb morphology
Zbtb32	chicken symbol	MGI:103222	Zbtb16	zinc finger and BTB domain containing 16	protein coding gene	MP:0000556	abnormal hindlimb morphology
Zbtb32	chicken symbol	MGI:103222	Zbtb16	zinc finger and BTB domain containing 16	protein coding gene	MP:0003857	abnormal hindlimb zeugopod morphology
Zbtb32	chicken symbol	MGI:103222	Zbtb16	zinc finger and BTB domain containing 16	protein coding gene	MP:0002109	abnormal limb morphology
Zbtb32	chicken symbol	MGI:103222	Zbtb16	zinc finger and BTB domain containing 16	protein coding gene	MP:0003723	abnormal long bone morphology
Zbtb32	chicken symbol	MGI:103222	Zbtb16	zinc finger and BTB domain containing 16	protein coding gene	MP:0008280	abnormal male germ cell apoptosis
Zbtb32	chicken symbol	MGI:103222	Zbtb16	zinc finger and BTB domain containing 16	protein coding gene	MP:0003072	abnormal metatarsal bone morphology
Zbtb32	chicken symbol	MGI:103222	Zbtb16	zinc finger and BTB domain containing 16	protein coding gene	MP:0005353	abnormal patella morphology
Zbtb32	chicken symbol	MGI:103222	Zbtb16	zinc finger and BTB domain containing 16	protein coding gene	MP:0001156	abnormal spermatogenesis
Zbtb32	chicken symbol	MGI:103222	Zbtb16	zinc finger and BTB domain containing 16	protein coding gene	MP:0006378	abnormal spermatogonia morphology
Zbtb32	chicken symbol	MGI:103222	Zbtb16	zinc finger and BTB domain containing 16	protein coding gene	MP:0002685	abnormal spermatogonia proliferation
Zbtb32	chicken symbol	MGI:103222	Zbtb16	zinc finger and BTB domain containing 16	protein coding gene	MP:0005109	abnormal talus morphology
Zbtb32	chicken symbol	MGI:103222	Zbtb16	zinc finger and BTB domain containing 16	protein coding gene	MP:0005104	abnormal tarsal bone morphology
Zbtb32	chicken symbol	MGI:103222	Zbtb16	zinc finger and BTB domain containing 16	protein coding gene	MP:0001146	abnormal testis morphology
Zbtb32	chicken symbol	MGI:103222	Zbtb16	zinc finger and BTB domain containing 16	protein coding gene	MP:0000558	abnormal tibia morphology
Zbtb32	chicken symbol	MGI:103222	Zbtb16	zinc finger and BTB domain containing 16	protein coding gene	MP:0000159	abnormal xiphoid process morphology
Zbtb32	chicken symbol	MGI:103222	Zbtb16	zinc finger and BTB domain containing 16	protein coding gene	MP:0005430	absent fibula
Zbtb32	chicken symbol	MGI:103222	Zbtb16	zinc finger and BTB domain containing 16	protein coding gene	MP:0004694	absent patella
Zbtb32	chicken symbol	MGI:103222	Zbtb16	zinc finger and BTB domain containing 16	protein coding gene	MP:0002675	asthenozoospermia
Zbtb32	chicken symbol	MGI:103222	Zbtb16	zinc finger and BTB domain containing 16	protein coding gene	MP:0005159	azoospermia
Zbtb32	chicken symbol	MGI:103222	Zbtb16	zinc finger and BTB domain containing 16	protein coding gene	MP:0004372	bowed fibula
Zbtb32	chicken symbol	MGI:103222	Zbtb16	zinc finger and BTB domain containing 16	protein coding gene	MP:0002543	brachyphalangia
Zbtb32	chicken symbol	MGI:103222	Zbtb16	zinc finger and BTB domain containing 16	protein coding gene	MP:0001539	decreased caudal vertebrae number
Zbtb32	chicken symbol	MGI:103222	Zbtb16	zinc finger and BTB domain containing 16	protein coding gene	MP:0008075	decreased CD4-positive, alpha beta T cell number
Zbtb32	chicken symbol	MGI:103222	Zbtb16	zinc finger and BTB domain containing 16	protein coding gene	MP:0004901	decreased male germ cell number
Zbtb32	chicken symbol	MGI:103222	Zbtb16	zinc finger and BTB domain containing 16	protein coding gene	MP:0008040	decreased NK T cell number
Zbtb32	chicken symbol	MGI:103222	Zbtb16	zinc finger and BTB domain containing 16	protein coding gene	MP:0000568	ectopic digits
Zbtb32	chicken symbol	MGI:103222	Zbtb16	zinc finger and BTB domain containing 16	protein coding gene	MP:0004642	fused metatarsal bones
Zbtb32	chicken symbol	MGI:103222	Zbtb16	zinc finger and BTB domain containing 16	protein coding gene	MP:0005397	hematopoietic system phenotype
Zbtb32	chicken symbol	MGI:103222	Zbtb16	zinc finger and BTB domain containing 16	protein coding gene	MP:0008985	hemimelia
Zbtb32	chicken symbol	MGI:103222	Zbtb16	zinc finger and BTB domain containing 16	protein coding gene	MP:0010835	increased CD4-positive, alpha-beta memory T cell number
Zbtb32	chicken symbol	MGI:103222	Zbtb16	zinc finger and BTB domain containing 16	protein coding gene	MP:0002781	increased circulating testosterone level
Zbtb32	chicken symbol	MGI:103222	Zbtb16	zinc finger and BTB domain containing 16	protein coding gene	MP:0008159	increased diameter of fibula
Zbtb32	chicken symbol	MGI:103222	Zbtb16	zinc finger and BTB domain containing 16	protein coding gene	MP:0000464	increased presacral vertebrae number
Zbtb32	chicken symbol	MGI:103222	Zbtb16	zinc finger and BTB domain containing 16	protein coding gene	MP:0000480	increased rib number
Zbtb32	chicken symbol	MGI:103222	Zbtb16	zinc finger and BTB domain containing 16	protein coding gene	MP:0012284	increased sternebra number
Zbtb32	chicken symbol	MGI:103222	Zbtb16	zinc finger and BTB domain containing 16	protein coding gene	MP:0008090	increased T-helper 2 cell number
Zbtb32	chicken symbol	MGI:103222	Zbtb16	zinc finger and BTB domain containing 16	protein coding gene	MP:0004651	increased thoracic vertebrae number
Zbtb32	chicken symbol	MGI:103222	Zbtb16	zinc finger and BTB domain containing 16	protein coding gene	MP:0000571	interdigital webbing
Zbtb32	chicken symbol	MGI:103222	Zbtb16	zinc finger and BTB domain containing 16	protein coding gene	MP:0000585	kinked tail
Zbtb32	chicken symbol	MGI:103222	Zbtb16	zinc finger and BTB domain containing 16	protein coding gene	MP:0001152	Leydig cell hyperplasia
Zbtb32	chicken symbol	MGI:103222	Zbtb16	zinc finger and BTB domain containing 16	protein coding gene	MP:0000482	long fibula
Zbtb32	chicken symbol	MGI:103222	Zbtb16	zinc finger and BTB domain containing 16	protein coding gene	MP:0004616	lumbar vertebral transformation
Zbtb32	chicken symbol	MGI:103222	Zbtb16	zinc finger and BTB domain containing 16	protein coding gene	MP:0001925	male infertility
Zbtb32	chicken symbol	MGI:103222	Zbtb16	zinc finger and BTB domain containing 16	protein coding gene	MP:0000565	oligodactyly
Zbtb32	chicken symbol	MGI:103222	Zbtb16	zinc finger and BTB domain containing 16	protein coding gene	MP:0002687	oligozoospermia
Zbtb32	chicken symbol	MGI:103222	Zbtb16	zinc finger and BTB domain containing 16	protein coding gene	MP:0000562	polydactyly
Zbtb32	chicken symbol	MGI:103222	Zbtb16	zinc finger and BTB domain containing 16	protein coding gene	MP:0000562	polydactyly
Zbtb32	chicken symbol	MGI:103222	Zbtb16	zinc finger and BTB domain containing 16	protein coding gene	MP:0000413	polyphalangy
Zbtb32	chicken symbol	MGI:103222	Zbtb16	zinc finger and BTB domain containing 16	protein coding gene	MP:0001922	reduced male fertility
Zbtb32	chicken symbol	MGI:103222	Zbtb16	zinc finger and BTB domain containing 16	protein coding gene	MP:0005389	reproductive system phenotype
Zbtb32	chicken symbol	MGI:103222	Zbtb16	zinc finger and BTB domain containing 16	protein coding gene	MP:0004617	sacral vertebral transformation
Zbtb32	chicken symbol	MGI:103222	Zbtb16	zinc finger and BTB domain containing 16	protein coding gene	MP:0001154	seminiferous tubule degeneration
Zbtb32	chicken symbol	MGI:103222	Zbtb16	zinc finger and BTB domain containing 16	protein coding gene	MP:0000547	short limbs
Zbtb32	chicken symbol	MGI:103222	Zbtb16	zinc finger and BTB domain containing 16	protein coding gene	MP:0000592	short tail
Zbtb32	chicken symbol	MGI:103222	Zbtb16	zinc finger and BTB domain containing 16	protein coding gene	MP:0002764	short tibia
Zbtb32	chicken symbol	MGI:103222	Zbtb16	zinc finger and BTB domain containing 16	protein coding gene	MP:0001147	small testis	1
Zbtb32	chicken symbol	MGI:103222	Zbtb16	zinc finger and BTB domain containing 16	protein coding gene	MP:0003205	testicular atrophy
Zbtb32	chicken symbol	MGI:103222	Zbtb16	zinc finger and BTB domain containing 16	protein coding gene	MP:0004618	thoracic vertebral transformation
Zbtb32	chicken symbol	MGI:103222	Zbtb16	zinc finger and BTB domain containing 16	protein coding gene	MP:0003036	vertebral transformation
Zbtb32	chicken symbol	MGI:103222	Zbtb16	zinc finger and BTB domain containing 16	protein coding gene	MP:0004679	xiphoid process foramen
Zbtb32	current symbol	MGI:1891838	Zbtb32	zinc finger and BTB domain containing 32	protein coding gene	MP:0005621	abnormal cell physiology
Zbtb32	current symbol	MGI:1891838	Zbtb32	zinc finger and BTB domain containing 32	protein coding gene	MP:0003009	abnormal cytokine secretion
Zbtb32	current symbol	MGI:1891838	Zbtb32	zinc finger and BTB domain containing 32	protein coding gene	MP:0002123	abnormal definitive hematopoiesis
Zbtb32	current symbol	MGI:1891838	Zbtb32	zinc finger and BTB domain containing 32	protein coding gene	MP:0005348	increased T cell proliferation
Zbtb32	current symbol	MGI:1891838	Zbtb32	zinc finger and BTB domain containing 32	protein coding gene	MP:0002169	no abnormal phenotype detected
Ccdc172	current symbol	MGI:1922895	Ccdc172	coiled-coil domain containing 172	protein coding gene						1
Tcf20	current symbol	MGI:108399	Tcf20	transcription factor 20	protein coding gene						1
Arhgef3	current symbol	MGI:1918954	Arhgef3	Rho guanine nucleotide exchange factor (GEF) 3	protein coding gene	MP:0005464	abnormal platelet physiology
Arhgef3	current symbol	MGI:1918954	Arhgef3	Rho guanine nucleotide exchange factor (GEF) 3	protein coding gene	MP:0005397	hematopoietic system phenotype
Arhgef3	current symbol	MGI:1918954	Arhgef3	Rho guanine nucleotide exchange factor (GEF) 3	protein coding gene	MP:0002599	increased mean platelet volume
Lrrc57	current symbol	MGI:1913856	Lrrc57	leucine rich repeat containing 57	protein coding gene						1
Atl1	human synonym	MGI:1929913	Bcl11b	B cell leukemia/lymphoma 11B	protein coding gene	MP:0030471	abnormal ameloblast differentiation					1
Atl1	human synonym	MGI:1929913	Bcl11b	B cell leukemia/lymphoma 11B	protein coding gene	MP:0002650	abnormal ameloblast morphology
Atl1	human synonym	MGI:1929913	Bcl11b	B cell leukemia/lymphoma 11B	protein coding gene	MP:0003077	abnormal cell cycle
Atl1	human synonym	MGI:1929913	Bcl11b	B cell leukemia/lymphoma 11B	protein coding gene	MP:0030526	abnormal enamel cord morphology
Atl1	human synonym	MGI:1929913	Bcl11b	B cell leukemia/lymphoma 11B	protein coding gene	MP:0010864	abnormal enamel knot morphology
Atl1	human synonym	MGI:1929913	Bcl11b	B cell leukemia/lymphoma 11B	protein coding gene	MP:0001216	abnormal epidermal layer morphology
Atl1	human synonym	MGI:1929913	Bcl11b	B cell leukemia/lymphoma 11B	protein coding gene	MP:0001240	abnormal epidermis stratum corneum morphology
Atl1	human synonym	MGI:1929913	Bcl11b	B cell leukemia/lymphoma 11B	protein coding gene	MP:0001239	abnormal epidermis stratum granulosum morphology
Atl1	human synonym	MGI:1929913	Bcl11b	B cell leukemia/lymphoma 11B	protein coding gene	MP:0005358	abnormal incisor morphology
Atl1	human synonym	MGI:1929913	Bcl11b	B cell leukemia/lymphoma 11B	protein coding gene	MP:0008246	abnormal leukocyte morphology
Atl1	human synonym	MGI:1929913	Bcl11b	B cell leukemia/lymphoma 11B	protein coding gene	MP:0008053	abnormal NK cell differentiation
Atl1	human synonym	MGI:1929913	Bcl11b	B cell leukemia/lymphoma 11B	protein coding gene	MP:0030453	abnormal odontoblast morphology
Atl1	human synonym	MGI:1929913	Bcl11b	B cell leukemia/lymphoma 11B	protein coding gene	MP:0030518	abnormal outer dental epithelium morphology
Atl1	human synonym	MGI:1929913	Bcl11b	B cell leukemia/lymphoma 11B	protein coding gene	MP:0004919	abnormal positive T cell selection
Atl1	human synonym	MGI:1929913	Bcl11b	B cell leukemia/lymphoma 11B	protein coding gene	MP:0030522	abnormal stellate reticulum morphology
Atl1	human synonym	MGI:1929913	Bcl11b	B cell leukemia/lymphoma 11B	protein coding gene	MP:0001436	abnormal suckling behavior
Atl1	human synonym	MGI:1929913	Bcl11b	B cell leukemia/lymphoma 11B	protein coding gene	MP:0002145	abnormal T cell differentiation
Atl1	human synonym	MGI:1929913	Bcl11b	B cell leukemia/lymphoma 11B	protein coding gene	MP:0008037	abnormal T cell morphology
Atl1	human synonym	MGI:1929913	Bcl11b	B cell leukemia/lymphoma 11B	protein coding gene	MP:0006387	abnormal T cell number
Atl1	human synonym	MGI:1929913	Bcl11b	B cell leukemia/lymphoma 11B	protein coding gene	MP:0008758	abnormal T cell receptor beta chain V(D)J recombination
Atl1	human synonym	MGI:1929913	Bcl11b	B cell leukemia/lymphoma 11B	protein coding gene	MP:0003850	abnormal thymocyte activation
Atl1	human synonym	MGI:1929913	Bcl11b	B cell leukemia/lymphoma 11B	protein coding gene	MP:0002371	abnormal thymus cortex morphology
Atl1	human synonym	MGI:1929913	Bcl11b	B cell leukemia/lymphoma 11B	protein coding gene	MP:0002375	abnormal thymus medulla morphology
Atl1	human synonym	MGI:1929913	Bcl11b	B cell leukemia/lymphoma 11B	protein coding gene	MP:0000116	abnormal tooth development
Atl1	human synonym	MGI:1929913	Bcl11b	B cell leukemia/lymphoma 11B	protein coding gene	MP:0009546	absent gastric milk in neonates
Atl1	human synonym	MGI:1929913	Bcl11b	B cell leukemia/lymphoma 11B	protein coding gene	MP:0008070	absent T cells
Atl1	human synonym	MGI:1929913	Bcl11b	B cell leukemia/lymphoma 11B	protein coding gene	MP:0013741	absent thymus corticomedullary boundary
Atl1	human synonym	MGI:1929913	Bcl11b	B cell leukemia/lymphoma 11B	protein coding gene	MP:0009703	decreased birth body size
Atl1	human synonym	MGI:1929913	Bcl11b	B cell leukemia/lymphoma 11B	protein coding gene	MP:0009674	decreased birth weight
Atl1	human synonym	MGI:1929913	Bcl11b	B cell leukemia/lymphoma 11B	protein coding gene	MP:0008075	decreased CD4-positive, alpha beta T cell number
Atl1	human synonym	MGI:1929913	Bcl11b	B cell leukemia/lymphoma 11B	protein coding gene	MP:0008079	decreased CD8-positive, alpha-beta T cell number
Atl1	human synonym	MGI:1929913	Bcl11b	B cell leukemia/lymphoma 11B	protein coding gene	MP:0005089	decreased double-negative T cell number
Atl1	human synonym	MGI:1929913	Bcl11b	B cell leukemia/lymphoma 11B	protein coding gene	MP:0005092	decreased double-positive T cell number
Atl1	human synonym	MGI:1929913	Bcl11b	B cell leukemia/lymphoma 11B	protein coding gene	MP:0001273	decreased metastatic potential
Atl1	human synonym	MGI:1929913	Bcl11b	B cell leukemia/lymphoma 11B	protein coding gene	MP:0000715	decreased thymocyte number
Atl1	human synonym	MGI:1929913	Bcl11b	B cell leukemia/lymphoma 11B	protein coding gene	MP:0008466	enlarged mesenteric lymph nodes
Atl1	human synonym	MGI:1929913	Bcl11b	B cell leukemia/lymphoma 11B	protein coding gene	MP:0001302	eyelids open at birth
Atl1	human synonym	MGI:1929913	Bcl11b	B cell leukemia/lymphoma 11B	protein coding gene	MP:0005387	immune system phenotype
Atl1	human synonym	MGI:1929913	Bcl11b	B cell leukemia/lymphoma 11B	protein coding gene	MP:0002796	impaired skin barrier function
Atl1	human synonym	MGI:1929913	Bcl11b	B cell leukemia/lymphoma 11B	protein coding gene	MP:0005014	increased B cell number
Atl1	human synonym	MGI:1929913	Bcl11b	B cell leukemia/lymphoma 11B	protein coding gene	MP:0008078	increased CD8-positive, alpha-beta T cell number
Atl1	human synonym	MGI:1929913	Bcl11b	B cell leukemia/lymphoma 11B	protein coding gene	MP:0008126	increased dendritic cell number
Atl1	human synonym	MGI:1929913	Bcl11b	B cell leukemia/lymphoma 11B	protein coding gene	MP:0005090	increased double-negative T cell number
Atl1	human synonym	MGI:1929913	Bcl11b	B cell leukemia/lymphoma 11B	protein coding gene	MP:0008346	increased gamma-delta T cell number
Atl1	human synonym	MGI:1929913	Bcl11b	B cell leukemia/lymphoma 11B	protein coding gene	MP:0012431	increased lymphoma incidence
Atl1	human synonym	MGI:1929913	Bcl11b	B cell leukemia/lymphoma 11B	protein coding gene	MP:0008044	increased NK cell number
Atl1	human synonym	MGI:1929913	Bcl11b	B cell leukemia/lymphoma 11B	protein coding gene	MP:0004952	increased spleen weight
Atl1	human synonym	MGI:1929913	Bcl11b	B cell leukemia/lymphoma 11B	protein coding gene	MP:0009541	increased thymocyte apoptosis
Atl1	human synonym	MGI:1929913	Bcl11b	B cell leukemia/lymphoma 11B	protein coding gene	MP:0011083	lethality at weaning, complete penetrance		1
Atl1	human synonym	MGI:1929913	Bcl11b	B cell leukemia/lymphoma 11B	protein coding gene	MP:0004831	long incisors
Atl1	human synonym	MGI:1929913	Bcl11b	B cell leukemia/lymphoma 11B	protein coding gene	MP:0012085	midface hypoplasia
Atl1	human synonym	MGI:1929913	Bcl11b	B cell leukemia/lymphoma 11B	protein coding gene	MP:0011087	neonatal lethality, complete penetrance
Atl1	human synonym	MGI:1929913	Bcl11b	B cell leukemia/lymphoma 11B	protein coding gene	MP:0030420	short basicranium
Atl1	human synonym	MGI:1929913	Bcl11b	B cell leukemia/lymphoma 11B	protein coding gene	MP:0000097	short maxilla
Atl1	human synonym	MGI:1929913	Bcl11b	B cell leukemia/lymphoma 11B	protein coding gene	MP:0030079	small incisors
Atl1	human synonym	MGI:1929913	Bcl11b	B cell leukemia/lymphoma 11B	protein coding gene	MP:0006402	small molars
Atl1	human synonym	MGI:1929913	Bcl11b	B cell leukemia/lymphoma 11B	protein coding gene	MP:0000693	spleen hyperplasia
Atl1	human synonym	MGI:1929913	Bcl11b	B cell leukemia/lymphoma 11B	protein coding gene	MP:0001218	thin epidermis
Atl1	human synonym	MGI:1929913	Bcl11b	B cell leukemia/lymphoma 11B	protein coding gene	MP:0001823	thymus hypoplasia
Atl1	human synonym	MGI:1929913	Bcl11b	B cell leukemia/lymphoma 11B	protein coding gene	MP:0001823	thymus hypoplasia
Atl1	current symbol	MGI:1921241	Atl1	atlastin GTPase 1	protein coding gene	MP:0000572	abnormal autopod morphology			1
Atl1	current symbol	MGI:1921241	Atl1	atlastin GTPase 1	protein coding gene	MP:0001406	abnormal gait
Ttc28	current symbol	MGI:2140873	T+D743:H756tc28	tetratricopeptide repeat domain 28	protein coding gene	MP:0003795	abnormal bone structure			1
Ttc28	current symbol	MGI:2140873	Ttc28	tetratricopeptide repeat domain 28	protein coding gene	MP:0000438	abnormal cranium morphology
Ttc28	current symbol	MGI:2140873	Ttc28	tetratricopeptide repeat domain 28	protein coding gene	MP:0000455	abnormal maxilla morphology
Ttc28	current symbol	MGI:2140873	Ttc28	tetratricopeptide repeat domain 28	protein coding gene	MP:0004509	abnormal pelvic girdle bone morphology
Ttc28	current symbol	MGI:2140873	Ttc28	tetratricopeptide repeat domain 28	protein coding gene	MP:0000137	abnormal vertebrae morphology
Ttc28	current symbol	MGI:2140873	Ttc28	tetratricopeptide repeat domain 28	protein coding gene	MP:0005270	abnormal zygomatic bone morphology
Ttc28	current symbol	MGI:2140873	Ttc28	tetratricopeptide repeat domain 28	protein coding gene	MP:0001258	decreased body length
Ttc28	current symbol	MGI:2140873	Ttc28	tetratricopeptide repeat domain 28	protein coding gene	MP:0010124	decreased bone mineral content
Ttc28	current symbol	MGI:2140873	Ttc28	tetratricopeptide repeat domain 28	protein coding gene	MP:0000063	decreased bone mineral density
Ttc28	current symbol	MGI:2140873	Ttc28	tetratricopeptide repeat domain 28	protein coding gene	MP:0005179	decreased circulating cholesterol level
Ttc28	current symbol	MGI:2140873	Ttc28	tetratricopeptide repeat domain 28	protein coding gene	MP:0005560	decreased circulating glucose level
Ttc28	current symbol	MGI:2140873	Ttc28	tetratricopeptide repeat domain 28	protein coding gene	MP:0000186	decreased circulating HDL cholesterol level
Ttc28	current symbol	MGI:2140873	Ttc28	tetratricopeptide repeat domain 28	protein coding gene	MP:0002875	decreased erythrocyte cell number
Ttc28	current symbol	MGI:2140873	Ttc28	tetratricopeptide repeat domain 28	protein coding gene	MP:0000208	decreased hematocrit
Ttc28	current symbol	MGI:2140873	Ttc28	tetratricopeptide repeat domain 28	protein coding gene	MP:0003961	decreased lean body mass
Ttc28	current symbol	MGI:2140873	Ttc28	tetratricopeptide repeat domain 28	protein coding gene	MP:0004647	decreased lumbar vertebrae number
Ttc28	current symbol	MGI:2140873	Ttc28	tetratricopeptide repeat domain 28	protein coding gene	MP:0010025	decreased total body fat amount
Ttc28	current symbol	MGI:2140873	Ttc28	tetratricopeptide repeat domain 28	protein coding gene	MP:0002968	increased circulating alkaline phosphatase level
Ttc28	current symbol	MGI:2140873	Ttc28	tetratricopeptide repeat domain 28	protein coding gene	MP:0010067	increased red blood cell distribution width
Ttc28	current symbol	MGI:2140873	Ttc28	tetratricopeptide repeat domain 28	protein coding gene	MP:0002764	short tibia
Ttc28	current symbol	MGI:2140873	Ttc28	tetratricopeptide repeat domain 28	protein coding gene	MP:0004609	vertebral fusion
Elavl2	current symbol	MGI:1100887	Elavl2	ELAV like RNA binding protein 1	protein coding gene						1
Zfp944	current symbol	MGI:2442394	Zfp944	zinc finger protein 944	protein coding gene						1
Aasdh	current symbol	MGI:2442517	Aasdh	aminoadipate-semialdehyde dehydrogenase	protein coding gene						1
Zfp148	current symbol	MGI:1332234	Zfp148	zinc finger protein 148	protein coding gene	MP:0002135	abnormal kidney morphology
Zfp148	current symbol	MGI:1332234	Zfp148	zinc finger protein 148	protein coding gene	MP:0001176	abnormal lung development
Zfp148	current symbol	MGI:1332234	Zfp148	zinc finger protein 148	protein coding gene	MP:0010825	abnormal lung saccule morphology
Zfp148	current symbol	MGI:1332234	Zfp148	zinc finger protein 148	protein coding gene	MP:0008280	abnormal male germ cell apoptosis
Zfp148	current symbol	MGI:1332234	Zfp148	zinc finger protein 148	protein coding gene	MP:0002216	abnormal seminiferous tubule morphology
Zfp148	current symbol	MGI:1332234	Zfp148	zinc finger protein 148	protein coding gene	MP:0011239	abnormal skin coloration
Zfp148	current symbol	MGI:1332234	Zfp148	zinc finger protein 148	protein coding gene	MP:0003229	abnormal vitelline vasculature morphology
Zfp148	current symbol	MGI:1332234	Zfp148	zinc finger protein 148	protein coding gene	MP:0001575	cyanosis
Zfp148	current symbol	MGI:1332234	Zfp148	zinc finger protein 148	protein coding gene	MP:0010070	decreased serotonin level
Zfp148	current symbol	MGI:1332234	Zfp148	zinc finger protein 148	protein coding gene	MP:0003984	embryonic growth retardation
Zfp148	current symbol	MGI:1332234	Zfp148	zinc finger protein 148	protein coding gene	MP:0011098	embryonic lethality during organogenesis, complete penetrance		1
Zfp148	current symbol	MGI:1332234	Zfp148	zinc finger protein 148	protein coding gene	MP:0001415	increased exploration in new environment
Zfp148	current symbol	MGI:1332234	Zfp148	zinc finger protein 148	protein coding gene	MP:0001846	increased inflammatory response
Zfp148	current symbol	MGI:1332234	Zfp148	zinc finger protein 148	protein coding gene	MP:0011967	increased or absent threshold for auditory brainstem response
Zfp148	current symbol	MGI:1332234	Zfp148	zinc finger protein 148	protein coding gene	MP:0009766	increased sensitivity to xenobiotic induced morbidity/mortality
Zfp148	current symbol	MGI:1332234	Zfp148	zinc finger protein 148	protein coding gene	MP:0002412	increased susceptibility to bacterial infection
Zfp148	current symbol	MGI:1332234	Zfp148	zinc finger protein 148	protein coding gene	MP:0009788	increased susceptibility to bacterial infection induced morbidity/mortality
Zfp148	current symbol	MGI:1332234	Zfp148	zinc finger protein 148	protein coding gene	MP:0008537	increased susceptibility to induced colitis
Zfp148	current symbol	MGI:1332234	Zfp148	zinc finger protein 148	protein coding gene	MP:0010180	increased susceptibility to weight loss
Zfp148	current symbol	MGI:1332234	Zfp148	zinc finger protein 148	protein coding gene	MP:0001925	male infertility	1
Zfp148	current symbol	MGI:1332234	Zfp148	zinc finger protein 148	protein coding gene	MP:0011088	neonatal lethality, incomplete penetrance
Zfp148	current symbol	MGI:1332234	Zfp148	zinc finger protein 148	protein coding gene	MP:0002169	no abnormal phenotype detected
Zfp148	current symbol	MGI:1332234	Zfp148	zinc finger protein 148	protein coding gene	MP:0000929	open neural tube
Zfp148	current symbol	MGI:1332234	Zfp148	zinc finger protein 148	protein coding gene	MP:0003717	pallor
Zfp148	current symbol	MGI:1332234	Zfp148	zinc finger protein 148	protein coding gene	MP:0001732	postnatal growth retardation
Zfp148	current symbol	MGI:1332234	Zfp148	zinc finger protein 148	protein coding gene	MP:0011086	postnatal lethality, incomplete penetrance
Zfp148	current symbol	MGI:1332234	Zfp148	zinc finger protein 148	protein coding gene	MP:0002083	premature death
Zfp148	current symbol	MGI:1332234	Zfp148	zinc finger protein 148	protein coding gene	MP:0011100	preweaning lethality, complete penetrance
Zfp148	current symbol	MGI:1332234	Zfp148	zinc finger protein 148	protein coding gene	MP:0008489	slow postnatal weight gain
Zfp148	current symbol	MGI:1332234	Zfp148	zinc finger protein 148	protein coding gene	MP:0001147	small testis				1
Rprd2	current symbol	MGI:1922387	Rprd2	regulation of nuclear pre-mRNA domain containing 2	protein coding gene
9430015G10Rik	current symbol	MGI:2444364	9430015G10Rik	RIKEN cDNA 9430015G10 gene	protein coding gene	MP:0008075	decreased CD4-positive, alpha beta T cell number
9430015G10Rik	current symbol	MGI:2444364	9430015G10Rik	RIKEN cDNA 9430015G10 gene	protein coding gene	MP:0005014	increased B cell number
9430015G10Rik	current symbol	MGI:2444364	9430015G10Rik	RIKEN cDNA 9430015G10 gene	protein coding gene	MP:0001973	increased thermal nociceptive threshold
Aste1	current symbol	MGI:1913845	Aste1	asteroid homolog 1	protein coding gene	MP:0004924	abnormal behavior					1
Aste1	current symbol	MGI:1913845	Aste1	asteroid homolog 1	protein coding gene	MP:0000221	decreased leukocyte cell number
Mta3	current symbol	MGI:2151172	Mta3	metastasis associated 3	protein coding gene	MP:0002896	abnormal bone mineralization					1
Mta3	current symbol	MGI:2151172	Mta3	metastasis associated 3	protein coding gene	MP:0003062	abnormal coping response
Mta3	current symbol	MGI:2151172	Mta3	metastasis associated 3	protein coding gene	MP:0001262	decreased body weight
Mta3	current symbol	MGI:2151172	Mta3	metastasis associated 3	protein coding gene	MP:0005179	decreased circulating cholesterol level
Mta3	current symbol	MGI:2151172	Mta3	metastasis associated 3	protein coding gene	MP:0000183	decreased circulating LDL cholesterol level
Mta3	current symbol	MGI:2151172	Mta3	metastasis associated 3	protein coding gene	MP:0002875	decreased erythrocyte cell number
Mta3	current symbol	MGI:2151172	Mta3	metastasis associated 3	protein coding gene	MP:0009142	decreased prepulse inhibition
Mta3	current symbol	MGI:2151172	Mta3	metastasis associated 3	protein coding gene	MP:0002968	increased circulating alkaline phosphatase level
Mta3	current symbol	MGI:2151172	Mta3	metastasis associated 3	protein coding gene	MP:0001512	trunk curl
Nol4l	current symbol	MGI:1918765	Nol4l	nucleolar protein 4-like	protein coding gene						1
Catsperg1	rat synonym	MGI:1923968	Catsperg2	cation channel sperm associated auxiliary subunit gamma 2	protein coding gene						1
Catsperg1	current symbol	MGI:2443617	Catsperg1	cation channel sperm associated auxiliary subunit gamma 1	protein coding gene
Mlh3	current symbol	MGI:1353455	Mlh3	mutL homolog 3	protein coding gene	MP:0005168	abnormal female meiosis
Mlh3	current symbol	MGI:1353455	Mlh3	mutL homolog 3	protein coding gene	MP:0001929	abnormal gametogenesis
Mlh3	current symbol	MGI:1353455	Mlh3	mutL homolog 3	protein coding gene	MP:0005169	abnormal male meiosis	1
Mlh3	current symbol	MGI:1353455	Mlh3	mutL homolog 3	protein coding gene	MP:0005159	azoospermia
Mlh3	current symbol	MGI:1353455	Mlh3	mutL homolog 3	protein coding gene	MP:0001926	female infertility
Mlh3	current symbol	MGI:1353455	Mlh3	mutL homolog 3	protein coding gene	MP:0001925	male infertility
Mlh3	current symbol	MGI:1353455	Mlh3	mutL homolog 3	protein coding gene	MP:0001147	small testis
a	current symbol	MGI:87853	a	nonagouti	protein coding gene	MP:0008296	abnormal adrenal gland x-zone morphology
a	current symbol	MGI:87853	a	nonagouti	protein coding gene	MP:0001510	abnormal coat appearance
a	current symbol	MGI:87853	a	nonagouti	protein coding gene	MP:0002075	abnormal coat/hair pigmentation
a	current symbol	MGI:87853	a	nonagouti	protein coding gene	MP:0002075	abnormal coat/hair pigmentation
a	current symbol	MGI:87853	a	nonagouti	protein coding gene	MP:0008238	abnormal dorsoventral coat patterning
a	current symbol	MGI:87853	a	nonagouti	protein coding gene	MP:0012167	abnormal epigenetic regulation of gene expression
a	current symbol	MGI:87853	a	nonagouti	protein coding gene	MP:0005449	abnormal food intake
a	current symbol	MGI:87853	a	nonagouti	protein coding gene	MP:0004382	abnormal hair follicle melanogenesis
a	current symbol	MGI:87853	a	nonagouti	protein coding gene	MP:0002118	abnormal lipid homeostasis
a	current symbol	MGI:87853	a	nonagouti	protein coding gene	MP:0005215	abnormal pancreatic islet morphology
a	current symbol	MGI:87853	a	nonagouti	protein coding gene	MP:0009928	abnormal pinna hair pigmentation
a	current symbol	MGI:87853	a	nonagouti	protein coding gene	MP:0005325	abnormal renal glomerulus morphology
a	current symbol	MGI:87853	a	nonagouti	protein coding gene	MP:0002703	abnormal renal tubule morphology
a	current symbol	MGI:87853	a	nonagouti	protein coding gene	MP:0002095	abnormal skin pigmentation
a	current symbol	MGI:87853	a	nonagouti	protein coding gene	MP:0009933	abnormal tail hair pigmentation
a	current symbol	MGI:87853	a	nonagouti	protein coding gene	MP:0008237	abnormal ventral coat pigmentation
a	current symbol	MGI:87853	a	nonagouti	protein coding gene	MP:0005171	absent coat pigmentation
a	current symbol	MGI:87853	a	nonagouti	protein coding gene	MP:0005409	darkened coat color
a	current symbol	MGI:87853	a	nonagouti	protein coding gene	MP:0005118	decreased circulating pituitary hormone level
a	current symbol	MGI:87853	a	nonagouti	protein coding gene	MP:0002053	decreased incidence of induced tumors
a	current symbol	MGI:87853	a	nonagouti	protein coding gene	MP:0009255	degranulated pancreatic beta cells
a	current symbol	MGI:87853	a	nonagouti	protein coding gene	MP:0002705	dilated renal tubules
a	current symbol	MGI:87853	a	nonagouti	protein coding gene	MP:0003984	embryonic growth retardation
a	current symbol	MGI:87853	a	nonagouti	protein coding gene	MP:0008762	embryonic lethality
a	current symbol	MGI:87853	a	nonagouti	protein coding gene	MP:0011093	embryonic lethality at implantation, complete penetrance		1			1
a	current symbol	MGI:87853	a	nonagouti	protein coding gene	MP:0011095	embryonic lethality between implantation and placentation, complete penetrance
a	current symbol	MGI:87853	a	nonagouti	protein coding gene	MP:0005379	endocrine/exocrine gland phenotype
a	current symbol	MGI:87853	a	nonagouti	protein coding gene	MP:0011353	expanded mesangial matrix
a	current symbol	MGI:87853	a	nonagouti	protein coding gene	MP:0001559	hyperglycemia
a	current symbol	MGI:87853	a	nonagouti	protein coding gene	MP:0001402	hypoactivity
a	current symbol	MGI:87853	a	nonagouti	protein coding gene	MP:0005293	impaired glucose tolerance
a	current symbol	MGI:87853	a	nonagouti	protein coding gene	MP:0001257	increased body length
a	current symbol	MGI:87853	a	nonagouti	protein coding gene	MP:0001260	increased body weight
a	current symbol	MGI:87853	a	nonagouti	protein coding gene	MP:0000005	increased brown adipose tissue amount
a	current symbol	MGI:87853	a	nonagouti	protein coding gene	MP:0002079	increased circulating insulin level
a	current symbol	MGI:87853	a	nonagouti	protein coding gene	MP:0005669	increased circulating leptin level
a	current symbol	MGI:87853	a	nonagouti	protein coding gene	MP:0011939	increased food intake
a	current symbol	MGI:87853	a	nonagouti	protein coding gene	MP:0009285	increased gonadal fat pad weight
a	current symbol	MGI:87853	a	nonagouti	protein coding gene	MP:0009292	increased inguinal fat pad weight
a	current symbol	MGI:87853	a	nonagouti	protein coding gene	MP:0002981	increased liver weight
a	current symbol	MGI:87853	a	nonagouti	protein coding gene	MP:0005458	increased percent body fat/body weight
a	current symbol	MGI:87853	a	nonagouti	protein coding gene	MP:0011409	increased renal glomerulus basement membrane thickness
a	current symbol	MGI:87853	a	nonagouti	protein coding gene	MP:0009304	increased retroperitoneal fat pad weight
a	current symbol	MGI:87853	a	nonagouti	protein coding gene	MP:0005455	increased susceptibility to weight gain
a	current symbol	MGI:87853	a	nonagouti	protein coding gene	MP:0010024	increased total body fat amount
a	current symbol	MGI:87853	a	nonagouti	protein coding gene	MP:0002020	increased tumor incidence
a	current symbol	MGI:87853	a	nonagouti	protein coding gene	MP:0001759	increased urine glucose level
a	current symbol	MGI:87853	a	nonagouti	protein coding gene	MP:0005331	insulin resistance
a	current symbol	MGI:87853	a	nonagouti	protein coding gene	MP:0010771	integument phenotype
a	current symbol	MGI:87853	a	nonagouti	protein coding gene	MP:0000372	irregular coat pigmentation
a	current symbol	MGI:87853	a	nonagouti	protein coding gene	MP:0003718	maternal effect
a	current symbol	MGI:87853	a	nonagouti	protein coding gene	MP:0003122	maternal imprinting
a	current symbol	MGI:87853	a	nonagouti	protein coding gene	MP:0010768	mortality/aging
a	current symbol	MGI:87853	a	nonagouti	protein coding gene	MP:0000421	mottled coat
a	current symbol	MGI:87853	a	nonagouti	protein coding gene	MP:0002006	neoplasm
a	current symbol	MGI:87853	a	nonagouti	protein coding gene	MP:0002169	no abnormal phenotype detected
a	current symbol	MGI:87853	a	nonagouti	protein coding gene	MP:0001261	obese
a	current symbol	MGI:87853	a	nonagouti	protein coding gene	MP:0003171	phenotypic reversion
a	current symbol	MGI:87853	a	nonagouti	protein coding gene	MP:0001186	pigmentation phenotype
a	current symbol	MGI:87853	a	nonagouti	protein coding gene	MP:0002080	prenatal lethality
a	current symbol	MGI:87853	a	nonagouti	protein coding gene	MP:0011402	renal cast
a	current symbol	MGI:87853	a	nonagouti	protein coding gene	MP:0005366	variegated coat color
a	current symbol	MGI:87853	a	nonagouti	protein coding gene	MP:0003136	yellow coat color
Gm14226	current symbol	MGI:3649244	Gm14226	predicted gene 14226	protein coding gene
Tcf7	current symbol	MGI:98507	Tcf7	transcription factor 7, T cell specific	protein coding gene	MP:0000550	abnormal forelimb morphology
Tcf7	current symbol	MGI:98507	Tcf7	transcription factor 7, T cell specific	protein coding gene	MP:0008051	abnormal memory T cell physiology
Tcf7	current symbol	MGI:98507	Tcf7	transcription factor 7, T cell specific	protein coding gene	MP:0005316	abnormal response to tactile stimuli
Tcf7	current symbol	MGI:98507	Tcf7	transcription factor 7, T cell specific	protein coding gene	MP:0002145	abnormal T cell differentiation
Tcf7	current symbol	MGI:98507	Tcf7	transcription factor 7, T cell specific	protein coding gene	MP:0001304	cataract
Tcf7	current symbol	MGI:98507	Tcf7	transcription factor 7, T cell specific	protein coding gene	MP:0000063	decreased bone mineral density
Tcf7	current symbol	MGI:98507	Tcf7	transcription factor 7, T cell specific	protein coding gene	MP:0008075	decreased CD4-positive, alpha beta T cell number
Tcf7	current symbol	MGI:98507	Tcf7	transcription factor 7, T cell specific	protein coding gene	MP:0008079	decreased CD8-positive, alpha-beta T cell number
Tcf7	current symbol	MGI:98507	Tcf7	transcription factor 7, T cell specific	protein coding gene	MP:0005092	decreased double-positive T cell number
Tcf7	current symbol	MGI:98507	Tcf7	transcription factor 7, T cell specific	protein coding gene	MP:0008083	decreased single-positive T cell number
Tcf7	current symbol	MGI:98507	Tcf7	transcription factor 7, T cell specific	protein coding gene	MP:0005018	decreased T cell number
Tcf7	current symbol	MGI:98507	Tcf7	transcription factor 7, T cell specific	protein coding gene	MP:0005014	increased B cell number
Tcf7	current symbol	MGI:98507	Tcf7	transcription factor 7, T cell specific	protein coding gene	MP:0002968	increased circulating alkaline phosphatase level
Tcf7	current symbol	MGI:98507	Tcf7	transcription factor 7, T cell specific	protein coding gene	MP:0002404	increased intestinal adenoma incidence
Tcf7	current symbol	MGI:98507	Tcf7	transcription factor 7, T cell specific	protein coding gene	MP:0006422	increased mammary adenoacanthoma incidence
Tcf7	current symbol	MGI:98507	Tcf7	transcription factor 7, T cell specific	protein coding gene	MP:0004984	increased osteoclast cell number
Tcf7	current symbol	MGI:98507	Tcf7	transcription factor 7, T cell specific	protein coding gene	MP:0000564	syndactyly
Tcf7	current symbol	MGI:98507	Tcf7	transcription factor 7, T cell specific	protein coding gene	MP:0000711	thymus cortex hypoplasia
Tcf7	current symbol	MGI:98507	Tcf7	transcription factor 7, T cell specific	protein coding gene	MP:0001823	thymus hypoplasia
Gabpa	current symbol	MGI:95610	Gabpa	GA repeat binding protein, alpha	protein coding gene	MP:0004045	abnormal cell cycle checkpoint function
Gabpa	current symbol	MGI:95610	Gabpa	GA repeat binding protein, alpha	protein coding gene	MP:0003484	abnormal channel response
Gabpa	current symbol	MGI:95610	Gabpa	GA repeat binding protein, alpha	protein coding gene	MP:0008057	abnormal DNA replication
Gabpa	current symbol	MGI:95610	Gabpa	GA repeat binding protein, alpha	protein coding gene	MP:0001053	abnormal neuromuscular synapse morphology
Gabpa	current symbol	MGI:95610	Gabpa	GA repeat binding protein, alpha	protein coding gene	MP:0002913	abnormal PNS synaptic transmission
Gabpa	current symbol	MGI:95610	Gabpa	GA repeat binding protein, alpha	protein coding gene	MP:0004836	abnormal synaptic acetylcholine release
Gabpa	current symbol	MGI:95610	Gabpa	GA repeat binding protein, alpha	protein coding gene	MP:0004200	decreased fetal size
Gabpa	current symbol	MGI:95610	Gabpa	GA repeat binding protein, alpha	protein coding gene	MP:0011704	decreased fibroblast proliferation
Gabpa	current symbol	MGI:95610	Gabpa	GA repeat binding protein, alpha	protein coding gene	MP:0003990	decreased neurotransmitter release
Gabpa	current symbol	MGI:95610	Gabpa	GA repeat binding protein, alpha	protein coding gene	MP:0000715	decreased thymocyte number
Gabpa	current symbol	MGI:95610	Gabpa	GA repeat binding protein, alpha	protein coding gene	MP:0011092	embryonic lethality, complete penetrance		1	1
Gabpa	current symbol	MGI:95610	Gabpa	GA repeat binding protein, alpha	protein coding gene	MP:0005380	embryo phenotype
Gabpa	current symbol	MGI:95610	Gabpa	GA repeat binding protein, alpha	protein coding gene	MP:0003903	increased cell mass
Gabpa	current symbol	MGI:95610	Gabpa	GA repeat binding protein, alpha	protein coding gene	MP:0011099	lethality throughout fetal growth and development, complete penetrance
Gabpa	current symbol	MGI:95610	Gabpa	GA repeat binding protein, alpha	protein coding gene	MP:0005369	muscle phenotype
Gabpa	current symbol	MGI:95610	Gabpa	GA repeat binding protein, alpha	protein coding gene	MP:0002169	no abnormal phenotype detected
Gabpa	current symbol	MGI:95610	Gabpa	GA repeat binding protein, alpha	protein coding gene	MP:0011091	prenatal lethality, complete penetrance
Gabpa	current symbol	MGI:95610	Gabpa	GA repeat binding protein, alpha	protein coding gene	MP:0000706	small thymus
Efcab5	current symbol	MGI:2442440	Efcab5	EF-hand calcium binding domain 5	protein coding gene
Pvrl3	old symbol	MGI:1930171	Nectin3	nectin cell adhesion molecule 3	protein coding gene	MP:0005193	abnormal anterior eye segment morphology
Pvrl3	old symbol	MGI:1930171	Nectin3	nectin cell adhesion molecule 3	protein coding gene	MP:0005206	abnormal aqueous humor
Pvrl3	old symbol	MGI:1930171	Nectin3	nectin cell adhesion molecule 3	protein coding gene	MP:0014175	abnormal ciliary epithelium morphology
Pvrl3	old symbol	MGI:1930171	Nectin3	nectin cell adhesion molecule 3	protein coding gene	MP:0001303	abnormal lens morphology
Pvrl3	old symbol	MGI:1930171	Nectin3	nectin cell adhesion molecule 3	protein coding gene	MP:0030138	abnormal lower incisor color
Pvrl3	old symbol	MGI:1930171	Nectin3	nectin cell adhesion molecule 3	protein coding gene	MP:0030136	abnormal lower incisor morphology
Pvrl3	old symbol	MGI:1930171	Nectin3	nectin cell adhesion molecule 3	protein coding gene	MP:0003727	abnormal retinal layer morphology
Pvrl3	old symbol	MGI:1930171	Nectin3	nectin cell adhesion molecule 3	protein coding gene	MP:0002699	abnormal vitreous body morphology
Pvrl3	old symbol	MGI:1930171	Nectin3	nectin cell adhesion molecule 3	protein coding gene	MP:0014165	absent ciliary process
Pvrl3	old symbol	MGI:1930171	Nectin3	nectin cell adhesion molecule 3	protein coding gene	MP:0001925	male infertility	1
Pvrl3	old symbol	MGI:1930171	Nectin3	nectin cell adhesion molecule 3	protein coding gene	MP:0001297	microphthalmia
Pvrl3	old symbol	MGI:1930171	Nectin3	nectin cell adhesion molecule 3	protein coding gene	MP:0001306	small lens
Tcte2	current symbol	MGI:98641	Tcte2	t-complex-associated testis expressed 2	protein coding gene
Slc39a8	current symbol	MGI:1914797	Slc39a8	solute carrier family 39 (metal ion transporter), member 8	protein coding gene	MP:0003345	decreased rib number
Slc39a8	current symbol	MGI:1914797	Slc39a8	solute carrier family 39 (metal ion transporter), member 8	protein coding gene	MP:0011100	preweaning lethality, complete penetrance		1
Ccdc83	current symbol	MGI:1918255	Ccdc83	coiled-coil domain containing 83	protein coding gene
Slc9c1	current symbol	MGI:2685456	Slc9c1	solute carrier family 9, subfamily C (Na+-transporting carboxylic acid decarboxylase), member 1	protein coding gene	MP:0002675	asthenozoospermia
Slc9c1	current symbol	MGI:2685456	Slc9c1	solute carrier family 9, subfamily C (Na+-transporting carboxylic acid decarboxylase), member 1	protein coding gene	MP:0001925	male infertility	1
Gm21982	current symbol	MGI:5439451	Gm21982	predicted gene 21982	unclassified non-coding RNA gene						1
Ccdc176	old symbol	MGI:1920123	Bbof1	basal body orientation factor 1	protein coding gene						1
Slc39a13	current symbol	MGI:1915677	Slc39a13	solute carrier family 39 (metal ion transporter), member 13	protein coding gene	MP:0004189	abnormal alveolar process morphology			1		1
Slc39a13	current symbol	MGI:1915677	Slc39a13	solute carrier family 39 (metal ion transporter), member 13	protein coding gene	MP:0003795	abnormal bone structure
Slc39a13	current symbol	MGI:1915677	Slc39a13	solute carrier family 39 (metal ion transporter), member 13	protein coding gene	MP:0001243	abnormal dermal layer morphology
Slc39a13	current symbol	MGI:1915677	Slc39a13	solute carrier family 39 (metal ion transporter), member 13	protein coding gene	MP:0006395	abnormal epiphyseal plate morphology
Slc39a13	current symbol	MGI:1915677	Slc39a13	solute carrier family 39 (metal ion transporter), member 13	protein coding gene	MP:0003671	abnormal eyelid aperture
Slc39a13	current symbol	MGI:1915677	Slc39a13	solute carrier family 39 (metal ion transporter), member 13	protein coding gene	MP:0005358	abnormal incisor morphology
Slc39a13	current symbol	MGI:1915677	Slc39a13	solute carrier family 39 (metal ion transporter), member 13	protein coding gene	MP:0000454	abnormal jaw morphology
Slc39a13	current symbol	MGI:1915677	Slc39a13	solute carrier family 39 (metal ion transporter), member 13	protein coding gene	MP:0003662	abnormal long bone epiphyseal plate proliferative zone
Slc39a13	current symbol	MGI:1915677	Slc39a13	solute carrier family 39 (metal ion transporter), member 13	protein coding gene	MP:0000131	abnormal long bone epiphysis morphology
Slc39a13	current symbol	MGI:1915677	Slc39a13	solute carrier family 39 (metal ion transporter), member 13	protein coding gene	MP:0000165	abnormal long bone hypertrophic chondrocyte zone
Slc39a13	current symbol	MGI:1915677	Slc39a13	solute carrier family 39 (metal ion transporter), member 13	protein coding gene	MP:0000133	abnormal long bone metaphysis morphology
Slc39a13	current symbol	MGI:1915677	Slc39a13	solute carrier family 39 (metal ion transporter), member 13	protein coding gene	MP:0003723	abnormal long bone morphology
Slc39a13	current symbol	MGI:1915677	Slc39a13	solute carrier family 39 (metal ion transporter), member 13	protein coding gene	MP:0030494	abnormal molar root morphology
Slc39a13	current symbol	MGI:1915677	Slc39a13	solute carrier family 39 (metal ion transporter), member 13	protein coding gene	MP:0005006	abnormal osteoblast physiology
Slc39a13	current symbol	MGI:1915677	Slc39a13	solute carrier family 39 (metal ion transporter), member 13	protein coding gene	MP:0002100	abnormal tooth morphology
Slc39a13	current symbol	MGI:1915677	Slc39a13	solute carrier family 39 (metal ion transporter), member 13	protein coding gene	MP:0000130	abnormal trabecular bone morphology
Slc39a13	current symbol	MGI:1915677	Slc39a13	solute carrier family 39 (metal ion transporter), member 13	protein coding gene	MP:0000126	brittle teeth
Slc39a13	current symbol	MGI:1915677	Slc39a13	solute carrier family 39 (metal ion transporter), member 13	protein coding gene	MP:0000063	decreased bone mineral density
Slc39a13	current symbol	MGI:1915677	Slc39a13	solute carrier family 39 (metal ion transporter), member 13	protein coding gene	MP:0000135	decreased compact bone thickness
Slc39a13	current symbol	MGI:1915677	Slc39a13	solute carrier family 39 (metal ion transporter), member 13	protein coding gene	MP:0005543	decreased cornea thickness
Slc39a13	current symbol	MGI:1915677	Slc39a13	solute carrier family 39 (metal ion transporter), member 13	protein coding gene	MP:0004686	decreased length of long bones
Slc39a13	current symbol	MGI:1915677	Slc39a13	solute carrier family 39 (metal ion transporter), member 13	protein coding gene	MP:0006198	enophthalmos
Slc39a13	current symbol	MGI:1915677	Slc39a13	solute carrier family 39 (metal ion transporter), member 13	protein coding gene	MP:0000160	kyphosis
Slc39a13	current symbol	MGI:1915677	Slc39a13	solute carrier family 39 (metal ion transporter), member 13	protein coding gene	MP:0000120	malocclusion
Slc39a13	current symbol	MGI:1915677	Slc39a13	solute carrier family 39 (metal ion transporter), member 13	protein coding gene	MP:0001732	postnatal growth retardation
Slc39a13	current symbol	MGI:1915677	Slc39a13	solute carrier family 39 (metal ion transporter), member 13	protein coding gene	MP:0004592	small mandible
Slc39a13	current symbol	MGI:1915677	Slc39a13	solute carrier family 39 (metal ion transporter), member 13	protein coding gene	MP:0004540	small maxilla
Slc39a13	current symbol	MGI:1915677	Slc39a13	solute carrier family 39 (metal ion transporter), member 13	protein coding gene	MP:0000132	thickened long bone epiphysis
Med1	current symbol	MGI:1100846	M+D972:H1050ed1	mediator complex subunit 1	protein coding gene	MP:0001614	abnormal blood vessel morphology			1		1
Med1	current symbol	MGI:1100846	Med1	mediator complex subunit 1	protein coding gene	MP:0002152	abnormal brain morphology
Med1	current symbol	MGI:1100846	Med1	mediator complex subunit 1	protein coding gene	MP:0000662	abnormal branching of the mammary ductal tree
Med1	current symbol	MGI:1100846	Med1	mediator complex subunit 1	protein coding gene	MP:0002264	abnormal bronchus morphology
Med1	current symbol	MGI:1100846	Med1	mediator complex subunit 1	protein coding gene	MP:0002925	abnormal cardiovascular development
Med1	current symbol	MGI:1100846	Med1	mediator complex subunit 1	protein coding gene	MP:0002127	abnormal cardiovascular system morphology
Med1	current symbol	MGI:1100846	Med1	mediator complex subunit 1	protein coding gene	MP:0001544	abnormal cardiovascular system physiology
Med1	current symbol	MGI:1100846	Med1	mediator complex subunit 1	protein coding gene	MP:0003077	abnormal cell cycle
Med1	current symbol	MGI:1100846	Med1	mediator complex subunit 1	protein coding gene	MP:0002123	abnormal definitive hematopoiesis
Med1	current symbol	MGI:1100846	Med1	mediator complex subunit 1	protein coding gene	MP:0004261	abnormal embryonic neuroepithelium morphology
Med1	current symbol	MGI:1100846	Med1	mediator complex subunit 1	protein coding gene	MP:0002086	abnormal extraembryonic tissue morphology
Med1	current symbol	MGI:1100846	Med1	mediator complex subunit 1	protein coding gene	MP:0001286	abnormal eye development
Med1	current symbol	MGI:1100846	Med1	mediator complex subunit 1	protein coding gene	MP:0003232	abnormal forebrain development
Med1	current symbol	MGI:1100846	Med1	mediator complex subunit 1	protein coding gene	MP:0011925	abnormal heart echocardiography feature
Med1	current symbol	MGI:1100846	Med1	mediator complex subunit 1	protein coding gene	MP:0000266	abnormal heart morphology
Med1	current symbol	MGI:1100846	Med1	mediator complex subunit 1	protein coding gene	MP:0000607	abnormal hepatocyte morphology
Med1	current symbol	MGI:1100846	Med1	mediator complex subunit 1	protein coding gene	MP:0005545	abnormal lens development
Med1	current symbol	MGI:1100846	Med1	mediator complex subunit 1	protein coding gene	MP:0003237	abnormal lens epithelium morphology
Med1	current symbol	MGI:1100846	Med1	mediator complex subunit 1	protein coding gene	MP:0002109	abnormal limb morphology
Med1	current symbol	MGI:1100846	Med1	mediator complex subunit 1	protein coding gene	MP:0000596	abnormal liver development
Med1	current symbol	MGI:1100846	Med1	mediator complex subunit 1	protein coding gene	MP:0000628	abnormal mammary gland development
Med1	current symbol	MGI:1100846	Med1	mediator complex subunit 1	protein coding gene	MP:0009504	abnormal mammary gland epithelium morphology
Med1	current symbol	MGI:1100846	Med1	mediator complex subunit 1	protein coding gene	MP:0005266	abnormal metabolism
Med1	current symbol	MGI:1100846	Med1	mediator complex subunit 1	protein coding gene	MP:0000278	abnormal myocardial fiber morphology
Med1	current symbol	MGI:1100846	Med1	mediator complex subunit 1	protein coding gene	MP:0002189	abnormal myocardial trabeculae morphology
Med1	current symbol	MGI:1100846	Med1	mediator complex subunit 1	protein coding gene	MP:0003632	abnormal nervous system morphology
Med1	current symbol	MGI:1100846	Med1	mediator complex subunit 1	protein coding gene	MP:0003202	abnormal neuron apoptosis
Med1	current symbol	MGI:1100846	Med1	mediator complex subunit 1	protein coding gene	MP:0001716	abnormal placenta labyrinth morphology
Med1	current symbol	MGI:1100846	Med1	mediator complex subunit 1	protein coding gene	MP:0008803	abnormal placental labyrinth vasculature morphology
Med1	current symbol	MGI:1100846	Med1	mediator complex subunit 1	protein coding gene	MP:0003231	abnormal placenta vasculature
Med1	current symbol	MGI:1100846	Med1	mediator complex subunit 1	protein coding gene	MP:0005103	abnormal retinal pigmentation
Med1	current symbol	MGI:1100846	Med1	mediator complex subunit 1	protein coding gene	MP:0004255	abnormal spongiotrophoblast layer morphology
Med1	current symbol	MGI:1100846	Med1	mediator complex subunit 1	protein coding gene	MP:0000934	abnormal telencephalon development
Med1	current symbol	MGI:1100846	Med1	mediator complex subunit 1	protein coding gene	MP:0005033	abnormal trophoblast giant cell morphology
Med1	current symbol	MGI:1100846	Med1	mediator complex subunit 1	protein coding gene	MP:0003542	abnormal vascular endothelial cell development
Med1	current symbol	MGI:1100846	Med1	mediator complex subunit 1	protein coding gene	MP:0006062	abnormal vena cava morphology
Med1	current symbol	MGI:1100846	Med1	mediator complex subunit 1	protein coding gene	MP:0004091	abnormal Z line morphology
Med1	current symbol	MGI:1100846	Med1	mediator complex subunit 1	protein coding gene	MP:0008253	absent megakaryocytes
Med1	current symbol	MGI:1100846	Med1	mediator complex subunit 1	protein coding gene	MP:0012270	cardiac edema
Med1	current symbol	MGI:1100846	Med1	mediator complex subunit 1	protein coding gene	MP:0005608	cardiac interstitial fibrosis
Med1	current symbol	MGI:1100846	Med1	mediator complex subunit 1	protein coding gene	MP:0006138	congestive heart failure
Med1	current symbol	MGI:1100846	Med1	mediator complex subunit 1	protein coding gene	MP:0003503	decreased activity of thyroid
Med1	current symbol	MGI:1100846	Med1	mediator complex subunit 1	protein coding gene	MP:0001255	decreased body height
Med1	current symbol	MGI:1100846	Med1	mediator complex subunit 1	protein coding gene	MP:0001265	decreased body size
Med1	current symbol	MGI:1100846	Med1	mediator complex subunit 1	protein coding gene	MP:0005140	decreased cardiac muscle contractility
Med1	current symbol	MGI:1100846	Med1	mediator complex subunit 1	protein coding gene	MP:0005478	decreased circulating thyroxine level
Med1	current symbol	MGI:1100846	Med1	mediator complex subunit 1	protein coding gene	MP:0005479	decreased circulating triiodothyronine level
Med1	current symbol	MGI:1100846	Med1	mediator complex subunit 1	protein coding gene	MP:0001698	decreased embryo size
Med1	current symbol	MGI:1100846	Med1	mediator complex subunit 1	protein coding gene	MP:0011704	decreased fibroblast proliferation
Med1	current symbol	MGI:1100846	Med1	mediator complex subunit 1	protein coding gene	MP:0010174	decreased mammary gland epithelial cell proliferation
Med1	current symbol	MGI:1100846	Med1	mediator complex subunit 1	protein coding gene	MP:0011639	decreased mitochondrial DNA content
Med1	current symbol	MGI:1100846	Med1	mediator complex subunit 1	protein coding gene	MP:0005134	decreased thyroid-stimulating hormone level
Med1	current symbol	MGI:1100846	Med1	mediator complex subunit 1	protein coding gene	MP:0002795	dilated cardiomyopathy
Med1	current symbol	MGI:1100846	Med1	mediator complex subunit 1	protein coding gene	MP:0003140	dilated heart atrium
Med1	current symbol	MGI:1100846	Med1	mediator complex subunit 1	protein coding gene	MP:0008022	dilated heart ventricle
Med1	current symbol	MGI:1100846	Med1	mediator complex subunit 1	protein coding gene	MP:0003984	embryonic growth retardation
Med1	current symbol	MGI:1100846	Med1	mediator complex subunit 1	protein coding gene	MP:0011107	embryonic lethality between somite formation and embryo turning, incomplete penetrance		1
Med1	current symbol	MGI:1100846	Med1	mediator complex subunit 1	protein coding gene	MP:0011092	embryonic lethality, complete penetrance
Med1	current symbol	MGI:1100846	Med1	mediator complex subunit 1	protein coding gene	MP:0011098	embryonic lethality during organogenesis, complete penetrance
Med1	current symbol	MGI:1100846	Med1	mediator complex subunit 1	protein coding gene	MP:0000274	enlarged heart
Med1	current symbol	MGI:1100846	Med1	mediator complex subunit 1	protein coding gene	MP:0000602	enlarged liver sinusoidal spaces
Med1	current symbol	MGI:1100846	Med1	mediator complex subunit 1	protein coding gene	MP:0002740	heart hypoplasia
Med1	current symbol	MGI:1100846	Med1	mediator complex subunit 1	protein coding gene	MP:0006372	impaired placental function
Med1	current symbol	MGI:1100846	Med1	mediator complex subunit 1	protein coding gene	MP:0005601	increased angiogenesis
Med1	current symbol	MGI:1100846	Med1	mediator complex subunit 1	protein coding gene	MP:0003222	increased cardiomyocyte apoptosis
Med1	current symbol	MGI:1100846	Med1	mediator complex subunit 1	protein coding gene	MP:0009395	increased nucleated erythrocyte cell number
Med1	current symbol	MGI:1100846	Med1	mediator complex subunit 1	protein coding gene	MP:0003070	increased vascular permeability
Med1	current symbol	MGI:1100846	Med1	mediator complex subunit 1	protein coding gene	MP:0000433	microcephaly
Med1	current symbol	MGI:1100846	Med1	mediator complex subunit 1	protein coding gene	MP:0010503	myocardial trabeculae hypoplasia
Med1	current symbol	MGI:1100846	Med1	mediator complex subunit 1	protein coding gene	MP:0010500	myocardium hypoplasia
Med1	current symbol	MGI:1100846	Med1	mediator complex subunit 1	protein coding gene	MP:0005312	pericardial effusion
Med1	current symbol	MGI:1100846	Med1	mediator complex subunit 1	protein coding gene	MP:0001732	postnatal growth retardation
Med1	current symbol	MGI:1100846	Med1	mediator complex subunit 1	protein coding gene	MP:0002083	premature death
Med1	current symbol	MGI:1100846	Med1	mediator complex subunit 1	protein coding gene	MP:0003828	pulmonary edema
Med1	current symbol	MGI:1100846	Med1	mediator complex subunit 1	protein coding gene	MP:0002652	thin myocardium
Med1	current symbol	MGI:1100846	Med1	mediator complex subunit 1	protein coding gene	MP:0004057	thin myocardium compact layer
Med1	current symbol	MGI:1100846	Med1	mediator complex subunit 1	protein coding gene	MP:0000280	thin ventricular wall
Med1	current symbol	MGI:1100846	Med1	mediator complex subunit 1	protein coding gene	MP:0000295	trabecula carnea hypoplasia
Med1	current symbol	MGI:1100846	Med1	mediator complex subunit 1	protein coding gene	MP:0000279	ventricular hypoplasia
Sirt3	current symbol	MGI:1927665	Sirt3	sirtuin 3	protein coding gene	MP:0005621	abnormal cell physiology					1
Sirt3	current symbol	MGI:1927665	Sirt3	sirtuin 3	protein coding gene	MP:0010954	abnormal cellular respiration
Sirt3	current symbol	MGI:1927665	Sirt3	sirtuin 3	protein coding gene	MP:0008713	abnormal cytokine level
Sirt3	current symbol	MGI:1927665	Sirt3	sirtuin 3	protein coding gene	MP:0005319	abnormal enzyme/coenzyme level
Sirt3	current symbol	MGI:1927665	Sirt3	sirtuin 3	protein coding gene	MP:0001406	abnormal gait
Sirt3	current symbol	MGI:1927665	Sirt3	sirtuin 3	protein coding gene	MP:0002118	abnormal lipid homeostasis
Sirt3	current symbol	MGI:1927665	Sirt3	sirtuin 3	protein coding gene	MP:0008964	decreased carbon dioxide production
Sirt3	current symbol	MGI:1927665	Sirt3	sirtuin 3	protein coding gene	MP:0005290	decreased oxygen consumption
Sirt3	current symbol	MGI:1927665	Sirt3	sirtuin 3	protein coding gene	MP:0002628	hepatic steatosis
Sirt3	current symbol	MGI:1927665	Sirt3	sirtuin 3	protein coding gene	MP:0005376	homeostasis/metabolism phenotype
Sirt3	current symbol	MGI:1927665	Sirt3	sirtuin 3	protein coding gene	MP:0001559	hyperglycemia
Sirt3	current symbol	MGI:1927665	Sirt3	sirtuin 3	protein coding gene	MP:0005178	increased circulating cholesterol level
Sirt3	current symbol	MGI:1927665	Sirt3	sirtuin 3	protein coding gene	MP:0002079	increased circulating insulin level
Sirt3	current symbol	MGI:1927665	Sirt3	sirtuin 3	protein coding gene	MP:0008577	increased circulating interferon-gamma level
Sirt3	current symbol	MGI:1927665	Sirt3	sirtuin 3	protein coding gene	MP:0008593	increased circulating interleukin-10 level
Sirt3	current symbol	MGI:1927665	Sirt3	sirtuin 3	protein coding gene	MP:0008617	increased circulating interleukin-12 level
Sirt3	current symbol	MGI:1927665	Sirt3	sirtuin 3	protein coding gene	MP:0008596	increased circulating interleukin-6 level
Sirt3	current symbol	MGI:1927665	Sirt3	sirtuin 3	protein coding gene	MP:0000182	increased circulating LDL cholesterol level
Sirt3	current symbol	MGI:1927665	Sirt3	sirtuin 3	protein coding gene	MP:0001552	increased circulating triglyceride level
Sirt3	current symbol	MGI:1927665	Sirt3	sirtuin 3	protein coding gene	MP:0008553	increased circulating tumor necrosis factor level
Sirt3	current symbol	MGI:1927665	Sirt3	sirtuin 3	protein coding gene	MP:0005145	increased circulating VLDL cholesterol level
Sirt3	current symbol	MGI:1927665	Sirt3	sirtuin 3	protein coding gene	MP:0010027	increased liver cholesterol level
Sirt3	current symbol	MGI:1927665	Sirt3	sirtuin 3	protein coding gene	MP:0009355	increased liver triglyceride level
Sirt3	current symbol	MGI:1927665	Sirt3	sirtuin 3	protein coding gene	MP:0005658	increased susceptibility to diet-induced obesity
Sirt3	current symbol	MGI:1927665	Sirt3	sirtuin 3	protein coding gene	MP:0006144	increased systemic arterial systolic blood pressure
Sirt3	current symbol	MGI:1927665	Sirt3	sirtuin 3	protein coding gene	MP:0010024	increased total body fat amount
Sirt3	current symbol	MGI:1927665	Sirt3	sirtuin 3	protein coding gene	MP:0005331	insulin resistance
Sirt3	current symbol	MGI:1927665	Sirt3	sirtuin 3	protein coding gene	MP:0003333	liver fibrosis
Sirt3	current symbol	MGI:1927665	Sirt3	sirtuin 3	protein coding gene	MP:0001860	liver inflammation
Sirt3	current symbol	MGI:1927665	Sirt3	sirtuin 3	protein coding gene	MP:0010768	mortality/aging
Sirt3	current symbol	MGI:1927665	Sirt3	sirtuin 3	protein coding gene	MP:0002169	no abnormal phenotype detected
Psmc3	current symbol	MGI:1098754	Psmc3	proteasome (prosome, macropain) 26S subunit, ATPase 3	protein coding gene	MP:0001730	embryonic growth arrest
Psmc3	current symbol	MGI:1098754	Psmc3	proteasome (prosome, macropain) 26S subunit, ATPase 3	protein coding gene	MP:0011094	embryonic lethality before implantation, complete penetrance		1
Psmc3	current symbol	MGI:1098754	Psmc3	proteasome (prosome, macropain) 26S subunit, ATPase 3	protein coding gene	MP:0001728	failure of embryo implantation
Slc7a1	current symbol	MGI:88117	Slc7a1	solute carrier family 7 (cationic amino acid transporter, y+ system), member 1	protein coding gene	MP:0005621	abnormal cell physiology					1
Slc7a1	current symbol	MGI:88117	Slc7a1	solute carrier family 7 (cationic amino acid transporter, y+ system), member 1	protein coding gene	MP:0002416	abnormal proerythroblast morphology
Slc7a1	current symbol	MGI:88117	Slc7a1	solute carrier family 7 (cationic amino acid transporter, y+ system), member 1	protein coding gene	MP:0002424	abnormal reticulocyte morphology
Slc7a1	current symbol	MGI:88117	Slc7a1	solute carrier family 7 (cationic amino acid transporter, y+ system), member 1	protein coding gene	MP:0001577	anemia
Slc7a1	current symbol	MGI:88117	Slc7a1	solute carrier family 7 (cationic amino acid transporter, y+ system), member 1	protein coding gene	MP:0002641	anisopoikilocytosis
Slc7a1	current symbol	MGI:88117	Slc7a1	solute carrier family 7 (cationic amino acid transporter, y+ system), member 1	protein coding gene	MP:0001265	decreased body size
Slc7a1	current symbol	MGI:88117	Slc7a1	solute carrier family 7 (cationic amino acid transporter, y+ system), member 1	protein coding gene	MP:0001262	decreased body weight
Slc7a1	current symbol	MGI:88117	Slc7a1	solute carrier family 7 (cationic amino acid transporter, y+ system), member 1	protein coding gene	MP:0002875	decreased erythrocyte cell number
Slc7a1	current symbol	MGI:88117	Slc7a1	solute carrier family 7 (cationic amino acid transporter, y+ system), member 1	protein coding gene	MP:0002874	decreased hemoglobin content
Slc7a1	current symbol	MGI:88117	Slc7a1	solute carrier family 7 (cationic amino acid transporter, y+ system), member 1	protein coding gene	MP:0005562	decreased mean corpuscular hemoglobin
Slc7a1	current symbol	MGI:88117	Slc7a1	solute carrier family 7 (cationic amino acid transporter, y+ system), member 1	protein coding gene	MP:0009395	increased nucleated erythrocyte cell number
Slc7a1	current symbol	MGI:88117	Slc7a1	solute carrier family 7 (cationic amino acid transporter, y+ system), member 1	protein coding gene	MP:0011087	neonatal lethality, complete penetrance		1
Slc7a1	synonym	MGI:1100521	Slc7a3	solute carrier family 7 (cationic amino acid transporter, y+ system), member 3	protein coding gene						1
Lrguk	current symbol	MGI:1921604	Lrguk	leucine-rich repeats and guanylate kinase domain containing	protein coding gene						1
Fam173b	current symbol	MGI:1915323	Fam173b	family with sequence similarity 173, member B	protein coding gene
Lnpk	current symbol	MGI:1918115	Lnpk	lunapark, ER junction formation factor	protein coding gene	MP:0002187	abnormal fibula morphology					1
Lnpk	current symbol	MGI:1918115	Lnpk	lunapark, ER junction formation factor	protein coding gene	MP:0002109	abnormal limb morphology
Lnpk	current symbol	MGI:1918115	Lnpk	lunapark, ER junction formation factor	protein coding gene	MP:0003073	abnormal metacarpal bone morphology
Lnpk	current symbol	MGI:1918115	Lnpk	lunapark, ER junction formation factor	protein coding gene	MP:0003072	abnormal metatarsal bone morphology
Lnpk	current symbol	MGI:1918115	Lnpk	lunapark, ER junction formation factor	protein coding gene	MP:0000558	abnormal tibia morphology
Lnpk	current symbol	MGI:1918115	Lnpk	lunapark, ER junction formation factor	protein coding gene	MP:0004358	bowed tibia
Lnpk	current symbol	MGI:1918115	Lnpk	lunapark, ER junction formation factor	protein coding gene	MP:0000060	delayed bone ossification
Lnpk	current symbol	MGI:1918115	Lnpk	lunapark, ER junction formation factor	protein coding gene	MP:0005606	increased bleeding time
Lnpk	current symbol	MGI:1918115	Lnpk	lunapark, ER junction formation factor	protein coding gene	MP:0001925	male infertility	1
Lnpk	current symbol	MGI:1918115	Lnpk	lunapark, ER junction formation factor	protein coding gene	MP:0002082	postnatal lethality		1
Lnpk	current symbol	MGI:1918115	Lnpk	lunapark, ER junction formation factor	protein coding gene	MP:0002765	short fibula
Lnpk	current symbol	MGI:1918115	Lnpk	lunapark, ER junction formation factor	protein coding gene	MP:0004355	short radius
Lnpk	current symbol	MGI:1918115	Lnpk	lunapark, ER junction formation factor	protein coding gene	MP:0002764	short tibia
Lnpk	current symbol	MGI:1918115	Lnpk	lunapark, ER junction formation factor	protein coding gene	MP:0004359	short ulna
4933435F18Rik	current symbol	MGI:1918570	4933435F18Rik	RIKEN cDNA 4933435F18 gene	lincRNA gene
Rbks	current symbol	MGI:1918586	Rbks	ribokinase	protein coding gene						1
Gm6288	current symbol	MGI:3646376	Gm6288	predicted gene 6288	antisense lncRNA gene
Tmed10	current symbol	MGI:1915831	Tmed10	transmembrane p24 trafficking protein 10	protein coding gene	MP:0000358	abnormal cell morphology					1
Tmed10	current symbol	MGI:1915831	Tmed10	transmembrane p24 trafficking protein 10	protein coding gene	MP:0001146	abnormal testis morphology	1
Tmed10	current symbol	MGI:1915831	Tmed10	transmembrane p24 trafficking protein 10	protein coding gene	MP:0011094	embryonic lethality before implantation, complete penetrance		1
Tmed10	current symbol	MGI:1915831	Tmed10	transmembrane p24 trafficking protein 10	protein coding gene	MP:0013293	embryonic lethality prior to tooth bud stage
Tmed10	current symbol	MGI:1915831	Tmed10	transmembrane p24 trafficking protein 10	protein coding gene	MP:0011100	preweaning lethality, complete penetrance
Tmed10	current symbol	MGI:1915831	Tmed10	transmembrane p24 trafficking protein 10	protein coding gene	MP:0001147	small testis
Tmed10	human symbol	MGI:3782198	Tmed10-ps	transmembrane p24 trafficking protein 10, pseudogene	pseudogene						1
Snapc4	current symbol	MGI:2443935	Snapc4	small nuclear RNA activating complex, polypeptide 4	protein coding gene	MP:0005296	abnormal humerus morphology
Ankrd36	current symbol	MGI:1923639	Ankrd36	ankyrin repeat domain 36	protein coding gene
Coq2	current symbol	MGI:1919133	Coq2	coenzyme Q2 4-hydroxybenzoate polyprenyltransferase	protein coding gene	MP:0003795	abnormal bone structure
Coq2	current symbol	MGI:1919133	Coq2	coenzyme Q2 4-hydroxybenzoate polyprenyltransferase	protein coding gene	MP:0010124	decreased bone mineral content					1
Coq2	current symbol	MGI:1919133	Coq2	coenzyme Q2 4-hydroxybenzoate polyprenyltransferase	protein coding gene	MP:0013292	embryonic lethality prior to organogenesis		1
Coq2	current symbol	MGI:1919133	Coq2	coenzyme Q2 4-hydroxybenzoate polyprenyltransferase	protein coding gene	MP:0013293	embryonic lethality prior to tooth bud stage
Coq2	current symbol	MGI:1919133	Coq2	coenzyme Q2 4-hydroxybenzoate polyprenyltransferase	protein coding gene	MP:0010024	increased total body fat amount
Coq2	current symbol	MGI:1919133	Coq2	coenzyme Q2 4-hydroxybenzoate polyprenyltransferase	protein coding gene	MP:0011100	preweaning lethality, complete penetrance
Rps6ka5	current symbol	MGI:1920336	Rps6ka5	ribosomal protein S6 kinase, polypeptide 5	protein coding gene	MP:0009936	abnormal dendritic spine morphology
Rps6ka5	current symbol	MGI:1920336	Rps6ka5	ribosomal protein S6 kinase, polypeptide 5	protein coding gene	MP:0004753	abnormal miniature excitatory postsynaptic currents
Rps6ka5	current symbol	MGI:1920336	Rps6ka5	ribosomal protein S6 kinase, polypeptide 5	protein coding gene	MP:0009713	enhanced conditioned place preference behavior
Rps6ka5	current symbol	MGI:1920336	Rps6ka5	ribosomal protein S6 kinase, polypeptide 5	protein coding gene	MP:0011380	enlarged brain ventricles
Rps6ka5	current symbol	MGI:1920336	Rps6ka5	ribosomal protein S6 kinase, polypeptide 5	protein coding gene	MP:0009758	impaired behavioral response to cocaine
Rps6ka5	current symbol	MGI:1920336	Rps6ka5	ribosomal protein S6 kinase, polypeptide 5	protein coding gene	MP:0008235	increased susceptibility to neuronal excitotoxicity
3110053B16Rik	current symbol	MGI:1920435	3110053B16Rik	RIKEN cDNA 3110053B16 gene	pseudogene						1
Wdfy2	current symbol	MGI:2442811	Wdfy2	WD repeat and FYVE domain containing 2	protein coding gene						1
Clip1	current symbol	MGI:1928401	Clip1	CAP-GLY domain containing linker protein 1	protein coding gene	MP:0009376	abnormal manchette morphology	1
Clip1	current symbol	MGI:1928401	Clip1	CAP-GLY domain containing linker protein 1	protein coding gene	MP:0006380	abnormal spermatid morphology
Clip1	current symbol	MGI:1928401	Clip1	CAP-GLY domain containing linker protein 1	protein coding gene	MP:0008892	abnormal sperm flagellum morphology
Clip1	current symbol	MGI:1928401	Clip1	CAP-GLY domain containing linker protein 1	protein coding gene	MP:0009230	abnormal sperm head morphology
Clip1	current symbol	MGI:1928401	Clip1	CAP-GLY domain containing linker protein 1	protein coding gene	MP:0005384	cellular phenotype
Clip1	current symbol	MGI:1928401	Clip1	CAP-GLY domain containing linker protein 1	protein coding gene	MP:0009377	ectopic manchette
Clip1	current symbol	MGI:1928401	Clip1	CAP-GLY domain containing linker protein 1	protein coding gene	MP:0001922	reduced male fertility
Clip1	current symbol	MGI:1928401	Clip1	CAP-GLY domain containing linker protein 1	protein coding gene	MP:0005578	teratozoospermia
Mroh8	current symbol	MGI:3603828	Mroh8	maestro heat-like repeat family member 8	protein coding gene						1
0610010F05Rik	current symbol	MGI:1918925	0610010F05Rik	RIKEN cDNA 0610010F05 gene	protein coding gene						1
Noxo1	current symbol	MGI:1919143	Noxo1	NADPH oxidase organizer 1	protein coding gene	MP:0001526	abnormal placing response
Noxo1	current symbol	MGI:1919143	Noxo1	NADPH oxidase organizer 1	protein coding gene	MP:0002978	absent otoliths
Noxo1	current symbol	MGI:1919143	Noxo1	NADPH oxidase organizer 1	protein coding gene	MP:0001394	circling
Noxo1	current symbol	MGI:1919143	Noxo1	NADPH oxidase organizer 1	protein coding gene	MP:0005191	head tilt
Noxo1	current symbol	MGI:1919143	Noxo1	NADPH oxidase organizer 1	protein coding gene	MP:0001525	impaired balance
Noxo1	current symbol	MGI:1919143	Noxo1	NADPH oxidase organizer 1	protein coding gene	MP:0001523	impaired righting response
Ube2e2	current symbol	MGI:2384997	Ube2e2	ubiquitin-conjugating enzyme E2E 2	protein coding gene	MP:0003917	increased kidney weight
Gm28052	current symbol	MGI:5547788	Gm28052	predicted gene, 28052	unclassified non-coding RNA gene						1
1700026D11Rik	current symbol	MGI:1917621	1700026D11Rik	RIKEN cDNA 1700026D11 gene	antisense lncRNA gene						1
Brd4	current symbol	MGI:1888520	Brd4	bromodomain containing 4	protein coding gene	MP:0002116	abnormal craniofacial bone morphology
Brd4	current symbol	MGI:1888520	Brd4	bromodomain containing 4	protein coding gene	MP:0004933	abnormal epididymis epithelium morphology
Brd4	current symbol	MGI:1888520	Brd4	bromodomain containing 4	protein coding gene	MP:0000607	abnormal hepatocyte morphology
Brd4	current symbol	MGI:1888520	Brd4	bromodomain containing 4	protein coding gene	MP:0002216	abnormal seminiferous tubule morphology	1				1
Brd4	current symbol	MGI:1888520	Brd4	bromodomain containing 4	protein coding gene	MP:0001156	abnormal spermatogenesis
Brd4	current symbol	MGI:1888520	Brd4	bromodomain containing 4	protein coding gene	MP:0002769	abnormal vas deferens morphology
Brd4	current symbol	MGI:1888520	Brd4	bromodomain containing 4	protein coding gene	MP:0001304	cataract
Brd4	current symbol	MGI:1888520	Brd4	bromodomain containing 4	protein coding gene	MP:0003984	embryonic growth retardation
Brd4	current symbol	MGI:1888520	Brd4	bromodomain containing 4	protein coding gene	MP:0011092	embryonic lethality, complete penetrance		1
Brd4	current symbol	MGI:1888520	Brd4	bromodomain containing 4	protein coding gene	MP:0004965	inner cell mass degeneration
Brd4	current symbol	MGI:1888520	Brd4	bromodomain containing 4	protein coding gene	MP:0001297	microphthalmia
Brd4	current symbol	MGI:1888520	Brd4	bromodomain containing 4	protein coding gene	MP:0001246	mixed cellular infiltration to dermis
Brd4	current symbol	MGI:1888520	Brd4	bromodomain containing 4	protein coding gene	MP:0001732	postnatal growth retardation
Brd4	current symbol	MGI:1888520	Brd4	bromodomain containing 4	protein coding gene	MP:0011086	postnatal lethality, incomplete penetrance
Brd4	current symbol	MGI:1888520	Brd4	bromodomain containing 4	protein coding gene	MP:0000088	short mandible
Brd4	current symbol	MGI:1888520	Brd4	bromodomain containing 4	protein coding gene	MP:0004471	short nasal bone
Brd4	current symbol	MGI:1888520	Brd4	bromodomain containing 4	protein coding gene	MP:0000091	short premaxilla
Brd4	current symbol	MGI:1888520	Brd4	bromodomain containing 4	protein coding gene	MP:0001219	thick epidermis
Zhx1	current symbol	MGI:109271	Zhx1	zinc fingers and homeoboxes 1	protein coding gene						1
Rtn3	current symbol	MGI:1339970	Rtn3	reticulon 3	protein coding gene						1
Hip1	current symbol	MGI:1099804	H+D1179:H1244ip1	huntingtin interacting protein 1	protein coding gene	MP:0001406	abnormal gait
Hip1	current symbol	MGI:1099804	Hip1	huntingtin interacting protein 1	protein coding gene	MP:0008280	abnormal male germ cell apoptosis	1
Hip1	current symbol	MGI:1099804	Hip1	huntingtin interacting protein 1	protein coding gene	MP:0002066	abnormal motor capabilities/coordination/movement
Hip1	current symbol	MGI:1099804	Hip1	huntingtin interacting protein 1	protein coding gene	MP:0002108	abnormal muscle morphology
Hip1	current symbol	MGI:1099804	Hip1	huntingtin interacting protein 1	protein coding gene	MP:0001601	abnormal myelopoiesis
Hip1	current symbol	MGI:1099804	Hip1	huntingtin interacting protein 1	protein coding gene	MP:0002216	abnormal seminiferous tubule morphology
Hip1	current symbol	MGI:1099804	Hip1	huntingtin interacting protein 1	protein coding gene	MP:0006380	abnormal spermatid morphology
Hip1	current symbol	MGI:1099804	Hip1	huntingtin interacting protein 1	protein coding gene	MP:0001156	abnormal spermatogenesis
Hip1	current symbol	MGI:1099804	Hip1	huntingtin interacting protein 1	protein coding gene	MP:0000689	abnormal spleen morphology
Hip1	current symbol	MGI:1099804	Hip1	huntingtin interacting protein 1	protein coding gene	MP:0002019	abnormal tumor incidence
Hip1	current symbol	MGI:1099804	Hip1	huntingtin interacting protein 1	protein coding gene	MP:0000239	absent common myeloid progenitor cells
Hip1	current symbol	MGI:1099804	Hip1	huntingtin interacting protein 1	protein coding gene	MP:0005386	behavior/neurological phenotype
Hip1	current symbol	MGI:1099804	Hip1	huntingtin interacting protein 1	protein coding gene	MP:0001304	cataract
Hip1	current symbol	MGI:1099804	Hip1	huntingtin interacting protein 1	protein coding gene	MP:0001262	decreased body weight
Hip1	current symbol	MGI:1099804	Hip1	huntingtin interacting protein 1	protein coding gene	MP:0004810	decreased hematopoietic stem cell number
Hip1	current symbol	MGI:1099804	Hip1	huntingtin interacting protein 1	protein coding gene	MP:0004901	decreased male germ cell number
Hip1	current symbol	MGI:1099804	Hip1	huntingtin interacting protein 1	protein coding gene	MP:0004852	decreased testis weight
Hip1	current symbol	MGI:1099804	Hip1	huntingtin interacting protein 1	protein coding gene	MP:0000691	enlarged spleen
Hip1	current symbol	MGI:1099804	Hip1	huntingtin interacting protein 1	protein coding gene	MP:0005397	hematopoietic system phenotype
Hip1	current symbol	MGI:1099804	Hip1	huntingtin interacting protein 1	protein coding gene	MP:0005376	homeostasis/metabolism phenotype
Hip1	current symbol	MGI:1099804	Hip1	huntingtin interacting protein 1	protein coding gene	MP:0001402	hypoactivity
Hip1	current symbol	MGI:1099804	Hip1	huntingtin interacting protein 1	protein coding gene	MP:0003331	increased hepatocellular carcinoma incidence
Hip1	current symbol	MGI:1099804	Hip1	huntingtin interacting protein 1	protein coding gene	MP:0008019	increased liver tumor incidence
Hip1	current symbol	MGI:1099804	Hip1	huntingtin interacting protein 1	protein coding gene	MP:0009766	increased sensitivity to xenobiotic induced morbidity/mortality
Hip1	current symbol	MGI:1099804	Hip1	huntingtin interacting protein 1	protein coding gene	MP:0008476	increased spleen red pulp amount
Hip1	current symbol	MGI:1099804	Hip1	huntingtin interacting protein 1	protein coding gene	MP:0002024	increased T cell derived lymphoma incidence
Hip1	current symbol	MGI:1099804	Hip1	huntingtin interacting protein 1	protein coding gene	MP:0000160	kyphosis
Hip1	current symbol	MGI:1099804	Hip1	huntingtin interacting protein 1	protein coding gene	MP:0000162	lordosis
Hip1	current symbol	MGI:1099804	Hip1	huntingtin interacting protein 1	protein coding gene	MP:0001925	male infertility
Hip1	current symbol	MGI:1099804	Hip1	huntingtin interacting protein 1	protein coding gene	MP:0001297	microphthalmia
Hip1	current symbol	MGI:1099804	Hip1	huntingtin interacting protein 1	protein coding gene	MP:0020550	multinucleated giant male germ cells
Hip1	current symbol	MGI:1099804	Hip1	huntingtin interacting protein 1	protein coding gene	MP:0003631	nervous system phenotype
Hip1	current symbol	MGI:1099804	Hip1	huntingtin interacting protein 1	protein coding gene	MP:0002169	no abnormal phenotype detected
Hip1	current symbol	MGI:1099804	Hip1	huntingtin interacting protein 1	protein coding gene	MP:0010254	nuclear cataracts
Hip1	current symbol	MGI:1099804	Hip1	huntingtin interacting protein 1	protein coding gene	MP:0002687	oligozoospermia
Hip1	current symbol	MGI:1099804	Hip1	huntingtin interacting protein 1	protein coding gene	MP:0011090	perinatal lethality, incomplete penetrance		1
Hip1	current symbol	MGI:1099804	Hip1	huntingtin interacting protein 1	protein coding gene	MP:0001732	postnatal growth retardation
Hip1	current symbol	MGI:1099804	Hip1	huntingtin interacting protein 1	protein coding gene	MP:0011086	postnatal lethality, incomplete penetrance
Hip1	current symbol	MGI:1099804	Hip1	huntingtin interacting protein 1	protein coding gene	MP:0002083	premature death
Hip1	current symbol	MGI:1099804	Hip1	huntingtin interacting protein 1	protein coding gene	MP:0001922	reduced male fertility
Hip1	current symbol	MGI:1099804	Hip1	huntingtin interacting protein 1	protein coding gene	MP:0001154	seminiferous tubule degeneration
Hip1	current symbol	MGI:1099804	Hip1	huntingtin interacting protein 1	protein coding gene	MP:0001407	short stride length
Hip1	current symbol	MGI:1099804	Hip1	huntingtin interacting protein 1	protein coding gene	MP:0005390	skeleton phenotype
Hip1	current symbol	MGI:1099804	Hip1	huntingtin interacting protein 1	protein coding gene	MP:0001306	small lens
Hip1	current symbol	MGI:1099804	Hip1	huntingtin interacting protein 1	protein coding gene	MP:0003205	testicular atrophy
Hip1	current symbol	MGI:1099804	Hip1	huntingtin interacting protein 1	protein coding gene	MP:0013600	testis degeneration
Hip1	current symbol	MGI:1099804	Hip1	huntingtin interacting protein 1	protein coding gene	MP:0000745	tremors
Hip1	current symbol	MGI:1099804	Hip1	huntingtin interacting protein 1	protein coding gene	MP:0005391	vision/eye phenotype
Hip1	current symbol	MGI:1099804	Hip1	huntingtin interacting protein 1	protein coding gene	MP:0001263	weight loss
Zmym6	current symbol	MGI:106505	Zmym6	zinc finger, MYM-type 6	protein coding gene						1
Tmem39b	current symbol	MGI:2682939	Tmem39b	transmembrane protein 39b	protein coding gene						1
Ccdc60	current symbol	MGI:2141043	Ccdc60	coiled-coil domain containing 60	protein coding gene						1
Thrap3	current symbol	MGI:2442637	Thrap3	thyroid hormone receptor associated protein 3	protein coding gene						1
Nxn	current symbol	MGI:109331	Nxn	nucleoredoxin	protein coding gene	MP:0005621	abnormal cell physiology			1
Nxn	current symbol	MGI:109331	Nxn	nucleoredoxin	protein coding gene	MP:0000428	abnormal craniofacial morphology					1
Nxn	current symbol	MGI:109331	Nxn	nucleoredoxin	protein coding gene	MP:0000438	abnormal cranium morphology
Nxn	current symbol	MGI:109331	Nxn	nucleoredoxin	protein coding gene	MP:0001697	abnormal embryo size
Nxn	current symbol	MGI:109331	Nxn	nucleoredoxin	protein coding gene	MP:0001340	abnormal eyelid morphology
Nxn	current symbol	MGI:109331	Nxn	nucleoredoxin	protein coding gene	MP:0003743	abnormal facial morphology
Nxn	current symbol	MGI:109331	Nxn	nucleoredoxin	protein coding gene	MP:0011495	abnormal head shape
Nxn	current symbol	MGI:109331	Nxn	nucleoredoxin	protein coding gene	MP:0011496	abnormal head size
Nxn	current symbol	MGI:109331	Nxn	nucleoredoxin	protein coding gene	MP:0003826	abnormal Mullerian duct morphology
Nxn	current symbol	MGI:109331	Nxn	nucleoredoxin	protein coding gene	MP:0000150	abnormal rib morphology
Nxn	current symbol	MGI:109331	Nxn	nucleoredoxin	protein coding gene	MP:0000443	abnormal snout morphology
Nxn	current symbol	MGI:109331	Nxn	nucleoredoxin	protein coding gene	MP:0000157	abnormal sternum morphology
Nxn	current symbol	MGI:109331	Nxn	nucleoredoxin	protein coding gene	MP:0003047	abnormal thoracic vertebrae morphology
Nxn	current symbol	MGI:109331	Nxn	nucleoredoxin	protein coding gene	MP:0013986	abnormal vitelline vein topology
Nxn	current symbol	MGI:109331	Nxn	nucleoredoxin	protein coding gene	MP:0004666	absent stapedial artery
Nxn	current symbol	MGI:109331	Nxn	nucleoredoxin	protein coding gene	MP:0001293	anophthalmia
Nxn	current symbol	MGI:109331	Nxn	nucleoredoxin	protein coding gene	MP:0010412	atrioventricular septal defect
Nxn	current symbol	MGI:109331	Nxn	nucleoredoxin	protein coding gene	MP:0000111	cleft palate
Nxn	current symbol	MGI:109331	Nxn	nucleoredoxin	protein coding gene	MP:0005382	craniofacial phenotype
Nxn	current symbol	MGI:109331	Nxn	nucleoredoxin	protein coding gene	MP:0012765	decreased alpha-beta T cell number
Nxn	current symbol	MGI:109331	Nxn	nucleoredoxin	protein coding gene	MP:0010124	decreased bone mineral content
Nxn	current symbol	MGI:109331	Nxn	nucleoredoxin	protein coding gene	MP:0004200	decreased fetal size
Nxn	current symbol	MGI:109331	Nxn	nucleoredoxin	protein coding gene	MP:0013916	decreased intestine length
Nxn	current symbol	MGI:109331	Nxn	nucleoredoxin	protein coding gene	MP:0003961	decreased lean body mass
Nxn	current symbol	MGI:109331	Nxn	nucleoredoxin	protein coding gene	MP:0004647	decreased lumbar vertebrae number
Nxn	current symbol	MGI:109331	Nxn	nucleoredoxin	protein coding gene	MP:0003345	decreased rib number
Nxn	current symbol	MGI:109331	Nxn	nucleoredoxin	protein coding gene	MP:0004953	decreased spleen weight
Nxn	current symbol	MGI:109331	Nxn	nucleoredoxin	protein coding gene	MP:0011968	decreased threshold for auditory brainstem response
Nxn	current symbol	MGI:109331	Nxn	nucleoredoxin	protein coding gene	MP:0000284	double outlet right ventricle
Nxn	current symbol	MGI:109331	Nxn	nucleoredoxin	protein coding gene	MP:0000602	enlarged liver sinusoidal spaces
Nxn	current symbol	MGI:109331	Nxn	nucleoredoxin	protein coding gene	MP:0008797	facial cleft
Nxn	current symbol	MGI:109331	Nxn	nucleoredoxin	protein coding gene	MP:0010912	herniated liver
Nxn	current symbol	MGI:109331	Nxn	nucleoredoxin	protein coding gene	MP:0001415	increased exploration in new environment
Nxn	current symbol	MGI:109331	Nxn	nucleoredoxin	protein coding gene	MP:0008346	increased gamma-delta T cell number
Nxn	current symbol	MGI:109331	Nxn	nucleoredoxin	protein coding gene	MP:0010052	increased grip strength
Nxn	current symbol	MGI:109331	Nxn	nucleoredoxin	protein coding gene	MP:0011967	increased or absent threshold for auditory brainstem response
Nxn	current symbol	MGI:109331	Nxn	nucleoredoxin	protein coding gene	MP:0004988	increased osteoblast cell number
Nxn	current symbol	MGI:109331	Nxn	nucleoredoxin	protein coding gene	MP:0001488	increased startle reflex
Nxn	current symbol	MGI:109331	Nxn	nucleoredoxin	protein coding gene	MP:0002546	mydriasis
Nxn	current symbol	MGI:109331	Nxn	nucleoredoxin	protein coding gene	MP:0010418	perimembraneous ventricular septal defect
Nxn	current symbol	MGI:109331	Nxn	nucleoredoxin	protein coding gene	MP:0011089	perinatal lethality, complete penetrance		1
Nxn	current symbol	MGI:109331	Nxn	nucleoredoxin	protein coding gene	MP:0002633	persistent truncus arteriosis
Nxn	current symbol	MGI:109331	Nxn	nucleoredoxin	protein coding gene	MP:0011100	preweaning lethality, complete penetrance
Nxn	current symbol	MGI:109331	Nxn	nucleoredoxin	protein coding gene	MP:0002764	short tibia
Nxn	current symbol	MGI:109331	Nxn	nucleoredoxin	protein coding gene	MP:0002768	small adrenal glands
Nxn	current symbol	MGI:109331	Nxn	nucleoredoxin	protein coding gene	MP:0004377	small frontal bone
Nxn	current symbol	MGI:109331	Nxn	nucleoredoxin	protein coding gene	MP:0004678	split xiphoid process
Nxn	current symbol	MGI:109331	Nxn	nucleoredoxin	protein coding gene	MP:0010402	ventricular septal defect
Lrrcc1	current symbol	MGI:1918960	Lrrcc1	leucine rich repeat and coiled-coil domain containing 1	protein coding gene	MP:0002152	abnormal brain morphology					1
Lrrcc1	current symbol	MGI:1918960	Lrrcc1	leucine rich repeat and coiled-coil domain containing 1	protein coding gene	MP:0001891	hydroencephaly
Lrrcc1	current symbol	MGI:1918960	Lrrcc1	leucine rich repeat and coiled-coil domain containing 1	protein coding gene	MP:0001925	male infertility	1
Tlk2	current symbol	MGI:1346023	Tlk2	tousled-like kinase 2 (Arabidopsis)	protein coding gene						1
Dnah17	current symbol	MGI:1917176	Dnah17	dynein, axonemal, heavy chain 17	protein coding gene						1
Dnal1	current symbol	MGI:1921462	Dnal1	dynein, axonemal, light chain 1	protein coding gene	MP:0002581	abnormal ileum morphology					1
Dnal1	current symbol	MGI:1921462	Dnal1	dynein, axonemal, light chain 1	protein coding gene	MP:0001175	abnormal lung morphology
Dnal1	current symbol	MGI:1921462	Dnal1	dynein, axonemal, light chain 1	protein coding gene	MP:0002607	decreased basophil cell number
Dnal1	current symbol	MGI:1921462	Dnal1	dynein, axonemal, light chain 1	protein coding gene	MP:0005012	decreased eosinophil cell number
Dnal1	current symbol	MGI:1921462	Dnal1	dynein, axonemal, light chain 1	protein coding gene	MP:0008528	polycystic kidney
Dnal1	current symbol	MGI:1921462	Dnal1	dynein, axonemal, light chain 1	protein coding gene	MP:0011100	preweaning lethality, complete penetrance		1
Ccdc108	old symbol	MGI:2444274	Cfap65	cilia and flagella associated protein 65	protein coding gene						1
Atp8b5	current symbol	MGI:2444287	Atp8b5	ATPase, class I, type 8B, member 5	protein coding gene						1
Plekhg4	current symbol	MGI:2142544	Plekhg4	pleckstrin homology domain containing, family G (with RhoGef domain) member 4	protein coding gene						1
Seh1l	current symbol	MGI:1919374	Seh1l	SEH1-like (S. cerevisiae	protein coding gene	MP:0011100	preweaning lethality, complete penetrance		1
Ankrd36	current symbol	No associated gene
Casp2	current symbol	MGI:97295	Casp2	caspase 2	protein coding gene	MP:0001648	abnormal apoptosis					1
Casp2	current symbol	MGI:97295	Casp2	caspase 2	protein coding gene	MP:0008781	abnormal B cell apoptosis
Casp2	current symbol	MGI:97295	Casp2	caspase 2	protein coding gene	MP:0000909	abnormal facial motor nucleus morphology
Casp2	current symbol	MGI:97295	Casp2	caspase 2	protein coding gene	MP:0006361	abnormal female germ cell morphology
Casp2	current symbol	MGI:97295	Casp2	caspase 2	protein coding gene	MP:0003202	abnormal neuron apoptosis
Casp2	current symbol	MGI:97295	Casp2	caspase 2	protein coding gene	MP:0001125	abnormal oocyte morphology
Casp2	current symbol	MGI:97295	Casp2	caspase 2	protein coding gene	MP:0009361	abnormal primordial ovarian follicle morphology
Casp2	current symbol	MGI:97295	Casp2	caspase 2	protein coding gene	MP:0001025	abnormal sympathetic neuron morphology
Casp2	current symbol	MGI:97295	Casp2	caspase 2	protein coding gene	MP:0005384	cellular phenotype
Ide	current symbol	MGI:96412	Ide	insulin degrading enzyme	protein coding gene	MP:0000438	abnormal cranium morphology					1
Ide	current symbol	MGI:96412	Ide	insulin degrading enzyme	protein coding gene	MP:0002074	abnormal hair texture
Ide	current symbol	MGI:96412	Ide	insulin degrading enzyme	protein coding gene	MP:0005358	abnormal incisor morphology
Ide	current symbol	MGI:96412	Ide	insulin degrading enzyme	protein coding gene	MP:0000455	abnormal maxilla morphology
Ide	current symbol	MGI:96412	Ide	insulin degrading enzyme	protein coding gene	MP:0003329	amyloid beta deposits
Ide	current symbol	MGI:96412	Ide	insulin degrading enzyme	protein coding gene	MP:0001262	decreased body weight
Ide	current symbol	MGI:96412	Ide	insulin degrading enzyme	protein coding gene	MP:0002942	decreased circulating alanine transaminase level
Ide	current symbol	MGI:96412	Ide	insulin degrading enzyme	protein coding gene	MP:0005632	decreased circulating aspartate transaminase level
Ide	current symbol	MGI:96412	Ide	insulin degrading enzyme	protein coding gene	MP:0005179	decreased circulating cholesterol level
Ide	current symbol	MGI:96412	Ide	insulin degrading enzyme	protein coding gene	MP:0010025	decreased total body fat amount
Ide	current symbol	MGI:96412	Ide	insulin degrading enzyme	protein coding gene	MP:0001559	hyperglycemia
Ide	current symbol	MGI:96412	Ide	insulin degrading enzyme	protein coding gene	MP:0005293	impaired glucose tolerance
Ide	current symbol	MGI:96412	Ide	insulin degrading enzyme	protein coding gene	MP:0008806	increased circulating amylase level
Ide	current symbol	MGI:96412	Ide	insulin degrading enzyme	protein coding gene	MP:0002079	increased circulating insulin level
Ide	current symbol	MGI:96412	Ide	insulin degrading enzyme	protein coding gene	MP:0002833	increased heart weight
Ssh1	current symbol	MGI:2686240	Ssh1	slingshot protein phosphatase 1	protein coding gene						1
Gm28051	current symbol	MGI:5547787	Gm28051	predicted gene, 28051	protein coding gene						1
Hsf5	current symbol	MGI:2685585	Hsf5	heat shock transcription factor family member 5	protein coding gene						1
Mroh4	current symbol	MGI:1916689	Mroh4	maestro heat-like repeat family member 4	protein coding gene						1
Gm17135	current symbol	MGI:4937962	Gm17135	predicted gene 17135	antisense lncRNA gene						1
Rsph10b	current symbol	MGI:1922386	Rsph10b	radial spoke head 10 homolog B (Chlamydomonas)	protein coding gene						1
Vrk3	current symbol	MGI:2182465	Vrk3	vaccinia related kinase 3	protein coding gene	MP:0002885	abnormal AMPA-mediated synaptic currents
Vrk3	current symbol	MGI:2182465	Vrk3	vaccinia related kinase 3	protein coding gene	MP:0002065	abnormal fear/anxiety-related behavior
Vrk3	current symbol	MGI:2182465	Vrk3	vaccinia related kinase 3	protein coding gene	MP:0020338	abnormal hippocampal pyramidal neuron dendrite morphology
Vrk3	current symbol	MGI:2182465	Vrk3	vaccinia related kinase 3	protein coding gene	MP:0008432	abnormal long term spatial reference memory
Vrk3	current symbol	MGI:2182465	Vrk3	vaccinia related kinase 3	protein coding gene	MP:0001447	abnormal nest building behavior
Vrk3	current symbol	MGI:2182465	Vrk3	vaccinia related kinase 3	protein coding gene	MP:0020551	abnormal postsynaptic density morphology
Vrk3	current symbol	MGI:2182465	Vrk3	vaccinia related kinase 3	protein coding gene	MP:0001384	abnormal pup retrieval
Vrk3	current symbol	MGI:2182465	Vrk3	vaccinia related kinase 3	protein coding gene	MP:0003461	abnormal response to novel object
Vrk3	current symbol	MGI:2182465	Vrk3	vaccinia related kinase 3	protein coding gene	MP:0020395	abnormal response to social novelty
Vrk3	current symbol	MGI:2182465	Vrk3	vaccinia related kinase 3	protein coding gene	MP:0002557	abnormal social/conspecific interaction
Vrk3	current symbol	MGI:2182465	Vrk3	vaccinia related kinase 3	protein coding gene	MP:0001360	abnormal social investigation
Vrk3	current symbol	MGI:2182465	Vrk3	vaccinia related kinase 3	protein coding gene	MP:0001364	decreased anxiety-related response
Vrk3	current symbol	MGI:2182465	Vrk3	vaccinia related kinase 3	protein coding gene	MP:0020508	decreased dendritic spine density
Vrk3	current symbol	MGI:2182465	Vrk3	vaccinia related kinase 3	protein coding gene	MP:0001399	hyperactivity
Vrk3	current symbol	MGI:2182465	Vrk3	vaccinia related kinase 3	protein coding gene	MP:0004000	impaired passive avoidance behavior
Vrk3	current symbol	MGI:2182465	Vrk3	vaccinia related kinase 3	protein coding gene	MP:0020510	increased dendritic spine length
Vrk3	current symbol	MGI:2182465	Vrk3	vaccinia related kinase 3	protein coding gene	MP:0001441	increased grooming behavior
Pde7a	current symbol	MGI:1202402	Pde7a	phosphodiesterase 7A	protein coding gene	MP:0001800	abnormal humoral immune response
Asnsd1	current symbol	MGI:1917646	Asnsd1	asparagine synthetase domain containing 1	protein coding gene						1
RP24-93I18.4		No associated gene
Als2cr11	old symbol	MGI:1920713	C2cd6	C2 calcium dependent domain containing 6	protein coding gene						1
Als2cr11	human synonym	MGI:5592748	C2cd6b	C2 calcium dependent domain containing 6B	lincRNA gene
Dnah12	current symbol	MGI:107720	Dnah12	dynein, axonemal, heavy chain 12	protein coding gene						1
Dnah7c	current symbol	MGI:3639762	Dnah7c	dynein, axonemal, heavy chain 7C	protein coding gene						1
Myo7a	current symbol	MGI:104510	Myo7a	myosin VIIA	protein coding gene	MP:0006388	abnormal auditory summating potential
Myo7a	current symbol	MGI:104510	Myo7a	myosin VIIA	protein coding gene	MP:0004924	abnormal behavior			1		1
Myo7a	current symbol	MGI:104510	Myo7a	myosin VIIA	protein coding gene	MP:0004598	abnormal cochlear basement membrane morphology
Myo7a	current symbol	MGI:104510	Myo7a	myosin VIIA	protein coding gene	MP:0004577	abnormal cochlear hair cell inter-stereocilial links morphology
Myo7a	current symbol	MGI:104510	Myo7a	myosin VIIA	protein coding gene	MP:0002622	abnormal cochlear hair cell morphology
Myo7a	current symbol	MGI:104510	Myo7a	myosin VIIA	protein coding gene	MP:0004521	abnormal cochlear hair cell stereociliary bundle morphology
Myo7a	current symbol	MGI:104510	Myo7a	myosin VIIA	protein coding gene	MP:0004415	abnormal cochlear nerve compound action potential
Myo7a	current symbol	MGI:104510	Myo7a	myosin VIIA	protein coding gene	MP:0004632	abnormal cochlear OHC efferent innervation pattern
Myo7a	current symbol	MGI:104510	Myo7a	myosin VIIA	protein coding gene	MP:0004399	abnormal cochlear outer hair cell morphology
Myo7a	current symbol	MGI:104510	Myo7a	myosin VIIA	protein coding gene	MP:0003878	abnormal ear physiology
Myo7a	current symbol	MGI:104510	Myo7a	myosin VIIA	protein coding gene	MP:0001406	abnormal gait
Myo7a	current symbol	MGI:104510	Myo7a	myosin VIIA	protein coding gene	MP:0000045	abnormal hair cell morphology
Myo7a	current symbol	MGI:104510	Myo7a	myosin VIIA	protein coding gene	MP:0000436	abnormal head movements
Myo7a	current symbol	MGI:104510	Myo7a	myosin VIIA	protein coding gene	MP:0001963	abnormal hearing physiology
Myo7a	current symbol	MGI:104510	Myo7a	myosin VIIA	protein coding gene	MP:0000034	abnormal inner ear vestibule morphology
Myo7a	current symbol	MGI:104510	Myo7a	myosin VIIA	protein coding gene	MP:0004532	abnormal inner hair cell stereociliary bundle morphology
Myo7a	current symbol	MGI:104510	Myo7a	myosin VIIA	protein coding gene	MP:0000042	abnormal organ of Corti morphology
Myo7a	current symbol	MGI:104510	Myo7a	myosin VIIA	protein coding gene	MP:0004522	abnormal orientation of cochlear hair cell stereociliary bundles
Myo7a	current symbol	MGI:104510	Myo7a	myosin VIIA	protein coding gene	MP:0004492	abnormal orientation of inner hair cell stereociliary bundles
Myo7a	current symbol	MGI:104510	Myo7a	myosin VIIA	protein coding gene	MP:0004491	abnormal orientation of outer hair cell stereociliary bundles
Myo7a	current symbol	MGI:104510	Myo7a	myosin VIIA	protein coding gene	MP:0004527	abnormal outer hair cell stereociliary bundle morphology
Myo7a	current symbol	MGI:104510	Myo7a	myosin VIIA	protein coding gene	MP:0002068	abnormal parental behavior
Myo7a	current symbol	MGI:104510	Myo7a	myosin VIIA	protein coding gene	MP:0005201	abnormal retinal pigment epithelium morphology
Myo7a	current symbol	MGI:104510	Myo7a	myosin VIIA	protein coding gene	MP:0001005	abnormal retinal rod cell morphology
Myo7a	current symbol	MGI:104510	Myo7a	myosin VIIA	protein coding gene	MP:0004515	abnormal vestibular hair cell stereociliary bundle morphology
Myo7a	current symbol	MGI:104510	Myo7a	myosin VIIA	protein coding gene	MP:0004582	absent cochlear hair bundle ankle links
Myo7a	current symbol	MGI:104510	Myo7a	myosin VIIA	protein coding gene	MP:0004413	absent cochlear microphonics
Myo7a	current symbol	MGI:104510	Myo7a	myosin VIIA	protein coding gene	MP:0004737	absent distortion product otoacoustic emissions
Myo7a	current symbol	MGI:104510	Myo7a	myosin VIIA	protein coding gene	MP:0004813	absent linear vestibular evoked potential
Myo7a	current symbol	MGI:104510	Myo7a	myosin VIIA	protein coding gene	MP:0006358	absent pinna reflex
Myo7a	current symbol	MGI:104510	Myo7a	myosin VIIA	protein coding gene	MP:0006359	absent startle reflex
Myo7a	current symbol	MGI:104510	Myo7a	myosin VIIA	protein coding gene	MP:0001394	circling
Myo7a	current symbol	MGI:104510	Myo7a	myosin VIIA	protein coding gene	MP:0001394	circling
Myo7a	current symbol	MGI:104510	Myo7a	myosin VIIA	protein coding gene	MP:0002857	cochlear ganglion degeneration
Myo7a	current symbol	MGI:104510	Myo7a	myosin VIIA	protein coding gene	MP:0004362	cochlear hair cell degeneration
Myo7a	current symbol	MGI:104510	Myo7a	myosin VIIA	protein coding gene	MP:0004404	cochlear outer hair cell degeneration
Myo7a	current symbol	MGI:104510	Myo7a	myosin VIIA	protein coding gene	MP:0001967	deafness
Myo7a	current symbol	MGI:104510	Myo7a	myosin VIIA	protein coding gene	MP:0001967	deafness
Myo7a	current symbol	MGI:104510	Myo7a	myosin VIIA	protein coding gene	MP:0001265	decreased body size
Myo7a	current symbol	MGI:104510	Myo7a	myosin VIIA	protein coding gene	MP:0004402	decreased cochlear outer hair cell number
Myo7a	current symbol	MGI:104510	Myo7a	myosin VIIA	protein coding gene	MP:0004534	decreased inner hair cell stereocilia number
Myo7a	current symbol	MGI:104510	Myo7a	myosin VIIA	protein coding gene	MP:0003961	decreased lean body mass
Myo7a	current symbol	MGI:104510	Myo7a	myosin VIIA	protein coding gene	MP:0004529	decreased outer hair cell stereocilia number
Myo7a	current symbol	MGI:104510	Myo7a	myosin VIIA	protein coding gene	MP:0001489	decreased startle reflex
Myo7a	current symbol	MGI:104510	Myo7a	myosin VIIA	protein coding gene	MP:0004517	decreased vestibular hair cell stereocilia number
Myo7a	current symbol	MGI:104510	Myo7a	myosin VIIA	protein coding gene	MP:0004533	fused inner hair cell stereocilia
Myo7a	current symbol	MGI:104510	Myo7a	myosin VIIA	protein coding gene	MP:0002183	gliosis
Myo7a	current symbol	MGI:104510	Myo7a	myosin VIIA	protein coding gene	MP:0001410	head bobbing
Myo7a	current symbol	MGI:104510	Myo7a	myosin VIIA	protein coding gene	MP:0002730	head shaking
Myo7a	current symbol	MGI:104510	Myo7a	myosin VIIA	protein coding gene	MP:0005191	head tilt
Myo7a	current symbol	MGI:104510	Myo7a	myosin VIIA	protein coding gene	MP:0005191	head tilt
Myo7a	current symbol	MGI:104510	Myo7a	myosin VIIA	protein coding gene	MP:0005307	head tossing
Myo7a	current symbol	MGI:104510	Myo7a	myosin VIIA	protein coding gene	MP:0005307	head tossing
Myo7a	current symbol	MGI:104510	Myo7a	myosin VIIA	protein coding gene	MP:0005377	hearing/vestibular/ear phenotype
Myo7a	current symbol	MGI:104510	Myo7a	myosin VIIA	protein coding gene	MP:0001399	hyperactivity
Myo7a	current symbol	MGI:104510	Myo7a	myosin VIIA	protein coding gene	MP:0001399	hyperactivity
Myo7a	current symbol	MGI:104510	Myo7a	myosin VIIA	protein coding gene	MP:0001525	impaired balance
Myo7a	current symbol	MGI:104510	Myo7a	myosin VIIA	protein coding gene	MP:0006325	impaired hearing
Myo7a	current symbol	MGI:104510	Myo7a	myosin VIIA	protein coding gene	MP:0001523	impaired righting response
Myo7a	current symbol	MGI:104510	Myo7a	myosin VIIA	protein coding gene	MP:0001522	impaired swimming
Myo7a	current symbol	MGI:104510	Myo7a	myosin VIIA	protein coding gene	MP:0001363	increased anxiety-related response
Myo7a	current symbol	MGI:104510	Myo7a	myosin VIIA	protein coding gene	MP:0005565	increased blood urea nitrogen level
Myo7a	current symbol	MGI:104510	Myo7a	myosin VIIA	protein coding gene	MP:0005633	increased circulating sodium level
Myo7a	current symbol	MGI:104510	Myo7a	myosin VIIA	protein coding gene	MP:0004767	increased cochlear nerve compound action potential
Myo7a	current symbol	MGI:104510	Myo7a	myosin VIIA	protein coding gene	MP:0011941	increased fluid intake
Myo7a	current symbol	MGI:104510	Myo7a	myosin VIIA	protein coding gene	MP:0011939	increased food intake
Myo7a	current symbol	MGI:104510	Myo7a	myosin VIIA	protein coding gene	MP:0008039	increased NK T cell number
Myo7a	current symbol	MGI:104510	Myo7a	myosin VIIA	protein coding gene	MP:0011967	increased or absent threshold for auditory brainstem response
Myo7a	current symbol	MGI:104510	Myo7a	myosin VIIA	protein coding gene	MP:0004748	increased susceptibility to age-related hearing loss
Myo7a	current symbol	MGI:104510	Myo7a	myosin VIIA	protein coding gene	MP:0005424	jerky movement
Myo7a	current symbol	MGI:104510	Myo7a	myosin VIIA	protein coding gene	MP:0001925	male infertility	1
Myo7a	current symbol	MGI:104510	Myo7a	myosin VIIA	protein coding gene	MP:0001289	persistence of hyaloid vascular system
Myo7a	current symbol	MGI:104510	Myo7a	myosin VIIA	protein coding gene	MP:0001186	pigmentation phenotype
Myo7a	current symbol	MGI:104510	Myo7a	myosin VIIA	protein coding gene	MP:0001922	reduced male fertility
Myo7a	current symbol	MGI:104510	Myo7a	myosin VIIA	protein coding gene	MP:0008451	retinal rod cell degeneration
Myo7a	current symbol	MGI:104510	Myo7a	myosin VIIA	protein coding gene	MP:0010323	retropulsion
Myo7a	current symbol	MGI:104510	Myo7a	myosin VIIA	protein coding gene	MP:0004524	short cochlear hair cell stereocilia
Myo7a	current symbol	MGI:104510	Myo7a	myosin VIIA	protein coding gene	MP:0004466	short cochlear outer hair cells
Myo7a	current symbol	MGI:104510	Myo7a	myosin VIIA	protein coding gene	MP:0008489	slow postnatal weight gain
Myo7a	current symbol	MGI:104510	Myo7a	myosin VIIA	protein coding gene	MP:0001408	stereotypic behavior
Myo7a	current symbol	MGI:104510	Myo7a	myosin VIIA	protein coding gene	MP:0003382	straub tail
Myo7a	current symbol	MGI:104510	Myo7a	myosin VIIA	protein coding gene	MP:0004363	stria vascularis degeneration
Myo7a	current symbol	MGI:104510	Myo7a	myosin VIIA	protein coding gene	MP:0001512	trunk curl
Myo7a	current symbol	MGI:104510	Myo7a	myosin VIIA	protein coding gene	MP:0006409	vestibular ganglion hypoplasia
Myo7a	current symbol	MGI:104510	Myo7a	myosin VIIA	protein coding gene	MP:0004331	vestibular saccular macula degeneration
Cox20	current symbol	MGI:1913609	Cox20	cytochrome c oxidase assembly protein 20	protein coding gene						1
Gm15545	current symbol	MGI:3782994	Gm15545	predicted gene 15545	antisense lncRNA gene						1
Tmpo	current symbol	MGI:106920	Tmpo	thymopoietin	protein coding gene	MP:0000572	abnormal autopod morphology			1		1
Tmpo	current symbol	MGI:106920	Tmpo	thymopoietin	protein coding gene	MP:0003077	abnormal cell cycle
Tmpo	current symbol	MGI:106920	Tmpo	thymopoietin	protein coding gene	MP:0008883	abnormal enterocyte proliferation
Tmpo	current symbol	MGI:106920	Tmpo	thymopoietin	protein coding gene	MP:0004842	abnormal large intestine crypts of Lieberkuhn morphology
Tmpo	current symbol	MGI:106920	Tmpo	thymopoietin	protein coding gene	MP:0003135	increased erythroid progenitor cell number
Tmpo	current symbol	MGI:106920	Tmpo	thymopoietin	protein coding gene	MP:0002608	increased hematocrit
Tmpo	current symbol	MGI:106920	Tmpo	thymopoietin	protein coding gene	MP:0001219	thick epidermis
4833439L19Rik	current symbol	MGI:1921162	4833439L19Rik	RIKEN cDNA 4833439L19 gene	protein coding gene						1
1700011E24Rik	old symbol	MGI:1922717	Stpg4	sperm tail PG rich repeat containing 4	protein coding gene						1
Plec	current symbol	MGI:1277961	Plec	plectin	protein coding gene	MP:0010957	abnormal aerobic respiration			1		1
Plec	current symbol	MGI:1277961	Plec	plectin	protein coding gene	MP:0005404	abnormal axon morphology
Plec	current symbol	MGI:1277961	Plec	plectin	protein coding gene	MP:0000358	abnormal cell morphology
Plec	current symbol	MGI:1277961	Plec	plectin	protein coding gene	MP:0001243	abnormal dermal layer morphology
Plec	current symbol	MGI:1277961	Plec	plectin	protein coding gene	MP:0001231	abnormal epidermis stratum basale morphology
Plec	current symbol	MGI:1277961	Plec	plectin	protein coding gene	MP:0000266	abnormal heart morphology
Plec	current symbol	MGI:1277961	Plec	plectin	protein coding gene	MP:0006267	abnormal intercalated disk morphology
Plec	current symbol	MGI:1277961	Plec	plectin	protein coding gene	MP:0002655	abnormal keratinocyte morphology
Plec	current symbol	MGI:1277961	Plec	plectin	protein coding gene	MP:0003453	abnormal keratinocyte physiology
Plec	current symbol	MGI:1277961	Plec	plectin	protein coding gene	MP:0006035	abnormal mitochondrion morphology
Plec	current symbol	MGI:1277961	Plec	plectin	protein coding gene	MP:0000278	abnormal myocardial fiber morphology
Plec	current symbol	MGI:1277961	Plec	plectin	protein coding gene	MP:0004121	abnormal sarcolemma morphology
Plec	current symbol	MGI:1277961	Plec	plectin	protein coding gene	MP:0003084	abnormal skeletal muscle fiber morphology
Plec	current symbol	MGI:1277961	Plec	plectin	protein coding gene	MP:0001191	abnormal skin condition
Plec	current symbol	MGI:1277961	Plec	plectin	protein coding gene	MP:0009473	abnormal skin exfoliation
Plec	current symbol	MGI:1277961	Plec	plectin	protein coding gene	MP:0003081	abnormal soleus morphology
Plec	current symbol	MGI:1277961	Plec	plectin	protein coding gene	MP:0001436	abnormal suckling behavior
Plec	current symbol	MGI:1277961	Plec	plectin	protein coding gene	MP:0002444	abnormal T cell physiology
Plec	current symbol	MGI:1277961	Plec	plectin	protein coding gene	MP:0005023	abnormal wound healing
Plec	current symbol	MGI:1277961	Plec	plectin	protein coding gene	MP:0001232	absent epidermis stratum basale
Plec	current symbol	MGI:1277961	Plec	plectin	protein coding gene	MP:0005386	behavior/neurological phenotype
Plec	current symbol	MGI:1277961	Plec	plectin	protein coding gene	MP:0001208	blistering
Plec	current symbol	MGI:1277961	Plec	plectin	protein coding gene	MP:0005385	cardiovascular system phenotype
Plec	current symbol	MGI:1277961	Plec	plectin	protein coding gene	MP:0009404	centrally nucleated skeletal muscle fibers
Plec	current symbol	MGI:1277961	Plec	plectin	protein coding gene	MP:0001265	decreased body size
Plec	current symbol	MGI:1277961	Plec	plectin	protein coding gene	MP:0001262	decreased body weight
Plec	current symbol	MGI:1277961	Plec	plectin	protein coding gene	MP:0011708	decreased fibroblast cell migration
Plec	current symbol	MGI:1277961	Plec	plectin	protein coding gene	MP:0020416	decreased fibroblast chemotaxis
Plec	current symbol	MGI:1277961	Plec	plectin	protein coding gene	MP:0008814	decreased nerve conduction velocity
Plec	current symbol	MGI:1277961	Plec	plectin	protein coding gene	MP:0009402	decreased skeletal muscle fiber diameter
Plec	current symbol	MGI:1277961	Plec	plectin	protein coding gene	MP:0009406	decreased skeletal muscle fiber number
Plec	current symbol	MGI:1277961	Plec	plectin	protein coding gene	MP:0004819	decreased skeletal muscle mass
Plec	current symbol	MGI:1277961	Plec	plectin	protein coding gene	MP:0008770	decreased survivor rate
Plec	current symbol	MGI:1277961	Plec	plectin	protein coding gene	MP:0011160	dermal-epidermal separation
Plec	current symbol	MGI:1277961	Plec	plectin	protein coding gene	MP:0001914	hemorrhage
Plec	current symbol	MGI:1277961	Plec	plectin	protein coding gene	MP:0012106	impaired exercise endurance
Plec	current symbol	MGI:1277961	Plec	plectin	protein coding gene	MP:0003799	impaired macrophage chemotaxis
Plec	current symbol	MGI:1277961	Plec	plectin	protein coding gene	MP:0002796	impaired skin barrier function
Plec	current symbol	MGI:1277961	Plec	plectin	protein coding gene	MP:0001792	impaired wound healing
Plec	current symbol	MGI:1277961	Plec	plectin	protein coding gene	MP:0009399	increased skeletal muscle fiber size
Plec	current symbol	MGI:1277961	Plec	plectin	protein coding gene	MP:0010771	integument phenotype
Plec	current symbol	MGI:1277961	Plec	plectin	protein coding gene	MP:0000749	muscle degeneration
Plec	current symbol	MGI:1277961	Plec	plectin	protein coding gene	MP:0005369	muscle phenotype
Plec	current symbol	MGI:1277961	Plec	plectin	protein coding gene	MP:0000751	myopathy
Plec	current symbol	MGI:1277961	Plec	plectin	protein coding gene	MP:0002169	no abnormal phenotype detected
Plec	current symbol	MGI:1277961	Plec	plectin	protein coding gene	MP:0001732	postnatal growth retardation
Plec	current symbol	MGI:1277961	Plec	plectin	protein coding gene	MP:0011085	postnatal lethality, complete penetrance		1
Plec	current symbol	MGI:1277961	Plec	plectin	protein coding gene	MP:0011091	prenatal lethality, complete penetrance
Plec	current symbol	MGI:1277961	Plec	plectin	protein coding gene	MP:0009413	skeletal muscle fiber atrophy
Plec	current symbol	MGI:1277961	Plec	plectin	protein coding gene	MP:0009414	skeletal muscle fiber necrosis
Plec	current symbol	MGI:1277961	Plec	plectin	protein coding gene	MP:0009827	skin detachment
Plec	current symbol	MGI:1277961	Plec	plectin	protein coding gene	MP:0001212	skin lesions
Hivep1	current symbol	MGI:96100	Hivep1	human immunodeficiency virus type I enhancer binding protein 1	protein coding gene						1
Gm20537	current symbol	MGI:5142002	Gm20537	predicted gene 20537	protein coding gene						1
1700074P13Rik	current symbol	MGI:1920731	1700074P13Rik	RIKEN cDNA 1700074P13 gene	protein coding gene						1
Psma8	current symbol	MGI:1920927	Psma8	proteasome (prosome, macropain) subunit, alpha type, 8	protein coding gene						1
Odf2	human synonym	MGI:97424	Odf1	outer dense fiber of sperm tails 1	protein coding gene	MP:0009831	abnormal sperm midpiece morphology	1				1
Odf2	human synonym	MGI:97424	Odf1	outer dense fiber of sperm tails 1	protein coding gene	MP:0009832	abnormal sperm mitochondrial sheath morphology
Odf2	human synonym	MGI:97424	Odf1	outer dense fiber of sperm tails 1	protein coding gene	MP:0002675	asthenozoospermia
Odf2	human synonym	MGI:97424	Odf1	outer dense fiber of sperm tails 1	protein coding gene	MP:0009238	coiled sperm flagellum
Odf2	human synonym	MGI:97424	Odf1	outer dense fiber of sperm tails 1	protein coding gene	MP:0008893	detached sperm flagellum
Odf2	human synonym	MGI:97424	Odf1	outer dense fiber of sperm tails 1	protein coding gene	MP:0004542	impaired acrosome reaction
Odf2	human synonym	MGI:97424	Odf1	outer dense fiber of sperm tails 1	protein coding gene	MP:0001925	male infertility
Odf2	human synonym	MGI:97424	Odf1	outer dense fiber of sperm tails 1	protein coding gene	MP:0002687	oligozoospermia
Odf2	human synonym	MGI:97424	Odf1	outer dense fiber of sperm tails 1	protein coding gene	MP:0005389	reproductive system phenotype
Odf2	current symbol	MGI:1098824	Odf2	outer dense fiber of sperm tails 2	protein coding gene	MP:0011056	abnormal brain ependyma motile cilium morphology
Odf2	current symbol	MGI:1098824	Odf2	outer dense fiber of sperm tails 2	protein coding gene	MP:0000358	abnormal cell morphology
Odf2	current symbol	MGI:1098824	Odf2	outer dense fiber of sperm tails 2	protein coding gene	MP:0011082	abnormal gastrointestinal motility
Odf2	current symbol	MGI:1098824	Odf2	outer dense fiber of sperm tails 2	protein coding gene	MP:0004131	abnormal motile primary cilium morphology
Odf2	current symbol	MGI:1098824	Odf2	outer dense fiber of sperm tails 2	protein coding gene	MP:0011644	abnormal oviduct epithelium motile cilium morphology
Odf2	current symbol	MGI:1098824	Odf2	outer dense fiber of sperm tails 2	protein coding gene	MP:0011050	abnormal respiratory motile cilium morphology
Odf2	current symbol	MGI:1098824	Odf2	outer dense fiber of sperm tails 2	protein coding gene	MP:0011055	abnormal respiratory motile cilium physiology
Odf2	current symbol	MGI:1098824	Odf2	outer dense fiber of sperm tails 2	protein coding gene	MP:0001950	abnormal respiratory sounds
Odf2	current symbol	MGI:1098824	Odf2	outer dense fiber of sperm tails 2	protein coding gene	MP:0009838	abnormal sperm axoneme morphology	1
Odf2	current symbol	MGI:1098824	Odf2	outer dense fiber of sperm tails 2	protein coding gene	MP:0008892	abnormal sperm flagellum morphology
Odf2	current symbol	MGI:1098824	Odf2	outer dense fiber of sperm tails 2	protein coding gene	MP:0009831	abnormal sperm midpiece morphology
Odf2	current symbol	MGI:1098824	Odf2	outer dense fiber of sperm tails 2	protein coding gene	MP:0002675	asthenozoospermia
Odf2	current symbol	MGI:1098824	Odf2	outer dense fiber of sperm tails 2	protein coding gene	MP:0005384	cellular phenotype
Odf2	current symbol	MGI:1098824	Odf2	outer dense fiber of sperm tails 2	protein coding gene	MP:0001262	decreased body weight
Odf2	current symbol	MGI:1098824	Odf2	outer dense fiber of sperm tails 2	protein coding gene	MP:0011053	decreased respiratory motile cilia number
Odf2	current symbol	MGI:1098824	Odf2	outer dense fiber of sperm tails 2	protein coding gene	MP:0011094	embryonic lethality before implantation, complete penetrance		1
Odf2	current symbol	MGI:1098824	Odf2	outer dense fiber of sperm tails 2	protein coding gene	MP:0001891	hydroencephaly
Odf2	current symbol	MGI:1098824	Odf2	outer dense fiber of sperm tails 2	protein coding gene	MP:0005387	immune system phenotype
Odf2	current symbol	MGI:1098824	Odf2	outer dense fiber of sperm tails 2	protein coding gene	MP:0010752	impaired mucociliary clearance
Odf2	current symbol	MGI:1098824	Odf2	outer dense fiber of sperm tails 2	protein coding gene	MP:0001850	increased susceptibility to otitis media
Odf2	current symbol	MGI:1098824	Odf2	outer dense fiber of sperm tails 2	protein coding gene	MP:0009237	kinked sperm flagellum
Odf2	current symbol	MGI:1098824	Odf2	outer dense fiber of sperm tails 2	protein coding gene	MP:0001925	male infertility
Odf2	current symbol	MGI:1098824	Odf2	outer dense fiber of sperm tails 2	protein coding gene	MP:0011086	postnatal lethality, incomplete penetrance
Odf2	current symbol	MGI:1098824	Odf2	outer dense fiber of sperm tails 2	protein coding gene	MP:0001922	reduced male fertility
Odf2	current symbol	MGI:1098824	Odf2	outer dense fiber of sperm tails 2	protein coding gene	MP:0005389	reproductive system phenotype
Odf2	current symbol	MGI:1098824	Odf2	outer dense fiber of sperm tails 2	protein coding gene	MP:0001872	sinus inflammation
Odf2	current symbol	MGI:1098824	Odf2	outer dense fiber of sperm tails 2	protein coding gene	MP:0004179	transmission ratio distortion
Tmem242	current symbol	MGI:1917794	Tmem242	transmembrane protein 242	protein coding gene						1
Exosc10	current symbol	MGI:1355322	Exosc10	exosome component 10	protein coding gene	MP:0002169	no abnormal phenotype detected			1		1
Map2k5	current symbol	MGI:1346345	M+D1540:H1550ap2k5	mitogen-activated protein kinase kinase 5	protein coding gene	MP:0000267	abnormal heart development
Map2k5	current symbol	MGI:1346345	Map2k5	mitogen-activated protein kinase kinase 5	protein coding gene	MP:0002189	abnormal myocardial trabeculae morphology
Map2k5	current symbol	MGI:1346345	Map2k5	mitogen-activated protein kinase kinase 5	protein coding gene	MP:0010454	abnormal truncus arteriosus septation
Map2k5	current symbol	MGI:1346345	Map2k5	mitogen-activated protein kinase kinase 5	protein coding gene	MP:0000298	absent atrioventricular cushions
Map2k5	current symbol	MGI:1346345	Map2k5	mitogen-activated protein kinase kinase 5	protein coding gene	MP:0000352	decreased cell proliferation
Map2k5	current symbol	MGI:1346345	Map2k5	mitogen-activated protein kinase kinase 5	protein coding gene	MP:0001698	decreased embryo size
Map2k5	current symbol	MGI:1346345	Map2k5	mitogen-activated protein kinase kinase 5	protein coding gene	MP:0000292	distended pericardium
Map2k5	current symbol	MGI:1346345	Map2k5	mitogen-activated protein kinase kinase 5	protein coding gene	MP:0001730	embryonic growth arrest
Map2k5	current symbol	MGI:1346345	Map2k5	mitogen-activated protein kinase kinase 5	protein coding gene	MP:0011098	embryonic lethality during organogenesis, complete penetrance		1
Map2k5	current symbol	MGI:1346345	Map2k5	mitogen-activated protein kinase kinase 5	protein coding gene	MP:0006042	increased apoptosis
Map2k5	current symbol	MGI:1346345	Map2k5	mitogen-activated protein kinase kinase 5	protein coding gene	MP:0002169	no abnormal phenotype detected
Cep83os	current symbol	MGI:1914973	Cep83os	centrosomal protein 83, opposite strand	bidirectional promoter lncRNA gene						1
Rhot2	current symbol	MGI:2384892	Rhot2	ras homolog family member T2	protein coding gene	MP:0001262	decreased body weight					1
Rhot2	current symbol	MGI:2384892	Rhot2	ras homolog family member T2	protein coding gene	MP:0010124	decreased bone mineral content
Rhot2	current symbol	MGI:2384892	Rhot2	ras homolog family member T2	protein coding gene	MP:0004151	decreased circulating iron level
Rhot2	current symbol	MGI:2384892	Rhot2	ras homolog family member T2	protein coding gene	MP:0003961	decreased lean body mass
Rhot2	current symbol	MGI:2384892	Rhot2	ras homolog family member T2	protein coding gene	MP:0002169	no abnormal phenotype detected
Als2cr12	current symbol	MGI:1918359	Als2cr12	amyotrophic lateral sclerosis 2 chromosome region 12	protein coding gene						1
Rbm46	current symbol	MGI:3645057	Rbm46	RNA binding motif protein 46	protein coding gene						1
Gm26694	current symbol	MGI:5477188	Gm26694	predicted gene, 26694	lincRNA gene						1
Gm20683	current symbol	MGI:5313130	Gm20683	predicted gene 20683	protein coding gene						1
Crat	current symbol	MGI:109501	Crat	carnitine acetyltransferase	protein coding gene	MP:0010957	abnormal aerobic respiration					1
Crat	current symbol	MGI:109501	Crat	carnitine acetyltransferase	protein coding gene	MP:0010954	abnormal cellular respiration
Crat	current symbol	MGI:109501	Crat	carnitine acetyltransferase	protein coding gene	MP:0002078	abnormal glucose homeostasis
Crat	current symbol	MGI:109501	Crat	carnitine acetyltransferase	protein coding gene	MP:0002106	abnormal muscle physiology
Crat	current symbol	MGI:109501	Crat	carnitine acetyltransferase	protein coding gene	MP:0004215	abnormal myocardial fiber physiology
Crat	current symbol	MGI:109501	Crat	carnitine acetyltransferase	protein coding gene	MP:0010958	abnormal tricarboxylic acid cycle
Crat	current symbol	MGI:109501	Crat	carnitine acetyltransferase	protein coding gene	MP:0002702	decreased circulating free fatty acid level
Crat	current symbol	MGI:109501	Crat	carnitine acetyltransferase	protein coding gene	MP:0002644	decreased circulating triglyceride level
Crat	current symbol	MGI:109501	Crat	carnitine acetyltransferase	protein coding gene	MP:0005293	impaired glucose tolerance
Crat	current symbol	MGI:109501	Crat	carnitine acetyltransferase	protein coding gene	MP:0005559	increased circulating glucose level
Crat	current symbol	MGI:109501	Crat	carnitine acetyltransferase	protein coding gene	MP:0005658	increased susceptibility to diet-induced obesity
Crat	current symbol	MGI:109501	Crat	carnitine acetyltransferase	protein coding gene	MP:0005331	insulin resistance
Atp8b2	current symbol	MGI:1859660	Atp8b2	ATPase, class I, type 8B, member 2	protein coding gene	MP:0005419	decreased circulating serum albumin level					1
Atp8b2	current symbol	MGI:1859660	Atp8b2	ATPase, class I, type 8B, member 2	protein coding gene	MP:0010025	decreased total body fat amount
Atp8b2	current symbol	MGI:1859660	Atp8b2	ATPase, class I, type 8B, member 2	protein coding gene	MP:0010123	increased bone mineral content
Atp8b2	current symbol	MGI:1859660	Atp8b2	ATPase, class I, type 8B, member 2	protein coding gene	MP:0011110	preweaning lethality, incomplete penetrance		1
Irak4	current symbol	MGI:2182474	Irak4	interleukin-1 receptor-associated kinase 4	protein coding gene	MP:0005621	abnormal cell physiology
Irak4	current symbol	MGI:2182474	Irak4	interleukin-1 receptor-associated kinase 4	protein coding gene	MP:0008722	abnormal chemokine secretion
Irak4	current symbol	MGI:2182474	Irak4	interleukin-1 receptor-associated kinase 4	protein coding gene	MP:0008713	abnormal cytokine level
Irak4	current symbol	MGI:2182474	Irak4	interleukin-1 receptor-associated kinase 4	protein coding gene	MP:0003009	abnormal cytokine secretion
Irak4	current symbol	MGI:2182474	Irak4	interleukin-1 receptor-associated kinase 4	protein coding gene	MP:0002451	abnormal macrophage physiology
Irak4	current symbol	MGI:2182474	Irak4	interleukin-1 receptor-associated kinase 4	protein coding gene	MP:0010766	abnormal NK cell physiology
Irak4	current symbol	MGI:2182474	Irak4	interleukin-1 receptor-associated kinase 4	protein coding gene	MP:0005087	decreased acute inflammation
Irak4	current symbol	MGI:2182474	Irak4	interleukin-1 receptor-associated kinase 4	protein coding gene	MP:0005093	decreased B cell proliferation
Irak4	current symbol	MGI:2182474	Irak4	interleukin-1 receptor-associated kinase 4	protein coding gene	MP:0008578	decreased circulating interferon-gamma level
Irak4	current symbol	MGI:2182474	Irak4	interleukin-1 receptor-associated kinase 4	protein coding gene	MP:0008592	decreased circulating interleukin-1 level
Irak4	current symbol	MGI:2182474	Irak4	interleukin-1 receptor-associated kinase 4	protein coding gene	MP:0008597	decreased circulating interleukin-6 level
Irak4	current symbol	MGI:2182474	Irak4	interleukin-1 receptor-associated kinase 4	protein coding gene	MP:0008554	decreased circulating tumor necrosis factor level
Irak4	current symbol	MGI:2182474	Irak4	interleukin-1 receptor-associated kinase 4	protein coding gene	MP:0008563	decreased interferon-alpha secretion
Irak4	current symbol	MGI:2182474	Irak4	interleukin-1 receptor-associated kinase 4	protein coding gene	MP:0008565	decreased interferon-beta secretion
Irak4	current symbol	MGI:2182474	Irak4	interleukin-1 receptor-associated kinase 4	protein coding gene	MP:0008670	decreased interleukin-12b secretion
Irak4	current symbol	MGI:2182474	Irak4	interleukin-1 receptor-associated kinase 4	protein coding gene	MP:0008706	decreased interleukin-6 secretion
Irak4	current symbol	MGI:2182474	Irak4	interleukin-1 receptor-associated kinase 4	protein coding gene	MP:0008734	decreased susceptibility to endotoxin shock
Irak4	current symbol	MGI:2182474	Irak4	interleukin-1 receptor-associated kinase 4	protein coding gene	MP:0008561	decreased tumor necrosis factor secretion
Irak4	current symbol	MGI:2182474	Irak4	interleukin-1 receptor-associated kinase 4	protein coding gene	MP:0005387	immune system phenotype
Irak4	current symbol	MGI:2182474	Irak4	interleukin-1 receptor-associated kinase 4	protein coding gene	MP:0002412	increased susceptibility to bacterial infection
Pcbp3	current symbol	MGI:1890470	Pcbp3	poly(rC) binding protein 3	protein coding gene						1
Slc22a21	current symbol	MGI:1929481	Slc22a21	solute carrier family 22 (organic cation transporter), member 21	protein coding gene	MP:0009199	abnormal external male genitalia morphology
Slc22a21	current symbol	MGI:1929481	Slc22a21	solute carrier family 22 (organic cation transporter), member 21	protein coding gene	MP:0002169	no abnormal phenotype detected
Elac2	current symbol	MGI:1890496	Elac2	elaC ribonuclease Z 2	protein coding gene	MP:0011100	preweaning lethality, complete penetrance		1
Spag6	synonym	MGI:1354388	Spag6l	sperm associated antigen 6-like	protein coding gene	MP:0009838	abnormal sperm axoneme morphology
Spag6	synonym	MGI:1354388	Spag6l	sperm associated antigen 6-like	protein coding gene	MP:0008892	abnormal sperm flagellum morphology
Spag6	synonym	MGI:1354388	Spag6l	sperm associated antigen 6-like	protein coding gene	MP:0009831	abnormal sperm midpiece morphology
Spag6	synonym	MGI:1354388	Spag6l	sperm associated antigen 6-like	protein coding gene	MP:0009836	abnormal sperm principal piece morphology
Spag6	synonym	MGI:1354388	Spag6l	sperm associated antigen 6-like	protein coding gene	MP:0009234	absent sperm head
Spag6	synonym	MGI:1354388	Spag6l	sperm associated antigen 6-like	protein coding gene	MP:0002675	asthenozoospermia
Spag6	synonym	MGI:1354388	Spag6l	sperm associated antigen 6-like	protein coding gene	MP:0001265	decreased body size
Spag6	synonym	MGI:1354388	Spag6l	sperm associated antigen 6-like	protein coding gene	MP:0000825	dilated lateral ventricles
Spag6	synonym	MGI:1354388	Spag6l	sperm associated antigen 6-like	protein coding gene	MP:0000827	dilated third ventricle
Spag6	synonym	MGI:1354388	Spag6l	sperm associated antigen 6-like	protein coding gene	MP:0001891	hydroencephaly
Spag6	synonym	MGI:1354388	Spag6l	sperm associated antigen 6-like	protein coding gene	MP:0001925	male infertility	1
Spag6	synonym	MGI:1354388	Spag6l	sperm associated antigen 6-like	protein coding gene	MP:0000434	megacephaly
Spag6	synonym	MGI:1354388	Spag6l	sperm associated antigen 6-like	protein coding gene	MP:0002083	premature death
Spag6	synonym	MGI:1354388	Spag6l	sperm associated antigen 6-like	protein coding gene	MP:0001923	reduced female fertility
Spag6	synonym	MGI:1354388	Spag6l	sperm associated antigen 6-like	protein coding gene	MP:0009239	short sperm flagellum
Spag6	synonym	MGI:1354388	Spag6l	sperm associated antigen 6-like	protein coding gene	MP:0005578	teratozoospermia
Spag6	current symbol	MGI:3040687	Spag6	sperm associated antigen 6	protein coding gene
4930447C04Rik	current symbol	MGI:1923051	4930447C04Rik	RIKEN cDNA 4930447C04 gene	protein coding gene	MP:0008966	abnormal chiasmata formation
4930447C04Rik	current symbol	MGI:1923051	4930447C04Rik	RIKEN cDNA 4930447C04 gene	protein coding gene	MP:0009451	abnormal chromosomal synapsis
4930447C04Rik	current symbol	MGI:1923051	4930447C04Rik	RIKEN cDNA 4930447C04 gene	protein coding gene	MP:0005169	abnormal male meiosis	1
4930447C04Rik	current symbol	MGI:1923051	4930447C04Rik	RIKEN cDNA 4930447C04 gene	protein coding gene	MP:0001930	abnormal meiosis
4930447C04Rik	current symbol	MGI:1923051	4930447C04Rik	RIKEN cDNA 4930447C04 gene	protein coding gene	MP:0001931	abnormal oogenesis
4930447C04Rik	current symbol	MGI:1923051	4930447C04Rik	RIKEN cDNA 4930447C04 gene	protein coding gene	MP:0008871	abnormal ovarian follicle number
4930447C04Rik	current symbol	MGI:1923051	4930447C04Rik	RIKEN cDNA 4930447C04 gene	protein coding gene	MP:0001126	abnormal ovary morphology
4930447C04Rik	current symbol	MGI:1923051	4930447C04Rik	RIKEN cDNA 4930447C04 gene	protein coding gene	MP:0002216	abnormal seminiferous tubule morphology
4930447C04Rik	current symbol	MGI:1923051	4930447C04Rik	RIKEN cDNA 4930447C04 gene	protein coding gene	MP:0011751	abnormal X-Y chromosome synapsis during male meiosis
4930447C04Rik	current symbol	MGI:1923051	4930447C04Rik	RIKEN cDNA 4930447C04 gene	protein coding gene	MP:0004805	absent oocytes
4930447C04Rik	current symbol	MGI:1923051	4930447C04Rik	RIKEN cDNA 4930447C04 gene	protein coding gene	MP:0008261	arrest of male meiosis
4930447C04Rik	current symbol	MGI:1923051	4930447C04Rik	RIKEN cDNA 4930447C04 gene	protein coding gene	MP:0005159	azoospermia
4930447C04Rik	current symbol	MGI:1923051	4930447C04Rik	RIKEN cDNA 4930447C04 gene	protein coding gene	MP:0001926	female infertility
4930447C04Rik	current symbol	MGI:1923051	4930447C04Rik	RIKEN cDNA 4930447C04 gene	protein coding gene	MP:0014052	increased male germ cell apoptosis
4930447C04Rik	current symbol	MGI:1923051	4930447C04Rik	RIKEN cDNA 4930447C04 gene	protein coding gene	MP:0001925	male infertility
4930447C04Rik	current symbol	MGI:1923051	4930447C04Rik	RIKEN cDNA 4930447C04 gene	protein coding gene	MP:0001147	small testis
Rnf32	current symbol	MGI:1861747	Rnf32	ring finger protein 32	protein coding gene
Input	Input Type	MGI Gene/Marker ID	Symbol	Name	Feature Type	MP ID	Term
ENSMUSG00000057265	Ensembl Gene Model	MGI:1920123	Bbof1	basal body orientation factor 1	protein coding gene
								25	33	19	91	43
